# Supplementary material for: A C/ebpα isoform specific differentiation program in immortalized myelocytes
Source: Leukemia. 2023 Aug 2;37(9):1850–9. doi: 10.1038/s41375-023-01989-8 (PMC10457184; doi:10.1038/s41375-023-01989-8)
Supplement: Supplementary file 2 — Supplementary Table 1 [file 41375_2023_1989_MOESM2_ESM.xlsx]

## Sheet: allGenes
TranscriptID	Gene name	RPKM+0.1(0h)	RPKM+0.1(16h)	RPKM+0.1(24h)	log2(16h)Meer	log2(24h)	avglogp30	Meer	RPKM+0.1(0h)	RPKM+0.1(16h)	RPKM+0.1(24h)	log2(16h)	log2(24h)	avglogp42	av_log42-av_log30			Transcript/RepeatID (cmd=analyzeRepeats.pl rna mm10 -count exons -strand both -condenseGenes -normMatrix 1e7 -rpkm -d Documents/CEBP_iso_RNA/p30_0h Documents/CEBP_iso_RNA/p30_8h Documents/CEBP_iso_RNA/p30_24h Documents/CEBP_iso_RNA/p42_0h Documents/CEBP_iso_RNA/p42_8h Documents/CEBP_iso_RNA/p42_24h)	Gene name	RPKM+0.1(0h)	RPKM+0.1(8h)	RPKM+0.1(24h)	log2(8h)HoxA9	log2(24h)	avglogp30	HoxA9	RPKM+0.1(0h)	RPKM+0.1(8h)	RPKM+0.1(24h)	log2(8h)	log2(24h)	avglogp42	av_log42-av_log30
NM_027018	Glipr1l1	0.1	0.891	1.168	3.15543	3.54597	3.3507		0.353	0.1	0.205	-1.81967	-0.784044	-1.30186	-4.65255	1		NR_152231	4930592C13Rik	0.216	0.986	0.567	2.19056	1.39232	1.79144		0.72	0.1	0.196	-2.848	-1.87714	-2.36257	-4.15401	1
NR_028517	Scarna10	0.1	0.1	1.333	0	3.7366	1.8683		9.73	4.478	1.432	-1.11959	-2.76441	-1.942	-3.8103	1		NM_175048	Gimap4	0.219	0.667	0.551	1.60676	1.33112	1.46894		1.041	0.182	0.298	-2.51596	-1.80459	-2.16027	-3.62921	1
NR_038088	Bc1	1.349	0.723	1.324	-0.899823	-0.0269872	-0.463405		1.694	0.1	0.1	-4.08236	-4.08236	-4.08236	-3.61896	0		NR_046062	Gm10640	0.336	0.58	0.264	0.787592	-0.347923	0.219834		1.33	0.1	0.268	-3.73335	-2.31112	-3.02224	-3.24207	1
NR_028560	Scarna17	0.1	1.541	0.1	3.94579	0	1.9729		1.942	0.1	4.686	-4.27947	1.27081	-1.50433	-3.47723	1		NM_027055	Spaca4	0.1	0.867	0.448	3.11603	2.1635	2.63977		0.563	0.322	0.458	-0.806074	-0.297787	-0.551931	-3.1917	1
NR_152203	Gm4632	0.1	0.434	0.428	2.1177	2.09761	2.10765		0.526	0.1	0.454	-2.39506	-0.212371	-1.30372	-3.41137	1		NM_013932	Ddx25	0.238	0.627	0.73	1.3975	1.61693	1.50722		0.346	0.1	0.138	-1.79077	-1.3261	-1.55844	-3.06566	1
NR_151527	Gm13056	0.257	0.414	0.562	0.687862	1.1288	0.908332		0.902	0.1	0.267	-3.17313	-1.75629	-2.46471	-3.37304	1		NM_172050	Cd300e	0.511	0.486	0.955	-0.072367	0.902177	0.414905		0.689	0.14	0.1	-2.29908	-2.7845	-2.54179	-2.9567	1
NM_008185	Gstt1	0.1	0.356	0.268	1.83188	1.42223	1.62706		1.082	0.596	0.191	-0.860316	-2.50206	-1.68119	-3.30824	1		NR_026561	Gm8884	0.1	1.08	0.582	3.43296	2.54102	2.98699		0.527	0.509	0.595	-0.0501373	0.175087	0.0624747	-2.92451	0
NM_001362250	Gm2004	0.1	0.223	0.342	1.15704	1.774	1.46552		1.044	0.386	0.231	-1.43545	-2.17616	-1.8058	-3.27132	1		NR_024198	Rprl3	0.907	3.282	0.622	1.8554	-0.544188	0.655606		4.258	1.427	0.636	-1.57719	-2.74308	-2.16013	-2.81574	1
NM_023386	Rtp4	0.718	1.052	0.98	0.551079	0.448798	0.499938		7.475	0.946	1.764	-2.98216	-2.08322	-2.53269	-3.03263	1		NM_030082	Hist3h2ba	1.178	2.372	1.039	1.00976	-0.181144	0.41431		3.485	1.294	0.376	-1.42932	-3.21235	-2.32084	-2.73515	1
NM_025687	Tex12	0.533	0.965	0.949	0.856393	0.832273	0.844333		1.205	0.1	0.712	-3.59096	-0.759084	-2.17502	-3.01936	1		NM_032541	Hamp	0.1	0.204	0.407	1.02857	2.02503	1.5268		0.508	0.491	0.1	-0.0491055	-2.34483	-1.19697	-2.72377	1
NR_155863	Gm26710	0.288	1.415	1.022	2.29666	1.82725	2.06196		1.54	1.191	0.698	-0.370757	-1.14163	-0.756194	-2.81815	1		NR_152170	Gm15517	0.451	1.446	0.384	1.68087	-0.232021	0.724424		0.854	0.461	0.1	-0.889469	-3.09424	-1.99185	-2.71628	1
NM_013849	Dusp13	0.183	0.43	0.668	1.23249	1.868	1.55025		0.734	0.292	0.363	-1.32981	-1.01581	-1.17281	-2.72306	1		NM_023049	Asb2	0.342	0.63	0.284	0.881356	-0.268105	0.306625		0.528	0.1	0.1	-2.40054	-2.40054	-2.40054	-2.70716	1
NR_155871	Gm17059	0.271	1.126	0.604	2.05484	1.15626	1.60555		1.193	0.696	0.463	-0.777435	-1.36551	-1.07147	-2.67702	1		NR_046007	2310010J17Rik	0.91	2.208	3.704	1.2788	2.02515	1.65197		1.84	0.725	1.109	-1.34365	-0.730446	-1.03705	-2.68902	1
NM_153576	Cxcl17	0.45	1.499	1.359	1.736	1.59455	1.66528		1.292	0.913	0.471	-0.500919	-1.45581	-0.978363	-2.64364	1		NM_001162980	Fyb2	0.531	1.002	0.674	0.916099	0.344037	0.630068		0.916	0.282	0.184	-1.69965	-2.31564	-2.00765	-2.63771	1
NM_001164327	Phf11b	0.176	0.405	0.25	1.20235	0.506353	0.85435		0.88	0.366	0.181	-1.26566	-2.28151	-1.77359	-2.62794	1		NM_001177775	H60b	1.836	2.445	2.19	0.413268	0.254365	0.333817		1.661	1.346	0.1	-0.303374	-4.05398	-2.17868	-2.51249	1
NM_207572	Olfr1535	0.28	0.639	0.365	1.19039	0.38247	0.786429		0.33	0.1	0.1	-1.72247	-1.72247	-1.72247	-2.5089	1		NM_021391	Ppp1r1a	0.84	1.949	1.824	1.21427	1.11864	1.16646		1.563	0.344	1.28	-2.18384	-0.288174	-1.23601	-2.40246	1
NM_001360421	Syt5	0.199	0.446	0.488	1.16428	1.29411	1.22919		0.226	0.1	0.1	-1.17632	-1.17632	-1.17632	-2.40552	1		NM_001253788	1110017D15Rik	0.187	0.433	0.592	1.21133	1.66256	1.43694		0.847	0.279	0.678	-1.6021	-0.321077	-0.961587	-2.39853	1
NM_001252484	Inca1	0.429	1.167	0.825	1.44376	0.943416	1.19359		1.044	0.577	0.361	-0.855478	-1.53205	-1.19376	-2.38735	1		NM_153197	Clec4a3	1.304	2.16	1.526	0.728087	0.226811	0.477449		0.479	0.16	0.1	-1.58195	-2.26003	-1.92099	-2.39844	1
NM_009660	Alox15	0.21	0.393	1.108	0.90414	2.3995	1.65182		0.194	0.1	0.139	-0.956057	-0.480972	-0.718514	-2.37033	1		NR_151607	Gm12602	0.176	0.267	1.127	0.601264	2.67884	1.64005		0.318	0.204	0.184	-0.640458	-0.789321	-0.714889	-2.35494	1
NR_040514	4930547E08Rik	0.264	0.427	0.422	0.693698	0.676705	0.685202		0.309	0.1	0.1	-1.62761	-1.62761	-1.62761	-2.31281	1		NM_183264	Tespa1	13.423	10.114	6.724	-0.408353	-0.997316	-0.702834		6.076	2.147	0.25	-1.5008	-4.60312	-3.05196	-2.34913	0
NR_045996	AU021063	0.252	0.555	0.249	1.13906	-0.017278	0.560893		0.681	0.1	0.422	-2.76765	-0.690412	-1.72903	-2.28993	1		NM_011606	Clec3b	1.45	3.016	2.471	1.05658	0.769042	0.912813		2.917	2.401	0.484	-0.28085	-2.59141	-1.43613	-2.34894	1
NM_029964	6030468B19Rik	0.182	0.429	0.342	1.23704	0.910058	1.07355		0.73	0.291	0.361	-1.32688	-1.0159	-1.17139	-2.24494	1		NR_102285	4833411C07Rik	0.481	1.179	0.305	1.29345	-0.657228	0.318114		0.646	0.1	0.258	-2.69153	-1.32416	-2.00785	-2.32596	1
NR_045808	D17Ertd648e	0.1	0.413	0.1	2.04614	0	1.02307		0.5	0.464	0.1	-0.107803	-2.32193	-1.21487	-2.23794	1		NM_001256161	9430069I07Rik	0.1	0.469	0.535	2.22959	2.41954	2.32456		0.1	0.1	0.1	0	0	0	-2.32456	0
NR_105031	Gm12596	2.24	2.167	2.4	-0.0477996	0.0995357	0.025868		2.653	0.34	0.977	-2.96402	-1.44119	-2.20261	-2.22847	1		NM_009731	Akr1b7	0.254	0.674	0.449	1.40792	0.821887	1.1149		0.497	0.48	0.1	-0.0502114	-2.31325	-1.18173	-2.29663	1
NM_001018019	Grxcr1	0.1	0.76	0.505	2.926	2.33628	2.63114		0.1	0.1	0.188	0	0.910733	0.455366	-2.17578	0		NM_001145863	Gm14139	1.625	1.626	1.495	0.000887539	-0.120294	-0.0597033		0.67	0.1	0.173	-2.74416	-1.95339	-2.34878	-2.28907	0
NM_001365078	A1cf	0.192	0.559	0.551	1.54174	1.52095	1.53134		0.352	0.237	0.225	-0.570688	-0.64565	-0.608169	-2.13951	1		NR_036654	Gm6525	0.443	0.927	1.321	1.06526	1.57625	1.32076		0.689	0.382	0.328	-0.850931	-1.07081	-0.96087	-2.28163	1
NM_024441	Hspb2	0.205	0.415	0.307	1.01749	0.582615	0.800051		0.638	0.1	0.658	-2.67356	0.0445312	-1.31451	-2.11456	1		NM_011312	S100a5	0.724	1.956	1.975	1.43384	1.44779	1.44082		2.781	4.501	0.544	0.694642	-2.35393	-0.829642	-2.27046	1
NR_131140	Gm6093	0.649	0.812	1.337	0.323261	1.04271	0.682985		1.01	0.418	0.362	-1.27278	-1.48029	-1.37654	-2.05952	1		NM_001195253	Gm3336	0.233	0.428	0.637	0.877281	1.45096	1.16412		1.17	0.92	0.321	-0.346803	-1.86586	-1.10633	-2.27046	1
NR_033608	1700084J12Rik	0.221	0.702	0.691	1.66742	1.64464	1.65603		0.562	0.8	0.228	0.50943	-1.30154	-0.396053	-2.05209	1		NM_027070	1700019A02Rik	0.471	1.319	0.4	1.48565	-0.235727	0.624959		0.764	0.608	0.1	-0.329501	-2.93357	-1.63154	-2.2565	1
NM_001081162	Slc4a11	0.266	0.653	0.426	1.29566	0.679427	0.987542		0.56	0.293	0.247	-0.934526	-1.18092	-1.05772	-2.04526	1		NR_037959	1600010M07Rik	0.597	1.189	0.502	0.993946	-0.250044	0.371951		0.367	0.1	0.1	-1.87578	-1.87578	-1.87578	-2.24773	1
NM_029212	Ccdc33	0.17	0.343	0.407	1.01267	1.25949	1.13608		0.499	0.422	0.174	-0.241797	-1.51995	-0.880875	-2.01696	1		NM_201410	Ugt1a6b	27.123	20.347	9.966	-0.414701	-1.44443	-0.929565		11.481	5.138	0.321	-1.15997	-5.16053	-3.16025	-2.23068	0
NM_001301745	Ifi211	0.348	0.645	0.538	0.890212	0.628519	0.759365		0.417	0.1	0.31	-2.06005	-0.427779	-1.24391	-2.00328	1		NR_046191	4930487D11Rik	0.1	0.47	0.464	2.23266	2.21412	2.22339		0.1	0.1	0.1	0	0	0	-2.22339	0
NM_010814	Mog	0.204	0.463	0.609	1.18244	1.57787	1.38016		0.365	0.22	0.265	-0.730393	-0.461904	-0.596149	-1.97631	1		NR_028538	Scarna2	5.81	4.967	8.313	-0.226163	0.516831	0.145334		12.366	1.405	6.424	-3.13774	-0.944835	-2.04129	-2.18662	1
NR_045305	AU040972	0.952	0.865	1.603	-0.138261	0.751741	0.30674		1.295	0.594	0.28	-1.12442	-2.20945	-1.66694	-1.97368	1		NM_198637	1700016K19Rik	0.266	0.1	0.973	-1.41143	1.87101	0.229794		0.635	0.271	0.1	-1.22846	-2.66676	-1.94761	-2.1774	1
NM_198108	Morn4	0.246	0.44	0.386	0.838845	0.649943	0.744394		0.473	0.1	0.409	-2.24184	-0.209739	-1.22579	-1.97018	1		NM_021364	Clec5a	359.258	319.139	136.903	-0.170835	-1.39187	-0.781351		224.768	152.518	5.498	-0.559457	-5.35339	-2.95642	-2.17507	0
NM_001136236	Fcrl1	0.291	0.434	0.334	0.576676	0.198829	0.387752		0.71	0.377	0.151	-0.913255	-2.23327	-1.57326	-1.96101	1		NM_201643	Ugt1a5	19.699	14.723	7.027	-0.420051	-1.48714	-0.953596		8.249	3.794	0.258	-1.1205	-4.99878	-3.05964	-2.10604	0
NM_021294	Dbil5	0.563	1.64	1.763	1.54249	1.64683	1.59466		2.068	1.173	2.223	-0.818033	0.104272	-0.356881	-1.95154	1		NR_029437	4933406I18Rik	0.1	0.424	0.374	2.08406	1.90304	1.99355		0.827	0.622	0.943	-0.410973	0.18937	-0.110801	-2.10435	1
NM_027309	Lysmd2	0.616	0.836	0.678	0.440573	0.138355	0.289464		0.57	0.185	0.178	-1.62344	-1.67908	-1.65126	-1.94072	1		NM_201644	Ugt1a9	19.65	14.686	7.01	-0.420088	-1.48704	-0.953565		8.229	3.785	0.258	-1.12042	-4.99527	-3.05785	-2.10428	0
NR_045780	Zfp652os	0.759	0.593	1.068	-0.356068	0.49274	0.068336		1.57	0.673	0.274	-1.22209	-2.51852	-1.8703	-1.93864	1		NM_201641	Ugt1a10	19.493	14.569	6.954	-0.420054	-1.48704	-0.953548		8.164	3.755	0.256	-1.12046	-4.99506	-3.05776	-2.10421	0
NM_001085528	Gm13271	0.583	0.743	1.205	0.349866	1.04747	0.698666		1.127	0.847	0.27	-0.412054	-2.06146	-1.23675	-1.93542	1		NM_201645	Ugt1a1	19.619	14.627	6.982	-0.423618	-1.49054	-0.957078		8.196	3.77	0.257	-1.12036	-4.99508	-3.05772	-2.10064	0
NM_199157	Ifnk	2.043	3.87	2.745	0.921644	0.426117	0.673881		4.093	1.602	1.929	-1.35328	-1.08531	-1.2193	-1.89318	1		NM_145079	Ugt1a6a	19.388	14.449	6.906	-0.424194	-1.48924	-0.956718		8.044	3.69	0.254	-1.12429	-4.98501	-3.05465	-2.09793	0
NR_027659	Gm8883	0.1	0.1	0.224	0	1.1635	0.581749		0.746	0.247	0.368	-1.59466	-1.01947	-1.30707	-1.88882	1		NR_151586	Gm4793	0.1	0.1	0.185	0	0.887525	0.443763		0.887	0.1	0.796	-3.14893	-0.156166	-1.65255	-2.09631	1
NM_001364514	Bfsp2	0.204	0.204	0.713	0	1.80533	0.902666		0.366	0.342	0.1	-0.0978473	-1.87184	-0.984845	-1.88751	1		NM_026835	Ms4a6d	1.078	1.662	0.733	0.624563	-0.556472	0.0340456		0.82	0.387	0.1	-1.08329	-3.03562	-2.05946	-2.0935	1
NR_002853	Airn	0.25	0.924	0.909	1.88596	1.86235	1.87416		0.1	0.1	0.1	0	0	0	-1.87416	0		NM_201642	Ugt1a7c	38.122	28.898	13.929	-0.399654	-1.45253	-0.926093		15.972	7.961	0.504	-1.00452	-4.98598	-2.99525	-2.06916	0
NR_157041	Gm32229	0.1	0.1	0.52	0	2.37851	1.18926		0.92	0.597	0.554	-0.623903	-0.731748	-0.677825	-1.86708	1		NM_001271479	Pglyrp2	0.454	0.877	1.482	0.949885	1.70678	1.32833		0.481	0.166	0.501	-1.53485	0.0587737	-0.73804	-2.06637	1
NM_182806	Gpr18	3.698	5.486	5.267	0.569009	0.510236	0.539623		3.66	1.97	1.085	-0.893648	-1.75415	-1.3239	-1.86352	1		NR_003649	Gm5434	0.1	0.273	0.27	1.4489	1.43296	1.44093		0.777	0.478	0.536	-0.700904	-0.535682	-0.618293	-2.05922	1
NM_001173477	Speg	0.792	0.978	1.086	0.304334	0.455452	0.379893		0.742	0.246	0.3	-1.59276	-1.30646	-1.44961	-1.8295	1		NM_153175	Gimap6	9.86	7.187	6.846	-0.456198	-0.526326	-0.491262		5.85	2.536	0.415	-1.20588	-3.81725	-2.51157	-2.02031	0
NM_008042	Fpr3	0.172	0.317	0.242	0.882074	0.492598	0.687336		0.654	0.268	0.33	-1.28706	-0.986825	-1.13694	-1.82428	1		NM_025326	Tmem176a	0.28	0.495	0.334	0.822002	0.254421	0.538211		0.41	0.1	0.22	-2.03562	-0.89812	-1.46687	-2.00508	1
NR_015492	C230035I16Rik	0.531	0.96	1.086	0.854323	1.03224	0.943281		1.2	0.767	0.556	-0.645736	-1.10988	-0.877807	-1.82109	1		NM_013701	Ugt1a2	19.902	14.823	7.051	-0.425076	-1.49701	-0.961045		8.254	3.796	0.298	-1.12061	-4.79171	-2.95616	-1.99512	0
NM_008324	Ido1	0.277	1.159	0.736	2.06492	1.40982	1.73737		0.927	1.057	0.724	0.189334	-0.35658	-0.0836228	-1.82099	1		NM_001171640	Actl10	0.38	1.075	0.511	1.50027	0.427324	0.963795		0.919	0.518	0.396	-0.827113	-1.21456	-1.02084	-1.98463	1
NM_029771	Gper1	0.663	0.943	1.1	0.508249	0.730423	0.619336		1.491	0.834	0.51	-0.838161	-1.54771	-1.19294	-1.81227	1		NM_007866	Dll3	0.171	0.197	0.758	0.204199	2.1482	1.1762		0.29	0.173	0.159	-0.745281	-0.867026	-0.806153	-1.98235	1
NM_001355122	Paqr8	0.815	2.043	2.187	1.32582	1.42408	1.37495		0.864	0.602	0.699	-0.521268	-0.305739	-0.413503	-1.78845	1		NM_010116	Klk1b9	0.365	0.342	0.671	-0.0939001	0.878416	0.392258		1.806	0.917	0.393	-0.977804	-2.2002	-1.589	-1.98126	1
NM_198632	Trim67	0.37	0.77	0.551	1.05733	0.574527	0.81593		0.751	0.402	0.376	-0.901617	-0.99808	-0.949849	-1.76578	1		NM_177391	Pheta2	0.628	0.678	1.246	0.110521	0.988468	0.549494		1.174	0.157	1.207	-2.9026	0.0399933	-1.4313	-1.9808	1
NM_009514	Vpreb3	0.242	0.808	0.934	1.73935	1.94842	1.84388		0.824	0.758	1.001	-0.120446	0.280726	0.0801396	-1.76374	0		NR_033804	Art2a	0.13	0.433	0.542	1.73586	2.05978	1.89782		0.296	0.225	0.352	-0.395672	0.249978	-0.072847	-1.97067	1
NM_001347056	Flacc1	0.339	1.888	1.388	2.4775	2.03365	2.25558		0.786	1.208	1.048	0.620019	0.415037	0.517528	-1.73805	0		NM_001360519	Cd180	5.07	4.285	5.658	-0.242691	0.158306	-0.0421921		1.111	0.279	0.274	-1.99352	-2.01961	-2.00657	-1.96437	0
NM_001303244	Il12b	0.206	0.523	0.342	1.34417	0.731352	1.03776		0.19	0.1	0.137	-0.925999	-0.471824	-0.698911	-1.73667	1		NM_009341	Tcp10b	0.1	0.222	0.19	1.15056	0.925999	1.03828		0.499	0.138	0.501	-1.85437	0.00577079	-0.9243	-1.96258	1
NM_001242345	Spx	0.561	0.733	0.834	0.385812	0.572047	0.47893		1.203	0.434	0.588	-1.47087	-1.03275	-1.25181	-1.73074	1		NM_001080776	Gm1123	0.444	0.289	0.378	-0.61949	-0.232173	-0.425832		0.655	0.159	0.1	-2.04247	-2.71149	-2.37698	-1.95115	0
NR_024599	Gm11346	0.258	0.574	0.255	1.15368	-0.0168738	0.568403		2.523	1.66	0.77	-0.603957	-1.71221	-1.15808	-1.72649	1		NM_001081310	Tmem236	0.402	0.477	0.522	0.246794	0.376854	0.311824		0.57	0.143	0.239	-1.99495	-1.25395	-1.62445	-1.93627	1
NM_001357256	4933405L10Rik	0.175	0.472	0.246	1.43143	0.491303	0.961368		0.48	0.446	0.179	-0.105991	-1.42307	-0.764533	-1.7259	1		NM_001310703	Smok3c	0.1	0.351	0.577	1.81147	2.52857	2.17002		0.276	0.235	0.453	-0.232008	0.714843	0.241418	-1.9286	0
NR_130344	Gm25285	0.1	1.088	0.1	3.44361	0	1.7218		0.1	0.1	0.1	0	0	0	-1.7218	0		NR_110420	Ptgs2os2	0.93	0.794	0.524	-0.228092	-0.827664	-0.527878		1.414	0.28	0.245	-2.33628	-2.52893	-2.43261	-1.90473	0
NR_045457	1700030A11Rik	0.2	0.398	0.978	0.992768	2.28983	1.6413		0.481	0.677	0.311	0.493119	-0.629122	-0.0680017	-1.7093	1		NM_198191	Pip5kl1	0.173	0.553	0.375	1.67651	1.11612	1.39631		0.466	0.6	0.181	0.364633	-1.36434	-0.499854	-1.89617	1
NR_128566	Gm23450	0.1	0.1	1.059	0	3.40463	1.70232		0.1	0.1	0.1	0	0	0	-1.70232	0		NM_001167743	Slfn8	5.445	4.547	5.044	-0.260017	-0.110364	-0.18519		3.661	1.805	0.429	-1.02024	-3.09319	-2.05671	-1.87152	0
NR_045163	4933431G14Rik	0.17	0.239	0.647	0.491476	1.92823	1.20985		0.189	0.181	0.1	-0.0623965	-0.918386	-0.490391	-1.70024	1		NM_008534	Ly9	2.518	2.566	1.462	0.0272429	-0.784335	-0.378546		0.856	0.163	0.202	-2.39274	-2.08326	-2.238	-1.85945	0
NM_001285882	D630023F18Rik	0.331	0.714	0.929	1.10909	1.48885	1.29897		1.472	1.08	1.158	-0.446746	-0.346142	-0.396444	-1.69541	1		NM_199311	Clec4a1	0.689	0.934	0.736	0.438919	0.0952018	0.26706		1.313	0.555	0.345	-1.24231	-1.9282	-1.58525	-1.85231	1
NM_178258	Il22ra2	0.816	2.029	1.714	1.31413	1.07073	1.19243		1.196	0.681	1.047	-0.812491	-0.191956	-0.502223	-1.69465	1		NR_033459	Zfp133-ps	0.206	0.333	0.386	0.692878	0.905957	0.799417		0.708	0.537	0.218	-0.398827	-1.69942	-1.04912	-1.84854	1
NM_181047	Ncmap	0.317	0.479	0.366	0.595543	0.207361	0.401452		0.307	0.1	0.157	-1.61824	-0.967474	-1.29286	-1.69431	1		NM_001357514	Serpini1	0.317	0.325	0.49	0.0359569	0.628299	0.332128		0.488	0.15	0.2	-1.70192	-1.28688	-1.4944	-1.82653	1
NM_130453	Gpha2	0.403	0.704	0.1	0.804796	-2.01078	-0.602992		0.486	0.1	0.1	-2.28096	-2.28096	-2.28096	-1.67796	0		NR_040620	4930573O16Rik	4.729	2.481	4.991	-0.930613	0.0777938	-0.42641		4.564	2.237	0.414	-1.02873	-3.4626	-2.24566	-1.81926	0
NR_045430	2010308F09Rik	0.476	0.85	0.652	0.836501	0.45391	0.645206		0.819	0.536	0.299	-0.61163	-1.45372	-1.03267	-1.67788	1		NM_024444	Cyp4f18	1.138	1.312	0.611	0.205267	-0.897256	-0.345995		0.633	0.146	0.137	-2.11624	-2.20803	-2.16213	-1.81614	0
NR_136918	Gm8624	0.1	0.504	0.364	2.33342	1.86394	2.09868		0.272	0.256	0.528	-0.0874628	0.956931	0.434734	-1.66395	0		NM_011175	Lgmn	0.253	0.31	0.781	0.293131	1.62619	0.959658		0.716	0.375	0.418	-0.933069	-0.776457	-0.854763	-1.81442	1
NM_001312918	Ephx1	0.675	1.299	1.278	0.944442	0.920928	0.932685		0.833	0.585	0.432	-0.50988	-0.947285	-0.728583	-1.66127	1		NR_045009	Gm15987	0.206	0.602	0.214	1.54712	0.0549665	0.801043		0.251	0.1	0.159	-1.32769	-0.658661	-0.993174	-1.79422	1
NM_183264	Tespa1	1.984	1.719	2.818	-0.206842	0.50626	0.149709		1.635	0.464	0.71	-1.81709	-1.2034	-1.51025	-1.65996	1		NM_001359751	Stac3	0.587	1.088	1.441	0.890246	1.29564	1.09294		1.775	0.702	1.76	-1.33828	-0.0122436	-0.67526	-1.7682	1
NM_001025610	Ms4a7	0.585	0.722	0.711	0.303562	0.281413	0.292488		0.542	0.261	0.173	-1.05424	-1.64752	-1.35088	-1.64337	1		NM_133654	Cd34	2.969	3.686	1.932	0.312079	-0.619882	-0.153902		2.298	1.216	0.306	-0.918236	-2.90878	-1.91351	-1.7596	0
NR_131014	4930455G09Rik	0.662	1.081	0.926	0.707463	0.484181	0.595822		0.996	0.426	0.546	-1.22529	-0.867245	-1.04627	-1.64209	1		NM_001308489	Vegfd	0.239	0.222	0.551	-0.106451	1.20504	0.549295		0.339	0.215	0.1	-0.656949	-1.76129	-1.20912	-1.75841	1
NM_001081257	Hpse2	0.263	0.466	0.34	0.825267	0.370472	0.59787		0.204	0.1	0.1	-1.02857	-1.02857	-1.02857	-1.62644	1		NM_001289460	Hgf	0.938	1.39	0.446	0.567425	-1.07254	-0.25256		0.789	0.247	0.159	-1.67551	-2.311	-1.99326	-1.7407	0
NM_024283	Ecrg4	0.4	0.499	0.687	0.31904	0.78031	0.549675		0.482	0.1	0.523	-2.26903	0.117778	-1.07563	-1.6253	1		NR_028271	Phxr4	0.486	0.645	1.127	0.408343	1.21346	0.810901		0.278	0.214	0.1	-0.377474	-1.47508	-0.926279	-1.73718	1
NM_026290	Armc12	0.261	0.18	0.494	-0.536053	0.920461	0.192204		0.613	0.193	0.27	-1.66729	-1.18293	-1.42511	-1.61731	1		NM_001098840	Gm13277	0.178	0.386	0.353	1.11672	0.987791	1.05226		0.492	0.529	0.187	0.104609	-1.39562	-0.645505	-1.69776	1
NM_027547	Prdm5	0.466	0.628	0.618	0.430435	0.407277	0.418856		1.138	0.619	0.402	-0.878489	-1.50123	-1.18986	-1.60872	1		NR_040408	Gm7977	0.202	0.323	0.1	0.677179	-1.01436	-0.168588		0.757	0.1	0.439	-2.92029	-0.786072	-1.85318	-1.68459	0
NR_110364	E230029C05Rik	0.201	0.402	0.495	1	1.30023	1.15012		0.357	0.217	0.313	-0.718229	-0.189761	-0.453995	-1.60411	1		NM_172753	Csgalnact1	1.756	2.042	1.62	0.21769	-0.116299	0.0506955		1.515	0.877	0.277	-0.788669	-2.45136	-1.62001	-1.67071	1
NR_045413	C030018K13Rik	0.387	0.816	0.1	1.07624	-1.95233	-0.438049		0.649	0.1	0.252	-2.69822	-1.36479	-2.03151	-1.59346	0		NR_152263	Eyelinc18	1.276	2.209	1.542	0.791765	0.273174	0.53247		3.775	3.179	0.929	-0.247904	-2.02273	-1.13531	-1.66778	1
NR_155447	Gm15555	0.224	0.1	0.222	-1.1635	-0.0129391	-0.588219		0.892	0.388	0.1	-1.20099	-3.15704	-2.17902	-1.5908	0		NM_023333	2210010C04Rik	3.381	4.575	1.427	0.436322	-1.24446	-0.404071		2.322	0.834	0.367	-1.47725	-2.66152	-2.06938	-1.66531	0
NM_011352	Sema7a	1.442	0.689	0.968	-1.0655	-0.574992	-0.820244		0.99	0.162	0.214	-2.61143	-2.20982	-2.41063	-1.59038	0		NM_145963	Kcnj14	0.505	0.955	1.059	0.919217	1.06835	0.993782		1.249	1.17	0.532	-0.0942649	-1.23128	-0.66277	-1.65655	1
NR_033483	U90926	0.1	0.1	0.434	0	2.1177	1.05885		0.535	0.298	0.461	-0.844227	-0.214772	-0.529499	-1.58835	1		NM_008827	Pgf	14.968	15.292	15.712	0.0308956	0.0699854	0.0504405		28.696	13.249	6.782	-1.11497	-2.08107	-1.59802	-1.64846	1
NM_001370920	Iqank1	0.197	0.536	0.528	1.44404	1.42234	1.43319		0.286	0.325	0.203	0.184425	-0.494535	-0.155055	-1.58825	1		NM_019447	Hgfac	0.383	0.545	0.243	0.508912	-0.656388	-0.0737381		1.238	0.572	0.247	-1.11392	-2.32543	-1.71968	-1.64594	0
NM_001164676	Zfp229	0.587	1.209	0.902	1.04238	0.619767	0.831074		5.098	3.423	2.659	-0.57467	-0.939048	-0.756859	-1.58793	1		NM_011613	Tnfsf11	40.748	28.729	27.248	-0.504221	-0.580579	-0.5424		13.68	8.957	1.008	-0.610981	-3.7625	-2.18674	-1.64434	0
NM_001357262	Tekt2	0.158	0.387	0.213	1.29241	0.430929	0.861669		0.467	0.234	0.344	-0.996914	-0.441014	-0.718964	-1.58063	1		NR_040717	C130083M11Rik	0.248	0.707	0.369	1.51137	0.573281	1.04233		0.695	0.518	0.407	-0.424061	-0.771984	-0.598023	-1.64035	1
NM_001033499	Sh2d1b2	0.324	1.216	0.319	1.90808	-0.0224374	0.94282		0.385	0.619	0.1	0.685081	-1.94486	-0.629889	-1.57271	1		NM_001253802	Smim22	1.208	1.755	2.87	0.538851	1.24843	0.89364		3.129	1.55	2.275	-1.01343	-0.459835	-0.736634	-1.63027	1
NR_027883	1700096J18Rik	0.295	0.294	0.864	-0.0048988	1.55032	0.772709		0.846	0.778	0.306	-0.120888	-1.46713	-0.794007	-1.56672	1		NR_126426	3300002P13Rik	1.776	2.741	7.842	0.626071	2.14259	1.38433		2.051	1.106	2.711	-0.890976	0.402498	-0.244239	-1.62857	1
NM_001163768	Tctex1d1	5.066	8.066	5.831	0.671006	0.202896	0.436951		0.751	0.477	0.247	-0.654824	-1.6043	-1.12956	-1.56651	1		NM_010260	Gbp2	2.735	2.799	1.815	0.0333707	-0.591571	-0.2791		1.172	0.549	0.178	-1.09409	-2.71902	-1.90656	-1.62746	0
NM_001308374	Sema4f	0.676	1.006	0.903	0.573535	0.417703	0.495619		0.637	0.383	0.241	-0.733949	-1.40226	-1.0681	-1.56372	1		NM_001081205	Nipal1	0.173	0.319	0.907	0.882784	2.39033	1.63656		0.295	0.175	0.507	-0.75336	0.781271	0.0139554	-1.6226	0
NM_001039554	Angptl7	0.143	0.271	0.352	0.922278	1.29956	1.11092		0.483	0.448	0.282	-0.108524	-0.776328	-0.442426	-1.55335	1		NM_001357222	Il18	0.706	0.349	0.529	-1.01644	-0.4164	-0.716421		0.67	0.178	0.1	-1.91228	-2.74416	-2.32822	-1.6118	0
NM_145226	Oas3	2.18	2.101	2.212	-0.053252	0.0210233	-0.0161144		2.251	0.709	0.814	-1.66671	-1.46747	-1.56709	-1.55097	0		NM_029494	Rab30	0.179	0.143	0.228	-0.323944	0.349074	0.0125649		0.739	0.182	0.331	-2.02164	-1.15874	-1.59019	-1.60275	1
NM_001101605	Ifit1bl1	0.259	0.299	0.295	0.207193	0.187763	0.197478		0.507	0.1	0.395	-2.34199	-0.360133	-1.35106	-1.54854	1		NM_009759	Bmx	2.486	2.113	1.462	-0.234534	-0.765883	-0.500208		0.977	0.52	0.1	-0.909847	-3.28836	-2.0991	-1.59889	0
NM_028516	1700056E22Rik	1.653	3.2	2.07	0.952985	0.324544	0.638765		2.547	1.372	1.358	-0.892518	-0.907315	-0.899917	-1.53868	1		NM_001358881	Nat14	0.757	1.082	0.535	0.515335	-0.500754	0.00729044		1.96	0.776	0.546	-1.33673	-1.84388	-1.5903	-1.59759	1
NM_028333	Angptl1	0.221	0.422	0.772	0.933197	1.80455	1.36888		0.409	0.427	0.313	0.0621352	-0.385938	-0.161901	-1.53078	1		NR_131100	9430065F17Rik	0.228	0.66	0.72	1.53343	1.65896	1.5962		0.1	0.1	0.1	0	0	0	-1.5962	0
NM_001018013	Izumo1	0.278	0.812	0.625	1.54639	1.16877	1.35758		0.403	0.445	0.289	0.143025	-0.47971	-0.168342	-1.52593	1		NM_031254	Trem2	1.154	1.062	0.157	-0.119859	-2.87781	-1.49883		0.854	0.1	0.1	-3.09424	-3.09424	-3.09424	-1.5954	0
NM_001358390	B3galt5	0.654	0.921	1.038	0.493911	0.666444	0.580177		0.464	0.197	0.295	-1.23593	-0.65341	-0.94467	-1.52485	1		NM_175349	Ldhal6b	0.311	1.026	0.442	1.72204	0.507132	1.11459		0.44	0.317	0.319	-0.473021	-0.463947	-0.468484	-1.58307	1
NM_011909	Usp18	4.61	3.85	3.537	-0.259908	-0.382241	-0.321074		12.69	3.47	3.601	-1.87068	-1.81722	-1.84395	-1.52288	0		NM_001190321	Clec4n	4.322	5.572	3.895	0.366496	-0.150076	0.10821		4.131	2.375	0.935	-0.798564	-2.14345	-1.47101	-1.57922	1
NM_001005860	Clec4a4	0.263	0.749	0.18	1.5099	-0.547066	0.481419		0.204	0.1	0.1	-1.02857	-1.02857	-1.02857	-1.50999	1		NR_040588	Tspan2os	0.62	1.097	0.836	0.823223	0.431235	0.627229		1.216	0.635	0.64	-0.937315	-0.925999	-0.931657	-1.55889	1
NM_001144953	Vwa5b2	0.276	0.354	0.426	0.359081	0.626185	0.492633		0.749	0.418	0.328	-0.841463	-1.19127	-1.01637	-1.509	1		NM_019932	Pf4	9.372	9.546	10.559	0.0265394	0.172044	0.0992919		4.589	3.726	0.751	-0.300552	-2.61129	-1.45592	-1.55522	1
NR_045327	A330009N23Rik	0.234	0.434	0.297	0.891187	0.343954	0.61757		0.527	0.178	0.455	-1.56593	-0.211936	-0.888931	-1.5065	1		NM_001359638	Nlrp3	9.187	5.841	2.789	-0.653378	-1.71985	-1.18661		2.856	1.239	0.148	-1.20482	-4.27033	-2.73757	-1.55096	0
NM_001177417	Epp13	0.22	0.699	0.57	1.66779	1.37346	1.52062		0.253	0.657	0.1	1.37676	-1.33914	0.0188093	-1.50181	0		NM_001163768	Tctex1d1	2.306	2.342	1.203	0.0223486	-0.938756	-0.458204		0.402	0.1	0.1	-2.0072	-2.0072	-2.0072	-1.54899	0
NM_001347552	Tnnt3	1.012	1.374	1.351	0.441173	0.416818	0.428996		1.263	0.417	0.872	-1.59874	-0.534455	-1.06659	-1.49559	1		NR_004432	Rnu12	3.166	5.14	5.887	0.699107	0.894871	0.796989		8.881	6.406	4.344	-0.471298	-1.0317	-0.751498	-1.54849	1
NR_151717	Dmrtb1	0.233	0.166	0.36	-0.489147	0.627667	0.0692601		0.523	0.1	0.381	-2.38681	-0.45702	-1.42192	-1.49118	1		NM_022881	Rgs18	154.677	125.998	101.841	-0.295858	-0.60294	-0.449399		105.239	44.923	15.502	-1.22814	-2.76314	-1.99564	-1.54624	0
NM_001290302	Ism2	0.1	0.274	0.306	1.45418	1.61353	1.53385		0.368	0.506	0.285	0.459432	-0.368744	0.0453439	-1.48851	0		NM_011408	Slfn2	912.821	751.119	553.04	-0.28129	-0.722948	-0.502119		708.045	281.478	104.751	-1.33082	-2.75688	-2.04385	-1.54173	0
NM_201365	Fam178b	0.367	0.313	0.518	-0.229617	0.497172	0.133777		0.372	0.1	0.213	-1.8953	-0.804449	-1.34988	-1.48365	1		NM_133974	Cdcp1	0.368	0.513	0.485	0.479253	0.398279	0.438766		1.464	0.977	0.479	-0.583485	-1.61182	-1.09765	-1.53642	1
NM_199364	Lzts1	0.393	0.495	0.623	0.332899	0.664703	0.498801		1.045	0.559	0.501	-0.902583	-1.06062	-0.981602	-1.4804	1		NM_001164763	Rarres1	0.236	0.635	0.407	1.42797	0.786242	1.10711		1.207	0.714	1.137	-0.75743	-0.0861934	-0.421812	-1.52892	1
NR_045917	Gm15008	1.259	1.449	1.993	0.202779	0.662663	0.432721		1.086	0.548	0.509	-0.986776	-1.09329	-1.04003	-1.47275	1		NM_001362250	Gm2004	1.7	2.379	1.739	0.484821	0.0327232	0.258772		3.536	1.526	1.429	-1.21236	-1.30711	-1.25974	-1.51851	1
NM_032541	Hamp	0.32	1.854	1.822	2.5345	2.50938	2.52194		0.38	0.609	1.03	0.680443	1.43857	1.05951	-1.46243	0		NM_008823	Cfp	96.501	90.159	39.028	-0.0980724	-1.30603	-0.702053		60.337	35.807	4.692	-0.752801	-3.68477	-2.21878	-1.51673	0
NM_011383	Six5	1.554	3.063	2.98	0.978959	0.939326	0.959142		1.086	0.746	0.788	-0.541777	-0.462757	-0.502267	-1.46141	1		NM_021609	Ackr2	0.468	0.417	0.908	-0.166461	0.956184	0.394861		0.665	0.316	0.297	-1.07343	-1.16289	-1.11816	-1.51302	1
NM_027788	Fam83c	0.327	0.477	0.508	0.544699	0.635538	0.590118		0.486	0.188	0.38	-1.37022	-0.354957	-0.86259	-1.45271	1		NM_001033239	Csta1	0.337	0.406	0.868	0.268731	1.36495	0.816839		0.58	0.387	0.332	-0.583719	-0.80487	-0.694294	-1.51113	1
NM_145831	Dmrt2	0.213	0.515	0.285	1.27372	0.420108	0.846914		0.245	0.1	0.26	-1.29278	0.0857299	-0.603526	-1.45044	1		NM_001010973	Hrh2	7.087	8.222	6.582	0.214314	-0.106649	0.0538327		5.27	3.503	1.054	-0.589212	-2.32193	-1.45557	-1.5094	1
NM_001039593	Spata46	1.859	3.26	3.433	0.810345	0.884943	0.847644		2.793	1.732	1.963	-0.689377	-0.508755	-0.599066	-1.44671	1		NM_008920	Prg2	0.146	0.603	0.174	2.04619	0.253119	1.14965		0.396	0.383	0.252	-0.048156	-0.652077	-0.350116	-1.49977	1
NR_155352	Gm15569	0.655	1.484	2.003	1.17992	1.6126	1.39626		0.985	0.583	1.569	-0.756628	0.67165	-0.0424891	-1.43875	1		NM_013494	Cpe	3.85	4.093	3.105	0.0883002	-0.310265	-0.110982		1.696	1.119	0.276	-0.599926	-2.6194	-1.60966	-1.49868	0
NM_001033266	Gm525	0.406	1.17	0.55	1.52696	0.437952	0.982454		0.686	0.278	0.911	-1.30312	0.409242	-0.446941	-1.4294	1		NM_019662	Rrad	0.473	0.726	0.422	0.618129	-0.164597	0.226766		1.434	1.02	0.348	-0.491476	-2.04289	-1.26718	-1.49395	1
NR_045703	1700105P06Rik	0.418	1.211	1.347	1.53462	1.68818	1.6114		0.708	0.838	0.773	0.243201	0.126719	0.18496	-1.42644	0		NM_001359366	Tpd52l1	0.701	0.62	0.305	-0.177146	-1.20061	-0.688876		0.643	0.1	0.205	-2.68482	-1.64919	-2.16701	-1.47813	0
NM_001357506	Zbtb7c	0.3	0.56	0.493	0.900464	0.716625	0.808545		0.305	0.193	0.206	-0.660208	-0.566165	-0.613187	-1.42173	1		NM_182714	Olfr91	0.1	0.278	0.429	1.47508	2.10098	1.78803		0.275	0.184	0.64	-0.579726	1.21864	0.319457	-1.46857	0
NM_022430	Ms4a8a	0.593	1.82	1.95	1.61783	1.71737	1.6676		0.519	0.481	0.795	-0.109698	0.61522	0.252761	-1.41484	0		NM_010730	Anxa1	171.076	117.121	29.38	-0.546638	-2.54173	-1.54418		69.135	33.351	2.208	-1.05169	-4.9686	-3.01015	-1.46596	0
NR_155353	Gm16537	0.224	0.472	0.71	1.07529	1.66432	1.3698		0.735	0.677	0.759	-0.118588	0.0463556	-0.0361164	-1.40592	1		NM_001204959	Retn	0.497	0.753	1.385	0.599404	1.47857	1.03899		0.811	0.372	0.98	-1.1244	0.27308	-0.42566	-1.46465	1
NM_011854	Oasl2	0.438	0.297	0.293	-0.560468	-0.58003	-0.570249		1.106	0.361	0.219	-1.61528	-2.33635	-1.97581	-1.40557	0		NM_001347347	Vwa7	0.622	0.849	0.711	0.44885	0.192935	0.320892		0.912	0.526	0.324	-0.793971	-1.49304	-1.14351	-1.4644	1
NR_138570	4930553J12Rik	0.193	0.748	0.464	1.95444	1.26552	1.60998		0.218	0.638	0.1	1.54923	-1.12433	0.21245	-1.39753	0		NM_009425	Tnfsf10	1.287	1.232	1.235	-0.0630098	-0.059501	-0.0612554		0.564	0.385	0.1	-0.550837	-2.4957	-1.52327	-1.46201	0
NM_001033433	Tmem102	1.282	1.915	1.883	0.578948	0.554637	0.566792		0.97	0.522	0.581	-0.893935	-0.739447	-0.816691	-1.38348	1		NM_011315	Saa3	10.542	7.649	5.145	-0.462806	-1.03491	-0.748856		24.399	15.612	1.786	-0.644167	-3.77202	-2.20809	-1.45924	0
NM_009168	Shd	0.62	1.081	0.78	0.802026	0.331206	0.566616		0.69	0.703	0.222	0.0269283	-1.63604	-0.804554	-1.37117	1		NR_029436	1700028J19Rik	4.351	5.006	5.676	0.202311	0.383528	0.292919		10.823	6.394	3.685	-0.75931	-1.55436	-1.15684	-1.44976	1
NM_172641	Plekhs1	0.137	0.211	0.464	0.623067	1.75995	1.19151		0.479	0.315	0.572	-0.604674	0.255989	-0.174342	-1.36585	1		NR_033603	Gm5176	1.194	1.972	1.316	0.723857	0.140357	0.432107		1.568	1.084	0.554	-0.532561	-1.50097	-1.01676	-1.44887	1
NM_001256489	9030624G23Rik	0.217	0.333	0.291	0.617827	0.423324	0.520576		0.547	0.416	0.224	-0.394957	-1.28804	-0.8415	-1.36208	1		NM_013884	Cspg5	0.321	0.585	0.23	0.865863	-0.480939	0.192462		0.446	0.266	0.133	-0.745617	-1.74562	-1.24562	-1.43808	1
NM_001042419	Cabyr	3.362	3.464	2.551	0.0431192	-0.398257	-0.177569		5.232	1.235	2.633	-2.08285	-0.990655	-1.53675	-1.35918	0		NM_022026	Aqp9	14.819	10	12.452	-0.567448	-0.251071	-0.409259		5.68	2.742	0.915	-1.05066	-2.63405	-1.84235	-1.4331	0
NR_045991	4930578M01Rik	0.295	0.781	0.865	1.40461	1.55199	1.4783		0.722	1.005	0.616	0.477125	-0.229068	0.124028	-1.35427	0		NR_105027	1700124L16Rik	0.764	1.434	3.502	0.9084	2.19653	1.55247		2.239	2.376	2.49	0.0856803	0.153291	0.119486	-1.43298	0
NR_045884	Dnmt3aos	0.355	0.355	0.475	0	0.420108	0.210054		0.425	0.1	0.37	-2.08746	-0.199938	-1.1437	-1.35375	1		NM_011850	Nr0b2	0.279	0.492	0.389	0.818393	0.479505	0.648949		0.868	0.345	0.743	-1.3311	-0.224333	-0.777716	-1.42666	1
NM_001042615	Htra3	0.54	0.579	0.846	0.100604	0.647698	0.374151		0.611	0.425	0.227	-0.52371	-1.42848	-0.976095	-1.35025	1		NM_182806	Gpr18	1.467	1.422	2.833	-0.0449474	0.949462	0.452257		0.733	0.431	0.323	-0.766125	-1.18228	-0.974202	-1.42646	1
NM_001361502	Aif1	0.218	0.218	0.446	0	1.03272	0.516358		0.4	0.51	0.1	0.350497	-2	-0.824751	-1.34111	1		NM_010704	Lepr	1.078	1.085	1.191	0.00933786	0.143816	0.076577		0.824	0.493	0.212	-0.741057	-1.95858	-1.34982	-1.4264	1
NM_177233	Tafa4	0.627	1.475	3.316	1.23418	2.40291	1.81854		0.1	0.194	0.1	0.956057	0	0.478028	-1.34051	0		NM_030063	Acbd7	2.547	3.728	1.614	0.549603	-0.658158	-0.0542777		5.356	2.616	1.415	-1.03379	-1.92035	-1.47707	-1.4228	0
NM_001320235	Mmp23	0.921	1.533	2.647	0.735085	1.52309	1.12908		1.583	1.21	1.548	-0.387654	-0.0322558	-0.209955	-1.33904	1		NM_008675	Nbl1	1.141	1.882	1.468	0.721968	0.363553	0.542761		1.963	1.884	0.604	-0.0592612	-1.70044	-0.87985	-1.42261	1
NM_025506	Riiad1	1.381	2.23	1.913	0.69133	0.470124	0.580727		3.186	2.245	1.607	-0.505031	-0.987376	-0.746204	-1.32693	1		NM_001277080	Gas7	163.443	152.208	62.226	-0.102743	-1.3932	-0.747971		104.985	42.891	12.687	-1.29144	-3.04876	-2.1701	-1.42213	0
NM_001003920	Brsk1	2.261	3.853	3.843	0.769021	0.765272	0.767147		3.99	2.709	2.733	-0.558628	-0.545903	-0.552266	-1.31941	1		NR_030709	Gm16386	1.942	2.584	2.058	0.412063	0.0836998	0.247881		1.923	1.53	0.475	-0.329827	-2.01736	-1.17359	-1.42147	1
NM_011226	Rab19	14.422	11.167	10.161	-0.36903	-0.505229	-0.437129		16.508	5.832	4.125	-1.5011	-2.0007	-1.7509	-1.31377	0		NM_001033485	BC048644	1.197	2.005	1.847	0.744179	0.625761	0.68497		2.637	1.488	1.698	-0.825523	-0.635061	-0.730292	-1.41526	1
NR_045001	Gm6936	0.347	0.654	0.705	0.914355	1.02269	0.968521		0.493	0.243	0.622	-1.02063	0.335327	-0.342652	-1.31117	1		NR_045438	Mospd4	1.006	2.701	1.217	1.42486	0.274699	0.849781		1.676	1.165	1.104	-0.524692	-0.602282	-0.563487	-1.41327	1
NR_027961	9130230L23Rik	0.709	0.647	0.518	-0.13202	-0.452834	-0.292427		1.187	0.524	0.293	-1.17968	-2.01835	-1.59901	-1.30659	0		NM_145592	Dkk4	0.304	0.451	0.43	0.569056	0.500265	0.534661		0.538	0.579	0.148	0.105957	-1.86201	-0.878026	-1.41269	1
NM_025273	Pcbd1	1.179	1.393	1.793	0.240632	0.604812	0.422722		0.651	0.225	0.557	-1.53273	-0.22498	-0.878856	-1.30158	1		NM_001357117	Fcgrt	10.115	9.182	7.034	-0.139616	-0.524079	-0.331848		6.582	3.833	1.008	-0.780052	-2.70703	-1.74354	-1.41169	0
NM_053087	Epgn	0.1	0.204	0.71	1.02857	2.82782	1.92819		0.431	0.822	0.54	0.931451	0.325272	0.628361	-1.29983	0		NM_016867	Gipc2	0.221	0.465	0.738	1.07318	1.73957	1.40638		0.1	0.1	0.1	0	0	0	-1.40638	0
NR_028518	Scarna3a	2.359	3.105	2.313	0.396418	-0.0284102	0.184004		2.02	0.973	0.897	-1.05384	-1.17118	-1.11251	-1.29651	1		NM_001347651	Cd300lb	509.25	432.148	351.191	-0.236849	-0.536118	-0.386483		273.273	123.54	50.87	-1.14536	-2.42546	-1.78541	-1.39893	0
NM_001256056	9330182O14Rik	0.272	0.358	0.48	0.396353	0.819428	0.60789		0.429	0.3	0.237	-0.516015	-0.856091	-0.686053	-1.29394	1		NM_009027	Rasgrf2	1.897	1.654	1.611	-0.19776	-0.235763	-0.216762		1.932	1.232	0.326	-0.649093	-2.56715	-1.60812	-1.39136	0
NM_183135	Zfp972	1.505	1.802	1.968	0.259836	0.386967	0.323401		2.915	1.612	1.375	-0.854644	-1.08406	-0.969354	-1.29276	1		NM_001258458	Rpl31-ps12	0.971	0.881	0.612	-0.140329	-0.66594	-0.403134		0.95	0.751	0.1	-0.339115	-3.24793	-1.79352	-1.39039	0
NM_172306	Cyp4a12b	13.048	17.674	14.276	0.4378	0.129763	0.283782		2.506	1.387	1.118	-0.853419	-1.16447	-1.00894	-1.29272	1		NM_153596	Tmem17	12.855	16.799	16.402	0.386046	0.351542	0.368794		14.908	9.113	5.942	-0.710089	-1.32707	-1.01858	-1.38737	1
NR_027802	Mtag2	0.346	0.961	0.824	1.47376	1.25187	1.36282		0.414	0.386	0.491	-0.10103	0.246092	0.0725312	-1.29029	0		NM_001313737	Asb11	0.498	1.698	0.872	1.76962	0.808182	1.2889		0.84	0.809	0.761	-0.0542496	-0.142493	-0.0983712	-1.38727	1
NR_153101	4930500G05Rik	1.594	1.52	2.122	-0.0685803	0.412773	0.172096		2.097	1.008	0.929	-1.05683	-1.17458	-1.1157	-1.2878	1		NM_001308024	Cutal	0.365	0.445	0.932	0.285909	1.35243	0.819171		0.421	0.339	0.238	-0.312535	-0.822859	-0.567697	-1.38687	1
NM_001324471	Gm10436	0.435	0.602	0.264	0.468748	-0.720477	-0.125865		0.456	0.294	0.1	-0.633218	-2.18903	-1.41113	-1.28526	0		NM_007388	Acp5	8.098	11.993	7.828	0.566555	-0.0489219	0.258817		5.321	5.099	1.18	-0.0614831	-2.17291	-1.1172	-1.37601	1
NM_009944	Cox7a1	7.685	12.553	11.85	0.707915	0.62477	0.666342		17.264	10.598	12.016	-0.703975	-0.52281	-0.613392	-1.27973	1		NM_178193	Hist1h4b	0.611	0.193	0.651	-1.66257	0.0914852	-0.785543		2.478	0.801	0.383	-1.6293	-2.69376	-2.16153	-1.37599	0
NM_001013758	Lingo3	0.151	0.33	0.301	1.12792	0.995215	1.06157		0.623	0.487	0.589	-0.35531	-0.0809645	-0.218137	-1.2797	1		NM_134158	Cd300c2	11.591	13.208	15.322	0.188407	0.4026	0.295503		11.504	7.288	4.063	-0.658541	-1.50152	-1.08003	-1.37553	1
NM_153288	Npb	3.009	6.552	6.119	1.12265	1.02401	1.07333		5.872	4.973	5.233	-0.239736	-0.166214	-0.202975	-1.27631	1		NM_008103	Gcm1	7.428	6.833	7.913	-0.120455	0.0912509	-0.0146019		7.527	4.854	1.723	-0.632901	-2.12715	-1.38003	-1.36542	0
NM_181990	Cmtm1	1.354	1.43	1.098	0.0787874	-0.30235	-0.111781		1	1.463	0.1	0.54893	-3.32193	-1.3865	-1.27472	0		NM_008591	Met	4.597	5.23	3.436	0.186118	-0.419963	-0.116922		2.543	1.919	0.443	-0.406177	-2.52115	-1.46366	-1.34674	0
NM_172791	Pla2g3	1.01	2.219	1.421	1.13555	0.492551	0.814053		1.389	1.077	0.956	-0.367028	-0.538964	-0.452996	-1.26705	1		NM_009917	Ccr5	0.478	0.614	0.796	0.361228	0.735758	0.548493		0.744	0.582	0.316	-0.354283	-1.23538	-0.794831	-1.34332	1
NR_108041	9030619P08Rik	3.714	6.489	6.273	0.805022	0.756182	0.780602		3.393	2.255	2.614	-0.589434	-0.376302	-0.482868	-1.26347	1		NM_029562	Cyp2d26	0.263	0.56	0.288	1.09036	0.131006	0.610685		0.45	0.34	0.216	-0.40439	-1.05889	-0.731642	-1.34233	1
NM_015825	Sh3bgr	0.302	0.301	0.429	-0.00478506	0.506429	0.250822		0.528	0.178	0.385	-1.56866	-0.455679	-1.01217	-1.26299	1		NM_001243100	Gm11837	0.271	0.382	0.516	0.49528	0.929078	0.712179		0.56	0.541	0.242	-0.0497982	-1.21042	-0.630109	-1.34229	1
NM_001101560	Cldn20	0.368	0.501	0.494	0.445105	0.424805	0.434955		0.441	0.255	0.242	-0.790281	-0.865772	-0.828027	-1.26298	1		NM_009606	Acta1	0.798	0.78	0.56	-0.0329146	-0.510962	-0.271938		1.767	1.058	0.315	-0.739962	-2.48788	-1.61392	-1.34198	0
NR_028391	BB031773	2.127	3.158	2.346	0.570191	0.141383	0.355787		0.408	0.268	0.177	-0.606336	-1.20482	-0.905578	-1.26137	1		NM_001166580	Depp1	61.445	62.613	65.409	0.0271666	0.0901935	0.0586801		72.886	35.008	26.169	-1.05796	-1.47778	-1.26787	-1.32655	1
NR_151592	Gm28626	16.066	18.329	14.421	0.190117	-0.15584	0.0171389		7.003	4.493	1.962	-0.640294	-1.83565	-1.23797	-1.25511	1		NR_015603	4930483J18Rik	0.937	0.864	1.341	-0.117018	0.517188	0.200085		1.598	0.674	0.795	-1.24545	-1.00724	-1.12634	-1.32643	1
NM_001364767	Ccdc40	1.263	1.758	1.764	0.47708	0.481996	0.479538		3.49	2.219	1.878	-0.653317	-0.89403	-0.773674	-1.25321	1		NM_001146002	Txndc2	0.984	0.783	0.88	-0.329646	-0.161155	-0.2454		1.007	0.348	0.334	-1.5329	-1.59214	-1.56252	-1.31712	0
NM_001163810	Tescl	0.3	0.797	0.296	1.40962	-0.0193653	0.695126		0.609	0.331	0.522	-0.879611	-0.222392	-0.551002	-1.24613	1		NM_011226	Rab19	0.785	0.79	0.632	0.00916	-0.312768	-0.151804		0.276	0.1	0.1	-1.46467	-1.46467	-1.46467	-1.31286	0
NR_028023	Gm4566	0.433	0.266	0.59	-0.702941	0.446348	-0.128296		0.737	0.293	0.276	-1.33076	-1.417	-1.37388	-1.24558	0		NM_007412	Gpr182	0.596	0.668	0.975	0.164536	0.71009	0.437313		0.777	0.332	0.549	-1.22673	-0.501108	-0.86392	-1.30123	1
NR_040540	4933401H06Rik	0.762	1.232	1.026	0.693139	0.429168	0.561154		1.667	1.196	0.9	-0.479037	-0.889257	-0.684147	-1.2453	1		NM_001081211	Ptafr	39.927	32.983	21.563	-0.275642	-0.888807	-0.582224		25.064	9.36	4.953	-1.42104	-2.33924	-1.88014	-1.29791	0
NM_007751	Cox8b	0.1	0.345	0.581	1.7866	2.53854	2.16257		0.1	0.1	0.36	0	1.848	0.923998	-1.23857	0		NM_153574	Fam13a	0.572	0.549	0.821	-0.059209	0.521367	0.231079		0.444	0.283	0.159	-0.649758	-1.48153	-1.06565	-1.29672	1
NM_030718	Abo	0.396	0.641	0.776	0.694824	0.970556	0.83269		0.163	0.1	0.152	-0.704872	-0.100801	-0.402836	-1.23553	1		NM_174853	Disc1	0.513	0.989	0.486	0.947012	-0.0780025	0.434505		0.407	0.329	0.153	-0.306941	-1.4115	-0.859219	-1.29372	1
NM_178184	Hist1h2an	42.277	64.539	50.03	0.610298	0.24292	0.426609		69.128	39.27	40.207	-0.815843	-0.781823	-0.798833	-1.22544	1		NM_001161832	T2	0.494	0.675	0.737	0.450376	0.577154	0.513765		0.241	0.145	0.136	-0.73298	-0.825426	-0.779203	-1.29297	1
NM_028443	Rflna	1.206	1.782	1.184	0.563267	-0.0265608	0.268353		2.116	1.2	0.992	-0.818305	-1.09293	-0.955616	-1.22397	1		NM_018729	Cd244a	12.149	9.285	14.451	-0.387864	0.250332	-0.068766		9.724	5.345	2.699	-0.86336	-1.84912	-1.35624	-1.28748	0
NM_001195128	Gm5294	2.006	3.497	3.035	0.801796	0.597375	0.699586		3.747	1.837	3.703	-1.02838	-0.0170414	-0.522713	-1.2223	1		NM_023184	Klf15	0.196	0.241	0.438	0.298179	1.16008	0.729128		0.514	0.232	0.527	-1.14764	0.0360346	-0.555804	-1.28493	1
NM_001081641	Pitpnm3	0.247	0.273	0.322	0.14439	0.38255	0.26347		0.577	0.348	0.255	-0.729484	-1.17807	-0.953779	-1.21725	1		NR_045795	Gm16702	1.907	2.395	2.144	0.328721	0.169	0.24886		0.993	0.692	0.339	-0.521022	-1.55051	-1.03577	-1.28463	1
NM_022007	Fxyd7	0.231	0.494	0.1	1.09662	-1.20789	-0.0556373		1.106	0.557	0.378	-0.989602	-1.54889	-1.26925	-1.21361	0		NM_011915	Wif1	3.156	2.925	2.641	-0.109661	-0.257013	-0.183337		1.09	0.732	0.213	-0.574413	-2.3554	-1.46491	-1.28157	0
NM_133893	Oas1d	0.202	0.457	0.8	1.17784	1.98564	1.58174		0.295	0.396	0.37	0.424785	0.32681	0.375798	-1.20594	0		NM_001168475	Ttc23	0.22	0.476	0.766	1.11346	1.79984	1.45665		0.321	0.488	0.271	0.604308	-0.24428	0.180014	-1.27664	0
NM_015811	Rgs1	0.433	0.764	0.818	0.819206	0.917734	0.86847		0.355	0.254	0.311	-0.482991	-0.190904	-0.336947	-1.20542	1		NM_001357116	Cttn	0.342	0.505	0.224	0.562287	-0.610498	-0.0241053		0.813	0.31	0.354	-1.39099	-1.19951	-1.29525	-1.27114	0
NM_029245	Ankrd53	0.609	0.761	1.099	0.321454	0.851677	0.586566		1.14	0.573	0.963	-0.992427	-0.243426	-0.617926	-1.20449	1		NR_046281	4930502E09Rik	0.91	1.487	1.738	0.708466	0.93349	0.820978		1.622	1.037	1.361	-0.645358	-0.253107	-0.449232	-1.27021	1
NM_001360823	Psma8	1.507	2.122	1.92	0.493745	0.349427	0.421586		0.172	0.1	0.1	-0.782409	-0.782409	-0.782409	-1.20399	1		NR_030681	Gm4598	1.866	1.571	2.386	-0.248266	0.354645	0.0531896		1.769	1.48	0.393	-0.257337	-2.17033	-1.21383	-1.26702	1
NM_025359	Tspan13	1.388	1.11	0.731	-0.322448	-0.925064	-0.623756		0.98	0.26	0.295	-1.91427	-1.73207	-1.82317	-1.19941	0		NR_033307	4930592I03Rik	0.139	0.27	0.1	0.957875	-0.475085	0.241395		0.516	0.18	0.357	-1.51937	-0.531447	-1.02541	-1.26681	1
NM_023143	C1ra	0.196	0.324	0.288	0.72514	0.555215	0.640178		0.59	0.397	0.405	-0.571576	-0.542793	-0.557184	-1.19736	1		NM_021440	Cep295nl	1.258	3.589	1.848	1.51245	0.554833	1.03364		1.261	0.814	1.414	-0.631468	0.165214	-0.233127	-1.26677	1
NM_001308052	Hhipl2	0.273	0.273	0.371	0	0.442518	0.221259		0.497	0.18	0.357	-1.46525	-0.477322	-0.971285	-1.19254	1		NM_029612	Slamf9	2.005	1.821	4.102	-0.138871	1.03273	0.446927		1.105	0.512	0.766	-1.10983	-0.52863	-0.81923	-1.26616	1
NR_045065	4930556M19Rik	0.321	0.628	0.532	0.968191	0.728853	0.848522		1.394	1.43	0.847	0.0367846	-0.718797	-0.341006	-1.18953	1		NM_001364890	Gnmt	2.843	3.288	2.924	0.209796	0.0405292	0.125163		2.6	1.04	1.343	-1.32193	-0.953052	-1.13749	-1.26265	1
NM_010359	Gstm3	0.248	0.321	0.172	0.372233	-0.527932	-0.0778492		0.666	0.186	0.413	-1.84022	-0.68938	-1.2648	-1.18695	0		NM_001024702	C1ql4	0.58	0.626	0.963	0.11011	0.731483	0.420796		1.36	0.539	1.074	-1.33525	-0.340613	-0.837931	-1.25873	1
NM_001010973	Hrh2	5.637	6.289	5.03	0.157903	-0.164369	-0.00323305		6.759	2.999	2.947	-1.17233	-1.19756	-1.18495	-1.18171	0		NM_010889	Neb	4.364	3.087	2.276	-0.499446	-0.939151	-0.719298		2.62	1.355	0.327	-0.951274	-3.0022	-1.97674	-1.25744	0
NM_001145800	Igsf9	0.25	0.399	0.436	0.674461	0.8024	0.73843		0.264	0.199	0.191	-0.407769	-0.466965	-0.437367	-1.1758	1		NM_007802	Ctsk	0.124	0.498	0.492	2.00581	1.98832	1.99706		0.1	0.2	0.14	1	0.485427	0.742713	-1.25435	0
NM_001012402	Hs3st6	1.746	3.599	2.975	1.04354	0.768836	0.906189		1.469	1.594	0.933	0.117817	-0.654885	-0.268534	-1.17472	1		NM_001195033	Abhd12b	0.253	0.401	0.347	0.664465	0.455798	0.560132		0.363	0.1	0.506	-1.85997	0.479168	-0.690401	-1.25053	1
NM_001101475	F830016B08Rik	2.454	2.236	1.752	-0.134215	-0.486132	-0.310174		1.635	0.689	0.496	-1.24671	-1.72088	-1.4838	-1.17362	0		NM_178200	Hist1h2bm	82.581	89.619	56.947	0.117995	-0.53619	-0.209098		101.467	46.43	29.349	-1.12788	-1.78963	-1.45875	-1.24966	0
NM_177829	Spink10	0.335	0.335	0.407	0	0.280868	0.140434		1	0.282	0.847	-1.82623	-0.239566	-1.0329	-1.17333	1		NM_001081957	Wfdc17	30.555	33.384	22.353	0.127748	-0.45094	-0.161596		22.258	8.015	8.804	-1.47355	-1.33809	-1.40582	-1.24423	0
NR_033509	Gm9961	0.1	0.264	0.261	1.40054	1.38405	1.39229		0.309	0.29	0.447	-0.0915539	0.532668	0.220557	-1.17174	0		NR_002142	Rpph1	16.784	12.59	7.704	-0.414808	-1.12341	-0.769108		23.32	12.667	2.637	-0.880493	-3.1446	-2.01255	-1.24344	0
NM_139296	Moxd2	0.768	0.433	0.755	-0.826739	-0.0246297	-0.425684		1.317	0.377	0.504	-1.80462	-1.38576	-1.59519	-1.1695	0		NR_046069	Gm2848	1.092	0.672	1.874	-0.70044	0.779148	0.0393542		0.773	0.315	0.36	-1.29512	-1.10247	-1.19879	-1.23815	1
NM_001167743	Slfn8	5.539	4.5	3.747	-0.299701	-0.56389	-0.431795		4.372	1.262	1.646	-1.79258	-1.40933	-1.60096	-1.16916	0		NM_173016	Vat1l	14.736	12.533	26.502	-0.233613	0.846756	0.306572		18.165	15.035	6.035	-0.272836	-1.58974	-0.931286	-1.23786	1
NM_145587	Sbk1	0.496	0.558	0.57	0.169925	0.200622	0.185273		0.711	0.559	0.232	-0.347001	-1.61572	-0.981363	-1.16664	1		NM_010019	Dapk2	2.117	2.049	2.873	-0.0471013	0.440537	0.196718		4.014	3.134	1.217	-0.357035	-1.72171	-1.03937	-1.23609	1
NM_021718	Ms4a4b	1.158	0.804	0.998	-0.526368	-0.214524	-0.370446		1.269	0.591	0.324	-1.10246	-1.96963	-1.53604	-1.1656	0		NR_132735	LOC106557447	0.176	0.473	0.222	1.42626	0.334984	0.880625		0.425	1.112	0.1	1.38762	-2.08746	-0.34992	-1.23054	1
NR_106184	Gm24148	4.323	9.131	6.604	1.07874	0.611307	0.845024		10.873	9.895	7.765	-0.135978	-0.485692	-0.310835	-1.15586	1		NM_017371	Hpx	0.256	0.185	0.603	-0.468619	1.23601	0.383698		0.379	0.1	0.445	-1.9222	0.231607	-0.845295	-1.22899	1
NR_103550	5430425K12Rik	1.229	0.663	0.93	-0.890404	-0.402182	-0.646293		1.72	0.264	0.922	-2.7038	-0.89957	-1.80168	-1.15539	0		NM_001101605	Ifit1bl1	0.479	0.364	1.047	-0.396087	1.12816	0.366038		0.618	0.737	0.157	0.254058	-1.97684	-0.861392	-1.22743	1
NM_001302650	Ifi203	2.082	1.443	1.083	-0.528899	-0.942937	-0.735918		1.972	0.611	0.463	-1.69042	-2.09058	-1.8905	-1.15458	0		NM_001163627	Fam151b	0.903	1.132	0.682	0.326076	-0.404954	-0.0394391		1.349	0.84	0.376	-0.683429	-1.84309	-1.26326	-1.22382	0
NM_028219	Cnfn	0.1	0.223	0.462	1.15704	2.20789	1.68247		0.257	0.385	0.36	0.58309	0.486229	0.534659	-1.14781	0		NM_001033539	Bex6	23.182	28.552	18.238	0.300587	-0.346058	-0.0227354		13.98	10.429	3.333	-0.422764	-2.06847	-1.24562	-1.22288	0
NM_001110778	Adam11	0.221	0.533	0.372	1.27009	0.751256	1.01067		0.432	0.361	0.431	-0.259032	-0.00334344	-0.131188	-1.14186	1		NM_001289497	Cpa6	0.353	0.586	0.202	0.731232	-0.805313	-0.0370402		0.327	0.187	0.1	-0.806252	-1.70929	-1.25777	-1.22073	0
NM_053149	Hemgn	2.662	6.128	6.694	1.20291	1.33036	1.26663		4.44	5.11	4.593	0.202764	0.0488771	0.12582	-1.14081	0		NM_016667	Sntb1	4.557	3.564	3.002	-0.354587	-0.60216	-0.478374		2.16	0.977	0.454	-1.1446	-2.25027	-1.69743	-1.21906	0
NM_001271705	Pgf	87.766	132.133	114.101	0.590257	0.378577	0.484417		45.236	26.673	30.888	-0.762091	-0.550425	-0.656258	-1.14068	1		NM_153072	Hus1b	0.551	0.911	0.673	0.725399	0.288554	0.506976		1.759	1.556	0.741	-0.176913	-1.24721	-0.712062	-1.21904	1
NM_008809	Pdgfrb	0.787	1.406	1.639	0.837161	1.05838	0.947771		0.183	0.138	0.187	-0.407175	0.0311946	-0.18799	-1.13576	1		NM_172796	Slfn9	24.065	17.767	18.583	-0.437736	-0.372953	-0.405345		13.315	10.333	1.809	-0.365793	-2.87979	-1.62279	-1.21745	0
NR_045139	1110028F11Rik	0.361	0.588	0.292	0.703817	-0.30603	0.198893		0.973	0.629	0.411	-0.62938	-1.2433	-0.936341	-1.13523	1		NR_045719	AU022793	3.876	4.507	5.781	0.217599	0.576751	0.397175		3.564	1.695	2.406	-1.07221	-0.566861	-0.819536	-1.21671	1
NM_011147	Ppef1	0.6	0.421	0.45	-0.511142	-0.415037	-0.46309		0.601	0.224	0.176	-1.42387	-1.77179	-1.59783	-1.13474	0		NM_001256056	9330182O14Rik	0.23	0.222	0.521	-0.0510742	1.17965	0.564288		0.539	0.253	0.471	-1.09115	-0.194558	-0.642853	-1.20714	1
NM_010846	Mx1	0.29	0.132	0.224	-1.13551	-0.372554	-0.754035		0.747	0.174	0.234	-2.10202	-1.6746	-1.88831	-1.13428	0		NM_027990	Lypd6b	0.368	0.412	0.534	0.162939	0.537134	0.350036		0.316	0.238	0.128	-0.408963	-1.30378	-0.856372	-1.20641	1
NM_026345	Mansc1	0.397	0.619	0.683	0.6408	0.782747	0.711773		1.996	1.393	1.595	-0.518916	-0.323555	-0.421236	-1.13301	1		NM_016982	Vpreb1	0.997	1.028	0.987	0.0441749	-0.0145434	0.0148157		1.813	1.227	0.514	-0.563244	-1.81854	-1.19089	-1.20571	1
NM_007567	Bsn	5.09	6.598	6.551	0.374363	0.364049	0.369206		6.542	4.424	3.386	-0.56438	-0.95015	-0.757265	-1.12647	1		NM_172785	Zc3h12d	0.929	0.937	0.447	0.0123705	-1.0554	-0.521517		0.741	0.503	0.1	-0.558915	-2.88947	-1.72419	-1.20268	0
NM_007412	Gpr182	0.256	0.412	0.406	0.686501	0.665336	0.675918		0.366	0.463	0.155	0.339169	-1.23958	-0.450203	-1.12612	1		NM_029509	Gbp8	0.24	0.526	0.578	1.13203	1.26804	1.20003		0.1	0.1	0.1	0	0	0	-1.20003	0
NR_126429	1700095J12Rik	0.57	1.506	0.791	1.40169	0.472716	0.937202		1.448	1.326	1.219	-0.126981	-0.248363	-0.187672	-1.12487	1		NM_001165957	Nme9	0.246	0.367	0.494	0.577122	1.00585	0.791487		0.309	0.301	0.181	-0.0378434	-0.771617	-0.40473	-1.19622	1
NM_011693	Vcam1	25.093	64.232	100.749	1.35601	2.00541	1.68071		23.784	34.963	35.26	0.555838	0.568041	0.561939	-1.11877	0		NR_126479	Gm13986	0.441	0.438	0.759	-0.00984779	0.783321	0.386737		0.833	0.485	0.466	-0.780332	-0.837987	-0.809159	-1.1959	1
NM_007977	F8	0.406	0.453	0.631	0.158031	0.63616	0.397096		0.626	0.428	0.337	-0.548552	-0.893414	-0.720983	-1.11808	1		NM_001252202	Map4k4	0.515	0.592	0.514	0.201025	-0.00280407	0.0991103		0.887	0.541	0.318	-0.713306	-1.47991	-1.09661	-1.19572	1
NM_013605	Muc1	1.204	1.005	1.337	-0.26064	0.151164	-0.0547379		1.357	0.603	0.601	-1.17019	-1.17498	-1.17259	-1.11785	0		NR_040686	8430423G03Rik	12.071	10.595	10.656	-0.188162	-0.179879	-0.18402		4.857	2.193	1.592	-1.14716	-1.60923	-1.37819	-1.19417	0
NM_144532	Cabp4	0.285	0.285	0.342	0	0.263034	0.131517		0.494	0.172	0.362	-1.5221	-0.448521	-0.985312	-1.11683	1		NM_001355498	Fhl5	0.177	0.268	0.1	0.598484	-0.823749	-0.112633		0.759	0.415	0.227	-0.870989	-1.74141	-1.3062	-1.19357	0
NM_146717	Olfr433	0.628	1.242	1.049	0.983829	0.740178	0.862003		1.559	1.018	1.684	-0.614883	0.111271	-0.251806	-1.11381	1		NM_010186	Fcgr1	2.283	1.716	1.269	-0.411881	-0.847239	-0.62956		1.684	0.767	0.296	-1.13459	-2.50822	-1.82141	-1.19185	0
NM_001098789	Ndufa4l2	0.744	1.201	0.911	0.690862	0.292148	0.491505		1.625	0.953	1.171	-0.769892	-0.472699	-0.621295	-1.1128	1		NM_001166164	Ccdc74a	0.22	0.265	0.489	0.268489	1.15233	0.71041		0.487	0.409	0.299	-0.251821	-0.703776	-0.477799	-1.18821	1
NM_009731	Akr1b7	0.243	0.242	0.31	-0.00594927	0.351312	0.172681		0.645	0.348	0.326	-0.890212	-0.984427	-0.93732	-1.11	1		NM_001281487	Cdc20b	1.503	1.826	1.653	0.280842	0.137242	0.209042		0.787	0.606	0.264	-0.377046	-1.57583	-0.976436	-1.18548	1
NM_146744	Olfr1362	0.1	0.637	0.452	2.67129	2.17632	2.42381		0.1	0.62	0.1	2.63227	0	1.31613	-1.10767	0		NM_177604	AA986860	0.284	0.488	0.524	0.78099	0.883676	0.832333		0.579	0.37	0.557	-0.646038	-0.055886	-0.350962	-1.1833	1
NM_001033779	Gm5544	1.689	2.181	2.144	0.36882	0.344136	0.356478		1.873	1.482	0.836	-0.337805	-1.16378	-0.750791	-1.10727	1		NM_153573	Fkbp14	0.667	0.862	0.903	0.370001	0.437039	0.40352		0.374	0.246	0.194	-0.60438	-0.946982	-0.775681	-1.1792	1
NM_001033408	Rbm44	0.835	1.453	1.496	0.799187	0.841262	0.820224		1.741	1.672	1.219	-0.0583414	-0.514218	-0.28628	-1.1065	1		NR_038101	Gm14327	0.724	1.049	0.436	0.534953	-0.731662	-0.0983542		0.398	0.171	0.158	-1.21877	-1.33284	-1.27581	-1.17745	0
NM_028199	Plxdc1	1.175	1.51	1.364	0.361888	0.215183	0.288535		3.704	2.059	2.148	-0.84714	-0.78609	-0.816615	-1.10515	1		NM_007982	Ptk2	0.891	1.424	1.309	0.676452	0.554968	0.61571		1.146	1.137	0.533	-0.0113748	-1.1044	-0.557887	-1.1736	1
NR_027913	G630025P09Rik	1.141	1.733	1.776	0.602973	0.638333	0.620653		0.859	0.617	0.612	-0.477388	-0.489126	-0.483257	-1.10391	1		NM_011090	Lilra6	8.225	7.085	2.168	-0.215248	-1.92365	-1.06945		1.489	0.652	0.152	-1.1914	-3.2922	-2.2418	-1.17235	0
NR_040447	1700047G03Rik	0.521	1.36	0.822	1.38425	0.657855	1.02105		0.503	0.344	0.657	-0.54815	0.385335	-0.0814074	-1.10246	1		NR_040307	6720468P15Rik	3.315	4.465	1.803	0.429651	-0.878609	-0.224479		0.772	0.861	0.1	0.157412	-2.9486	-1.39559	-1.17112	0
NM_009217	Sstr2	0.491	1.464	1.583	1.57612	1.68887	1.63249		0.162	0.27	0.203	0.736966	0.325486	0.531226	-1.10127	0		NM_001368184	Ppp1r32	0.557	0.712	0.716	0.3542	0.362282	0.358241		1.3	0.518	1.07	-1.32749	-0.280901	-0.804194	-1.16244	1
NM_001102468	Calml4	0.224	0.223	0.342	-0.00645502	0.610498	0.302021		0.888	0.53	0.492	-0.744567	-0.851901	-0.798234	-1.10026	1		NM_033603	Amn	0.394	0.471	0.137	0.257531	-1.52402	-0.633244		0.585	0.286	0.1	-1.03242	-2.54844	-1.79043	-1.15718	0
NR_138592	Rap1gap	0.819	1.391	1.18	0.764187	0.526852	0.645519		2.79	2.212	1.876	-0.334914	-0.572605	-0.45376	-1.09928	1		NM_181543	Gpr151	0.401	0.265	0.831	-0.59761	1.05125	0.226818		0.562	0.277	0.314	-1.02068	-0.839806	-0.930245	-1.15706	1
NM_011703	Vipr1	0.947	1.125	1.301	0.248489	0.458185	0.353337		1.135	0.602	0.768	-0.914857	-0.563514	-0.739185	-1.09252	1		NM_001355723	Adgre1	16.477	13.34	8.544	-0.304695	-0.94747	-0.626082		7.033	5.998	0.698	-0.229659	-3.33284	-1.78125	-1.15517	0
NM_011351	Sema6c	0.272	0.761	0.34	1.48429	0.321928	0.903109		0.569	0.811	0.308	0.511273	-0.885498	-0.187113	-1.09022	1		NM_001163762	6430548M08Rik	2.316	2.124	1.295	-0.124851	-0.838683	-0.481767		1.967	1.262	0.317	-0.640285	-2.63344	-1.63686	-1.1551	0
NM_001256174	A630076J17Rik	0.233	0.499	0.492	1.09871	1.07833	1.08852		0.1	0.1	0.1	0	0	0	-1.08852	0		NM_024271	1700016D06Rik	0.154	0.16	0.54	0.0551416	1.81003	0.932585		0.45	0.324	0.461	-0.473931	0.0348417	-0.219545	-1.15213	1
NM_001368774	Glra3	0.315	0.463	0.456	0.55566	0.533682	0.544671		0.873	0.646	0.556	-0.434447	-0.650897	-0.542672	-1.08734	1		NM_001285860	Sgip1	1.795	1.754	1.415	-0.0333351	-0.343182	-0.188258		0.599	0.371	0.151	-0.691137	-1.98801	-1.33957	-1.15131	0
NM_173776	Maml2	0.932	1.365	1.051	0.550499	0.173361	0.36193		1.035	0.996	0.394	-0.0554131	-1.39336	-0.724388	-1.08632	1		NM_007536	Bcl2a1d	76.573	68.629	92.336	-0.158017	0.270057	0.05602		52.655	38.956	15.671	-0.434725	-1.74847	-1.0916	-1.14762	1
NM_138951	Ttc36	3.93	4.385	4.649	0.158048	0.242391	0.200219		3.801	1.58	2.68	-1.26645	-0.504146	-0.8853	-1.08552	1		NM_001163640	Chn2	70.663	62.843	38.962	-0.169203	-0.858887	-0.514045		39.383	27.75	5.607	-0.505085	-2.81227	-1.65868	-1.14463	0
NM_001045527	Hsf5	0.333	0.63	0.641	0.91983	0.944802	0.932316		0.669	0.568	0.639	-0.236115	-0.0661903	-0.151153	-1.08347	1		NM_010545	Cd74	1.889	1.888	1.319	-0.000763937	-0.518178	-0.259471		0.639	0.229	0.256	-1.48047	-1.31967	-1.40007	-1.1406	0
NM_178200	Hist1h2bm	41.39	68.227	50.636	0.721061	0.290881	0.505971		104.959	73.092	67.904	-0.52204	-0.628257	-0.575149	-1.08112	1		NM_139296	Moxd2	0.306	0.394	0.801	0.364664	1.38827	0.876467		0.189	0.185	0.134	-0.030861	-0.496153	-0.263507	-1.13997	1
NM_011606	Clec3b	0.992	1.881	1.674	0.923088	0.754888	0.838988		1.694	1.445	1.423	-0.229364	-0.251498	-0.240431	-1.07942	1		NM_134188	Acot2	42.178	47.639	65.318	0.175652	0.63099	0.403321		29.409	19.56	15.961	-0.588351	-0.881707	-0.735029	-1.13835	1
NM_001368777	Sept4	1.272	1.854	1.631	0.543543	0.358658	0.4511		2.757	2.063	1.547	-0.418355	-0.833626	-0.625991	-1.07709	1		NM_016879	Krt85	0.138	0.183	0.131	0.407175	-0.0751015	0.166037		1.155	0.683	0.508	-0.757935	-1.18499	-0.971464	-1.1375	1
NM_027066	Tmem89	0.265	0.594	0.585	1.16447	1.14244	1.15346		0.521	0.674	0.449	0.371465	-0.214568	0.0784486	-1.07501	0		NM_001145164	Tgtp2	19.161	21.167	20.12	0.143644	0.0704574	0.107051		8.795	5.335	3.496	-0.721195	-1.33098	-1.02609	-1.13314	1
NM_001163566	Crb2	0.433	0.584	0.806	0.431601	0.896413	0.664007		0.754	0.614	0.525	-0.296326	-0.522247	-0.409286	-1.07329	1		NM_183309	Gm5111	7.198	6.705	5.105	-0.102359	-0.495685	-0.299022		14.751	10.214	2.933	-0.530265	-2.33036	-1.43031	-1.13129	0
NM_007909	Efna2	0.888	1.755	1.522	0.982839	0.777337	0.880088		1.422	1.206	1.285	-0.237692	-0.146153	-0.191922	-1.07201	1		NM_028034	Tdrd12	0.29	0.567	0.215	0.967296	-0.431716	0.26779		0.66	0.392	0.336	-0.751612	-0.974005	-0.862809	-1.1306	1
NM_009802	Car6	0.165	0.423	0.227	1.35819	0.460226	0.909209		0.431	0.401	0.374	-0.104086	-0.20465	-0.154368	-1.06358	1		NM_178184	Hist1h2an	55.347	53.573	32.855	-0.046999	-0.752392	-0.399696		86.553	48.709	18.456	-0.829395	-2.22949	-1.52944	-1.12975	0
NM_010378	H2-Aa	5.993	4.805	3.796	-0.318742	-0.658798	-0.48877		1.202	0.282	0.599	-2.09167	-1.00481	-1.54824	-1.05947	0		NM_001252661	Albfm1	1.075	0.925	0.875	-0.216811	-0.296982	-0.256897		1.57	0.874	0.413	-0.845059	-1.92655	-1.38581	-1.12891	0
NR_040425	Rbakdn	0.603	0.435	1.744	-0.471143	1.53217	0.530514		0.528	0.295	0.455	-0.839823	-0.214671	-0.527247	-1.05776	1		NM_181348	Prune2	2.093	2.111	2.048	0.0123543	-0.0313566	-0.00950116		0.408	0.163	0.211	-1.3237	-0.951326	-1.13751	-1.12801	0
NR_028124	2310068J16Rik	12.841	19.408	18.829	0.595894	0.552199	0.574046		24.877	18.34	17.335	-0.439819	-0.521125	-0.480472	-1.05452	1		NR_040261	2210408F21Rik	8.539	8.417	5.405	-0.020761	-0.659773	-0.340267		4.013	2.098	1.008	-0.935666	-1.99319	-1.46443	-1.12416	0
NM_015789	Dkkl1	7.67	7.262	7.904	-0.0788596	0.0433564	-0.0177516		3.987	1.924	1.869	-1.05119	-1.09304	-1.07212	-1.05436	0		NR_045077	A330102I10Rik	0.16	0.828	0.882	2.37156	2.46271	2.41713		0.1	0.1	0.602	0	2.58976	1.29488	-1.12225	0
NM_001348354	Skint3	0.631	0.63	0.447	-0.00228818	-0.497365	-0.249827		0.68	0.423	0.18	-0.684877	-1.91754	-1.30121	-1.05138	0		NM_019753	Cdh17	6.338	2.645	1.657	-1.26076	-1.93545	-1.59811		4.139	1.601	0.247	-1.37031	-4.0667	-2.7185	-1.1204	0
NM_001360103	Rasgrp3	0.334	0.47	0.444	0.492813	0.410712	0.451762		0.921	0.643	0.575	-0.518382	-0.679639	-0.599011	-1.05077	1		NM_009964	Cryab	0.454	0.66	0.736	0.539774	0.697013	0.618394		0.269	0.1	0.361	-1.42761	0.424393	-0.501607	-1.12	1
NM_134161	Fut10	0.398	0.872	1.034	1.13156	1.3774	1.25448		0.707	0.618	1.077	-0.194103	0.607236	0.206566	-1.04791	0		NM_023893	Sapcd1	2.589	2.917	2.543	0.17209	-0.0258635	0.0731135		3.255	1.443	1.727	-1.17359	-0.914389	-1.04399	-1.1171	1
NM_023903	Lipm	0.329	0.492	0.678	0.580571	1.0432	0.811884		0.434	0.442	0.308	0.0263513	-0.494765	-0.234207	-1.04609	1		NM_008331	Ifit1	0.707	0.464	0.755	-0.607585	0.0947664	-0.256409		0.535	0.427	0.1	-0.325303	-2.41954	-1.37242	-1.11601	0
NM_022316	Smoc1	4.775	4.613	5.833	-0.0497954	0.288737	0.119471		2.088	0.989	1.236	-1.07808	-0.756443	-0.917261	-1.03673	1		NM_010254	Galr2	0.552	0.466	0.736	-0.244338	0.415037	0.0853496		0.353	0.181	0.165	-0.963678	-1.0972	-1.03044	-1.11579	1
NM_001271569	1700065D16Rik	6.257	6.586	8.146	0.0739314	0.380621	0.227276		10.571	5.852	6.257	-0.85311	-0.756569	-0.80484	-1.03212	1		NM_001243150	Gm13286	0.1	0.176	0.213	0.815575	1.09085	0.953214		0.4	0.387	0.332	-0.0476664	-0.268817	-0.158242	-1.11146	1
NM_001289494	Txk	0.383	0.544	0.377	0.506262	-0.0227799	0.241741		0.667	0.475	0.314	-0.489759	-1.08692	-0.788341	-1.03008	1		NM_001145813	Elf5	0.298	0.356	0.682	0.256565	1.19446	0.725512		0.641	0.396	0.608	-0.694824	-0.076253	-0.385538	-1.11105	1
NM_009943	Cox6a2	3.871	4.401	6.04	0.185125	0.641842	0.413484		4.91	2.599	3.95	-0.917766	-0.31387	-0.615818	-1.0293	1		NM_013654	Ccl7	4.607	9.137	7.78	0.987893	0.755943	0.871918		0.718	0.889	0.419	0.3082	-0.777034	-0.234417	-1.10633	1
NM_178695	Prrg4	3.731	5.706	6.244	0.612917	0.742908	0.677913		4.732	3.843	3.583	-0.300217	-0.401282	-0.35075	-1.02866	1		NM_010660	Krt10	3.227	4.408	3.946	0.449931	0.290197	0.370064		3.242	2.582	1.467	-0.328395	-1.14402	-0.736205	-1.10627	1
NR_033307	4930592I03Rik	0.19	0.279	0.275	0.554266	0.533432	0.543849		0.443	0.515	0.195	0.217266	-1.18383	-0.483283	-1.02713	1		NR_033585	Cyp4f41-ps	1.402	1.489	1.819	0.0868574	0.375659	0.231258		1.13	0.452	0.84	-1.32193	-0.427862	-0.874895	-1.10615	1
NM_001310523	Stmn4	0.1	0.295	0.355	1.56071	1.82782	1.69427		0.266	0.402	0.444	0.595769	0.739133	0.667451	-1.02682	0		NM_001287739	Cebpb	151.016	312.997	347.875	1.05145	1.20387	1.12766		164.514	135.828	205.308	-0.276429	0.319579	0.021575	-1.10608	0
NR_128569	Gm27740	10.918	13.98	24.332	0.356656	1.15615	0.756401		21.781	18.02	18.097	-0.273471	-0.26732	-0.270395	-1.0268	1		NM_182994	Arl5a	29.032	52.151	61.399	0.845051	1.08057	0.962811		24.347	19.812	24.538	-0.297369	0.0112736	-0.143048	-1.10586	1
NM_001310516	Mapre3	0.718	1.128	1.11	0.651711	0.628504	0.640108		1.348	1.414	0.754	0.0689616	-0.838184	-0.384611	-1.02472	1		NM_011340	Serpinf1	0.639	0.831	0.681	0.379033	0.0918389	0.235436		0.431	0.206	0.27	-1.06504	-0.674728	-0.869886	-1.10532	1
NM_153173	Hist1h4h	14.577	14.547	12.289	-0.00297218	-0.246326	-0.124649		21.946	10.031	9.814	-1.12949	-1.16104	-1.14527	-1.02062	0		NM_173776	Maml2	3.816	2.558	2.289	-0.577045	-0.737344	-0.657194		1.682	0.91	0.271	-0.886239	-2.63381	-1.76003	-1.10283	0
NM_206935	Arl9	0.544	0.764	0.97	0.489966	0.834378	0.662172		1.232	0.615	1.509	-1.00234	0.292591	-0.354877	-1.01705	1		NM_001356315	Ccdc163	18.472	25.111	24.452	0.442979	0.404612	0.423796		27.042	17.578	16.27	-0.621431	-0.732988	-0.677209	-1.10101	1
NM_181852	Prl2c5	0.415	0.415	0.203	0	-1.03163	-0.515816		0.77	0.709	0.1	-0.119073	-2.94486	-1.53197	-1.01615	0		NM_030218	Misp	0.273	0.393	0.202	0.525628	-0.434546	0.0455414		0.843	0.585	0.283	-0.527096	-1.57473	-1.05091	-1.09645	1
NM_028955	Mfsd13b	0.382	0.288	0.561	-0.407504	0.554428	0.0734622		0.64	0.318	0.349	-1.00905	-0.874845	-0.941945	-1.01541	1		NM_001038607	Kcnh1	0.382	0.684	0.497	0.840424	0.379673	0.610048		0.478	0.363	0.321	-0.397041	-0.574437	-0.485739	-1.09579	1
NM_178098	4930486L24Rik	1.005	0.938	1.05	-0.0995357	0.0631938	-0.0181709		0.265	0.1	0.168	-1.40599	-0.657531	-1.03176	-1.01359	0		NM_001007462	Pabpn1l	0.268	0.321	0.371	0.26034	0.469186	0.364763		0.46	0.238	0.323	-0.950672	-0.5101	-0.730386	-1.09515	1
NM_172449	Tspoap1	100.908	226.136	208.148	1.16415	1.04457	1.10436		158.591	180.869	158.677	0.189634	0.000782126	0.0952082	-1.00915	0		NM_001290568	Ift74	36.553	39.851	27.104	0.124626	-0.431484	-0.153429		17.11	13.574	3.827	-0.333994	-2.16055	-1.24727	-1.09384	0
NM_001356630	Ccl24	0.467	0.466	0.532	-0.0030926	0.188004	0.0924556		0.474	0.355	0.178	-0.417068	-1.41301	-0.915039	-1.00749	1		NR_102287	5830444B04Rik	0.313	0.614	0.341	0.972076	0.123609	0.547843		0.146	0.1	0.1	-0.545968	-0.545968	-0.545968	-1.09381	1
NM_001170853	Mndal	6.929	4.69	5.017	-0.563059	-0.465822	-0.514441		7.862	3.386	2.215	-1.21531	-1.82759	-1.52145	-1.00701	0		NM_001008501	Zfp760	1.532	1.063	2.226	-0.527275	0.539037	0.0058813		0.918	0.603	0.311	-0.606336	-1.56158	-1.08396	-1.08984	1
NM_133213	Xpnpep2	0.252	0.353	0.373	0.486244	0.565752	0.525998		0.52	0.482	0.288	-0.109478	-0.852443	-0.480961	-1.00696	1		NM_001357885	Prok1	0.332	0.248	0.256	-0.420843	-0.375039	-0.397941		0.661	0.339	0.164	-0.963365	-2.01095	-1.48716	-1.08922	0
NM_001101482	Mrap2	0.375	0.465	0.728	0.31034	0.957048	0.633694		0.392	0.312	0.294	-0.329308	-0.415037	-0.372173	-1.00587	1		NR_026944	Gm10941	0.207	0.394	0.621	0.928565	1.58496	1.25676		0.215	0.21	0.278	-0.0339473	0.370748	0.1684	-1.08836	0
NR_045070	4930592A05Rik	3.712	4.935	5.711	0.410853	0.621547	0.5162		2.909	2.551	1.685	-0.18946	-0.787775	-0.488618	-1.00482	1		NM_001037634	Oosp2	7.234	7.856	8.688	0.119001	0.264231	0.191616		12.728	7.496	6.263	-0.763813	-1.02308	-0.893446	-1.08506	1
NM_013653	Ccl5	0.937	0.936	0.921	-0.00154052	-0.0248479	-0.0131942		0.954	0.488	0.455	-0.967108	-1.06812	-1.01762	-1.00442	0		NM_027017	3300002I08Rik	0.278	1.14	1.347	2.03588	2.27659	2.15624		0.1	0.222	0.199	1.15056	0.992768	1.07166	-1.08457	0
NM_011978	Slc27a2	9.143	8.011	12.093	-0.190685	0.403433	0.106374		2.063	0.992	1.241	-1.05633	-0.733241	-0.894786	-1.00116	1		NM_001163614	Ascl4	2.05	2.404	2.158	0.229813	0.074071	0.151942		1.885	1.356	0.72	-0.475207	-1.3885	-0.931852	-1.08379	1
NM_010146	Epm2a	5.354	8.211	7.18	0.616941	0.423367	0.520154		5.021	3.813	3.403	-0.397048	-0.561168	-0.479108	-0.999262	1		NM_025351	Chchd6	6.718	8.623	5.122	0.360158	-0.391325	-0.0155832		3.471	2.345	1.12	-0.565763	-1.63185	-1.09881	-1.08322	0
NM_010059	Dmc1	0.38	0.26	0.453	-0.547488	0.253512	-0.146988		0.559	0.146	0.439	-1.93688	-0.348627	-1.14275	-0.995766	0		NM_009366	Tsc22d1	232.725	158.942	130.323	-0.550126	-0.836534	-0.69333		347.395	164.789	62.461	-1.07596	-2.47555	-1.77575	-1.08242	0
NM_008497	Lhb	0.45	1.321	0.614	1.55363	0.448314	1.00097		0.992	1.519	0.655	0.61471	-0.598845	0.00793232	-0.993041	0		NM_053093	Tac4	0.559	0.502	0.694	-0.155161	0.312087	0.0784632		0.428	0.1	0.456	-2.09761	0.091423	-1.00309	-1.08156	1
NM_007608	Car5a	0.528	0.598	0.519	0.179608	-0.0248034	0.0774021		0.827	0.348	0.553	-1.2488	-0.580608	-0.914704	-0.992106	1		NM_145447	Flvcr2	0.923	1.453	2.115	0.654632	1.19626	0.925444		1.008	0.58	1.412	-0.797371	0.486244	-0.155563	-1.08101	1
NR_045980	4930471M09Rik	0.418	0.655	0.645	0.647992	0.625796	0.636894		0.404	0.284	0.352	-0.508464	-0.19878	-0.353622	-0.990516	1		NR_028518	Scarna3a	0.751	0.457	1.679	-0.716619	1.16072	0.222049		2.896	0.769	3.343	-1.91301	0.207082	-0.852962	-1.07501	1
NM_001143689	H2-Q4	0.297	0.592	0.874	0.995134	1.55717	1.27615		1.044	1.244	1.302	0.252865	0.318608	0.285736	-0.990416	0		NM_146250	Gpr1	0.503	0.728	1.096	0.53338	1.12362	0.828499		0.465	0.493	0.312	0.0843569	-0.575685	-0.245664	-1.07416	1
NM_001081983	Tmsb15b1	3.753	5.366	4.476	0.515803	0.254166	0.384984		5.795	4.101	3.538	-0.498833	-0.711875	-0.605354	-0.990338	1		NR_028568	Scarna9	1.028	1.118	1.602	0.12108	0.640034	0.380557		4.089	2.01	3.185	-1.02455	-0.360455	-0.692504	-1.07306	1
NR_027885	Vaultrc5	3.685	3.933	2.609	0.0939656	-0.498168	-0.202101		4.999	2.772	1.727	-0.850712	-1.53337	-1.19204	-0.989941	0		NM_001301204	Dpep2	6.79	7.627	5.188	0.167704	-0.388233	-0.110264		2.543	1.43	0.878	-0.830516	-1.53424	-1.18238	-1.07211	0
NM_182928	Adm2	3.1	3.978	4.777	0.359775	0.623837	0.491806		2.535	1.997	1.616	-0.344151	-0.649559	-0.496855	-0.988661	1		NM_001033228	Itga1	0.42	0.528	0.286	0.330149	-0.554374	-0.112113		0.457	0.139	0.291	-1.71711	-0.651175	-1.18414	-1.07203	0
NR_157560	Gm10874	0.325	0.586	0.394	0.850461	0.277756	0.564108		0.435	0.23	0.457	-0.919382	0.0711788	-0.424101	-0.98821	1		NR_045703	1700105P06Rik	2.711	3.94	5.214	0.539371	0.943565	0.741468		3.938	3.21	3.068	-0.29489	-0.360165	-0.327527	-1.069	1
NM_024444	Cyp4f18	6.366	4.842	4.552	-0.394784	-0.483887	-0.439335		8.491	3.188	3.14	-1.41328	-1.43517	-1.42423	-0.984891	0		NM_174857	Mamdc2	6.471	3.516	17.251	-0.880054	1.41462	0.267283		7.165	3.754	4.517	-0.932538	-0.665602	-0.79907	-1.06635	1
NM_025727	Klhl10	0.539	0.451	1.004	-0.257158	0.897402	0.320122		0.772	0.457	0.519	-0.756407	-0.572866	-0.664636	-0.984759	1		NR_027885	Vaultrc5	1.317	0.949	1.174	-0.472775	-0.165823	-0.319299		2.477	1.921	0.468	-0.366736	-2.40401	-1.38537	-1.06608	0
NM_001301174	Nrn1l	1.98	3.131	4.069	0.661123	1.03917	0.850148		4.528	5.132	3.316	0.180647	-0.44943	-0.134391	-0.98454	1		NM_028261	Tmem173	281.104	243.638	199.63	-0.206365	-0.493775	-0.35007		191.681	142.537	36.202	-0.427371	-2.40457	-1.41597	-1.0659	0
NR_045287	1700097N02Rik	0.205	0.309	0.1	0.591983	-1.03562	-0.22182		3.173	1.436	1.32	-1.14379	-1.26531	-1.20455	-0.98273	0		NM_001033306	Shb	4.719	9.005	6.696	0.932245	0.504818	0.718532		5.689	4.708	4.261	-0.273061	-0.416983	-0.345022	-1.06355	1
NR_028042	Gm10012	0.575	0.337	0.333	-0.770813	-0.78804	-0.779427		1.917	0.375	0.854	-2.35389	-1.16654	-1.76022	-0.980789	0		NM_001310465	Pde4c	0.263	0.724	0.232	1.46093	-0.180938	0.639994		0.449	0.411	0.274	-0.127577	-0.71254	-0.420058	-1.06005	1
NR_004052	Gm9079	0.499	0.498	0.54	-0.00289407	0.11392	0.0555128		1.054	0.851	0.364	-0.308644	-1.53386	-0.921254	-0.976767	1		NM_009544	Zfp105	0.291	0.351	1.333	0.270452	2.19559	1.23302		0.305	0.335	0.353	0.135352	0.210859	0.173105	-1.05991	0
NM_001289593	Kynu	4.757	5.577	3.631	0.229437	-0.389685	-0.0801239		4.766	2.736	1.919	-0.800711	-1.31242	-1.05657	-0.976444	0		NM_178187	Hist1h2ae	417.205	498.833	201.53	0.2578	-1.04976	-0.395981		795.16	628.653	133.759	-0.338981	-2.57161	-1.4553	-1.05931	0
NR_045282	Gm10433	0.323	0.633	0.449	0.970671	0.475181	0.722926		0.441	0.41	0.336	-0.105155	-0.392317	-0.248736	-0.971662	1		NM_153568	Lrrc66	0.569	0.668	0.599	0.231419	0.0741274	0.152773		0.312	0.278	0.1	-0.166461	-1.64155	-0.904004	-1.05678	1
NM_001100462	Tmem221	4.007	4.687	6.069	0.226142	0.598936	0.412539		4.79	2.965	3.567	-0.691994	-0.425314	-0.558654	-0.971193	1		NM_011723	Xdh	18.652	14.085	7.772	-0.405171	-1.26297	-0.834072		11.162	7.783	1.164	-0.520197	-3.26143	-1.89081	-1.05674	0
NM_178676	Entpd3	3.122	2.656	3.74	-0.233215	0.260568	0.0136762		3.661	1.882	1.89	-0.959971	-0.953852	-0.956911	-0.970588	1		NM_001360727	Ifitm1	8658.54	9247.2	5288.93	0.0948925	-0.711149	-0.308128		7351.05	5866.34	1393.32	-0.325489	-2.39942	-1.36246	-1.05433	0
NM_001029890	Mex3a	0.85	1.471	1.46	0.791263	0.780434	0.785848		0.497	0.445	0.43	-0.159441	-0.208909	-0.184175	-0.970023	1		NM_145526	P2rx3	4.694	3.566	6.855	-0.396511	0.546339	0.0749138		7.091	3.756	3.447	-0.916792	-1.04065	-0.97872	-1.05363	1
NM_173777	Olfm2	2.124	2.889	2.792	0.443786	0.394515	0.419151		3.665	2.279	2.753	-0.685412	-0.412809	-0.54911	-0.968261	1		NR_157041	Gm32229	0.378	0.608	0.849	0.685685	1.16738	0.926532		0.498	0.291	0.715	-0.775127	0.521797	-0.126665	-1.0532	1
NM_016685	Comp	0.466	0.685	0.638	0.555774	0.453226	0.5045		0.474	0.355	0.333	-0.417068	-0.509365	-0.463216	-0.967717	1		NR_026798	Zfp389	1.652	1.98	2.677	0.261287	0.696403	0.478845		2.03	1.276	1.457	-0.669851	-0.478479	-0.574165	-1.05301	1
NM_053248	Slc5a5	0.826	0.976	1.494	0.240739	0.854966	0.547853		1.296	0.837	1.125	-0.630766	-0.204141	-0.417453	-0.965306	1		NM_001272033	AA414768	1.585	2.404	1.912	0.600954	0.2706	0.435777		1.474	0.852	1.087	-0.790811	-0.439385	-0.615098	-1.05087	1
NM_001357010	P2ry12	2.976	2.062	2.133	-0.52933	-0.480491	-0.50491		2.746	1.24	0.794	-1.14699	-1.79012	-1.46856	-0.963646	0		NM_031252	Il23a	3.364	3.183	4.516	-0.0797905	0.424868	0.172539		2.88	2.183	1.128	-0.399757	-1.3523	-0.876029	-1.04857	1
NM_028030	Rbpms2	5.668	4.346	4.536	-0.383152	-0.321419	-0.352285		1.37	0.782	0.388	-0.808935	-1.82005	-1.31449	-0.962206	0		NM_138948	Cabp7	8.908	11.838	10.376	0.410252	0.220077	0.315164		10.332	6.917	5.585	-0.578901	-0.88749	-0.733196	-1.04836	1
NM_011614	Tnfsf12	0.936	1.143	0.92	0.288245	-0.0248747	0.131685		1.967	1.494	0.819	-0.396817	-1.26406	-0.830439	-0.962124	1		NM_207244	Cd200r4	0.685	0.84	0.828	0.294285	0.273527	0.283906		0.487	0.47	0.175	-0.051261	-1.47657	-0.763914	-1.04782	1
NM_001013824	Gm5662	63.361	62.61	57.634	-0.017202	-0.136675	-0.0769385		41.482	20.274	20.192	-1.03285	-1.0387	-1.03578	-0.95884	0		NM_008625	Mrc1	0.539	0.937	0.881	0.797764	0.708857	0.75331		0.456	0.396	0.351	-0.203533	-0.377563	-0.290548	-1.04386	1
NM_001347559	Zfp541	0.356	0.454	0.699	0.350815	0.973415	0.662115		0.427	0.42	0.288	-0.0238467	-0.568167	-0.296007	-0.958122	1		NM_001357650	Fam71e1	10.65	12.529	17.028	0.234418	0.677056	0.455737		11.62	4.711	12.733	-1.3025	0.131962	-0.585271	-1.04101	1
NM_198860	Lrrc75b	0.388	0.483	0.495	0.315967	0.351372	0.333669		0.809	0.545	0.506	-0.569883	-0.677002	-0.623443	-0.957112	1		NR_046064	Gm10373	0.329	0.665	0.934	1.01527	1.50533	1.2603		0.592	0.453	1.051	-0.386086	0.828094	0.221004	-1.0393	0
NR_045598	Gm15706	1.671	2.844	2.795	0.76721	0.742137	0.754673		2.73	1.808	3.115	-0.594506	0.190331	-0.202088	-0.956761	1		NM_183315	Ctxn1	8.044	13.141	8.366	0.70809	0.0566249	0.382357		9.736	9.968	3.826	0.0339749	-1.34749	-0.656759	-1.03912	1
NM_001081025	Maats1	0.806	1.156	0.917	0.52029	0.186142	0.353216		1.205	1.328	0.474	0.140222	-1.34607	-0.602926	-0.956142	1		NR_126477	1700022H01Rik	0.658	1.262	2.177	0.939552	1.72618	1.33287		1.059	1.133	1.491	0.0974453	0.493578	0.295511	-1.03736	0
NM_001252189	Epn2	0.591	1.206	1.248	1.029	1.07839	1.05369		0.706	0.743	0.77	0.073694	0.12519	0.0994421	-0.954252	0		NM_153170	Slc36a2	6.474	4.739	1.857	-0.450075	-1.80168	-1.12588		1.959	1.524	0.126	-0.362254	-3.95862	-2.16044	-1.03456	0
NM_001161855	Taf7l2	0.648	0.92	0.867	0.50564	0.420038	0.462839		1.098	1.098	0.556	0	-0.981721	-0.490861	-0.9537	1		NR_077218	1700112J05Rik	0.196	0.31	0.41	0.661415	1.06477	0.863092		0.511	0.493	0.418	-0.0517356	-0.28982	-0.170778	-1.03387	1
NM_175654	Hist1h4d	186.869	293.78	243.498	0.652709	0.381883	0.517296		283.084	185.959	235.457	-0.606246	-0.265767	-0.436006	-0.953302	1		NM_001164225	Fbxl16	0.591	0.614	1.053	0.0550805	0.833275	0.444178		0.756	0.593	0.426	-0.350354	-0.827533	-0.588943	-1.03312	1
NM_018816	Apom	1.382	1.379	1.813	-0.00313516	0.391621	0.194243		1.586	1.046	0.84	-0.60051	-0.916932	-0.758721	-0.952964	1		NM_001364430	Nrg1	453.479	434.757	235.851	-0.0608265	-0.94316	-0.501993		403.12	343.096	56.437	-0.232597	-2.8365	-1.53455	-1.03255	0
NM_001253803	Smim22	1.071	4.459	2.954	2.05776	1.46371	1.76074		1.957	2.633	4.467	0.428064	1.19066	0.809363	-0.951373	0		NM_001130443	Hras	24.148	49.443	24.394	1.03386	0.0146226	0.524243		27.596	25.102	15.019	-0.136657	-0.87767	-0.507164	-1.03141	1
NM_183178	Fsd1	1.625	2.18	2.391	0.423888	0.557174	0.490531		2.628	1.75	2.091	-0.58661	-0.329772	-0.458191	-0.948723	1		NM_001102468	Calml4	0.314	0.51	0.273	0.699733	-0.201864	0.248935		0.329	0.1	0.366	-1.71809	0.153756	-0.782166	-1.0311	1
NM_001039484	Kcnj10	0.442	0.751	0.531	0.764767	0.264665	0.514716		0.183	0.157	0.117	-0.221079	-0.645335	-0.433207	-0.947923	1		NM_001286062	Angpt1	1.631	1.574	1.517	-0.0513212	-0.104536	-0.0779285		3.541	2.521	1.07	-0.490161	-1.72655	-1.10835	-1.03042	0
NM_011519	Sdc1	3.596	3.416	3.016	-0.074085	-0.253757	-0.163921		6.254	2.948	2.853	-1.08504	-1.1323	-1.10867	-0.94475	0		NM_177811	Zfp459	0.604	0.79	0.897	0.387304	0.570559	0.478932		0.567	0.595	0.252	0.0695409	-1.16993	-0.550192	-1.02912	1
NM_026481	Tppp3	1.052	1.568	2.559	0.575791	1.28245	0.929118		1.093	1.404	0.833	0.36125	-0.391905	-0.0153277	-0.944446	1		NR_028544	Scarna3b	1.028	1.118	2.103	0.12108	1.03261	0.576844		2.095	0.737	3.185	-1.50721	0.604343	-0.451435	-1.02828	1
NR_046004	4933406J10Rik	0.729	1.265	1.42	0.795147	0.9619	0.878523		1.245	1.349	1.051	0.115745	-0.244383	-0.0643192	-0.942843	1		NM_153800	Arhgap22	0.306	0.6	0.386	0.971431	0.335069	0.65325		0.48	0.464	0.296	-0.0489096	-0.697437	-0.373173	-1.02642	1
NM_001163592	Nhsl1	0.424	0.929	0.889	1.13161	1.06812	1.09987		0.166	0.175	0.196	0.0761717	0.23967	0.157921	-0.941946	0		NM_146061	Prr5	10.989	13.015	10.664	0.244115	-0.0433114	0.100402		0.19	0.1	0.1	-0.925999	-0.925999	-0.925999	-1.0264	1
NM_027728	Enkur	0.617	1.132	0.535	0.875532	-0.205732	0.3349		0.854	0.357	0.882	-1.25831	0.0465426	-0.605885	-0.940785	1		NM_175661	Hist1h2af	4.887	6.678	4.28	0.450467	-0.191338	0.129564		7.282	5.101	3.003	-0.513555	-1.27793	-0.895742	-1.02531	1
NM_133707	Kdf1	6.461	8.936	8.977	0.467872	0.474476	0.471174		7.045	5.175	5.002	-0.445041	-0.494095	-0.469568	-0.940742	1		NM_008367	Il2ra	1.668	1.649	0.686	-0.0165279	-1.28184	-0.649183		0.859	0.508	0.143	-0.75783	-2.58664	-1.67224	-1.02305	0
NR_038060	5830428M24Rik	9.916	10.066	13.065	0.0216603	0.397877	0.209769		10.007	6.831	5.341	-0.550841	-0.905828	-0.728334	-0.938103	1		NM_008321	Id3	0.502	0.54	0.49	0.105272	-0.0349056	0.0351832		0.618	0.265	0.367	-1.22161	-0.751827	-0.986721	-1.0219	1
NM_011090	Lilra6	134.912	84.435	80.164	-0.676106	-0.750992	-0.713549		89.867	28.377	28.892	-1.66307	-1.63712	-1.6501	-0.936546	0		NM_011785	Akt3	0.894	1.316	0.893	0.557813	-0.00161466	0.278099		1.02	0.784	0.474	-0.379644	-1.10561	-0.742627	-1.02073	1
NM_028135	Tmem163	0.205	0.381	0.444	0.894167	1.11494	1.00455		0.369	0.344	0.435	-0.101212	0.237395	0.0680912	-0.93646	0		NR_152227	Gm15638	0.579	0.221	0.368	-1.38952	-0.653858	-1.02169		0.654	0.1	0.253	-2.70929	-1.37015	-2.03972	-1.01803	0
NM_001254754	Echdc2	1.248	1.389	2.42	0.154429	0.955389	0.554909		2.296	1.93	1.619	-0.250522	-0.50402	-0.377271	-0.93218	1		NM_013637	Prm1	0.196	0.416	0.411	1.08573	1.06828	1.07701		0.513	0.495	0.579	-0.0515303	0.174605	0.0615371	-1.01547	0
NR_015522	2810429I04Rik	0.707	0.252	0.398	-1.48829	-0.828942	-1.15861		0.875	0.1	0.422	-3.12928	-1.05204	-2.09066	-0.932047	0		NM_207277	Msantd1	1.711	2.21	2.552	0.369207	0.576789	0.472998		2.388	1.476	1.824	-0.69411	-0.388697	-0.541404	-1.0144	1
NR_105933	Gm27775	9.372	12.438	21.303	0.408326	1.18463	0.796477		19.81	18.02	18.097	-0.13663	-0.130478	-0.133554	-0.930031	1		NR_040300	Mkln1os	0.971	1.012	3.048	0.0596661	1.65032	0.854993		1.036	0.67	1.285	-0.628791	0.310744	-0.159023	-1.01402	1
NR_131932	Gm13830	0.456	0.552	0.576	0.275634	0.337035	0.306335		0.719	0.4	0.545	-0.845992	-0.399736	-0.622864	-0.929198	1		NM_028813	Vit	4.535	4.759	3.357	0.0695559	-0.43393	-0.182187		3.457	1.982	1.152	-0.802564	-1.58538	-1.19397	-1.01178	0
NM_001304267	Tmem265	137.373	344.493	295.707	1.32638	1.10607	1.21622		319.037	395.663	383.011	0.310548	0.263662	0.287105	-0.929118	0		NM_010903	Nfe2l3	0.34	0.428	0.27	0.332076	-0.332575	-0.000249644		0.679	0.285	0.398	-1.25245	-0.770643	-1.01155	-1.0113	0
NR_027801	Gm1141	0.347	0.264	0.423	-0.394398	0.285722	-0.0543379		0.468	0.243	0.231	-0.945552	-1.01862	-0.982084	-0.927746	0		NM_001101482	Mrap2	0.357	0.36	0.804	0.0120728	1.17127	0.591672		0.482	0.263	0.494	-0.87397	0.0354779	-0.419246	-1.01092	1
NR_104382	Abcg8	0.129	0.217	0.129	0.750324	0	0.375162		0.621	0.439	0.409	-0.500372	-0.602492	-0.551432	-0.926594	1		NM_029958	Lcn12	0.261	0.395	0.535	0.597803	1.03549	0.816646		0.447	0.211	0.725	-1.08303	0.697706	-0.192663	-1.00931	1
NM_001080971	Tubb1	0.497	0.276	0.273	-0.848578	-0.864345	-0.856461		0.662	0.253	0.147	-1.38769	-2.17102	-1.77935	-0.922893	0		NR_028519	Scarna6	0.408	0.607	0.349	0.573127	-0.225342	0.173893		1.424	0.734	0.868	-0.956097	-0.714182	-0.83514	-1.00903	1
NM_134022	6330403K07Rik	0.708	0.982	0.966	0.471974	0.448274	0.460124		1.087	0.677	0.919	-0.683124	-0.242215	-0.46267	-0.922793	1		NM_199251	Kcnk12	0.237	0.143	0.29	-0.728872	0.291166	-0.218853		0.856	0.582	0.23	-0.556592	-1.89598	-1.22628	-1.00743	0
NM_178187	Hist1h2ae	181.986	310.383	190.793	0.770222	0.0681808	0.419201		341.802	210.097	277.175	-0.702105	-0.302364	-0.502234	-0.921436	1		NR_027923	C630043F03Rik	1.432	1.808	1.04	0.336363	-0.461448	-0.0625424		2.048	1.15	0.83	-0.832582	-1.30303	-1.06781	-1.00526	0
NM_009526	Wnt6	0.185	0.398	0.393	1.10524	1.087	1.09612		0.481	0.496	0.597	0.0443032	0.311694	0.177999	-0.918125	0		NM_008850	Pitpna	29.645	70.394	72.296	1.24766	1.28613	1.2669		23.905	26.472	31.04	0.147155	0.376816	0.261985	-1.00491	0
NM_182783	Fam167b	0.381	1.129	0.284	1.56718	-0.4239	0.571641		1.176	1.078	0.794	-0.125531	-0.566677	-0.346104	-0.917745	1		NM_020574	Kcne3	7.231	4.455	3.465	-0.69877	-1.06134	-0.880055		3.85	2.315	0.47	-0.733846	-3.03413	-1.88399	-1.00393	0
NM_177746	Awat2	0.702	1.466	1.388	1.06234	0.983465	1.0229		0.938	1.052	0.969	0.165475	0.0469087	0.106192	-0.916712	0		NM_019738	Nupr1	2053.27	2315.06	2251.12	0.173127	0.13272	0.152923		1787.96	1072.28	917.238	-0.737631	-0.962945	-0.850288	-1.00321	1
NM_030192	4930562C15Rik	0.308	0.584	0.598	0.923038	0.957215	0.940127		0.542	0.824	0.369	0.604351	-0.554672	0.0248397	-0.915287	0		NM_001198971	BC049352	0.942	1.348	1.058	0.517022	0.167541	0.342281		0.931	0.521	0.667	-0.837498	-0.481094	-0.659296	-1.00158	1
NM_001102563	Prrt2	2.405	4.17	3.784	0.79401	0.653875	0.723943		3.311	2.814	2.991	-0.234645	-0.146639	-0.190642	-0.914585	1		NM_013623	Orm3	1.145	1.572	1.63	0.457254	0.509524	0.483389		1.169	0.612	1.092	-0.933671	-0.0983021	-0.515987	-0.999376	1
NM_001366402	Tmem274	1.745	1.559	2.249	-0.162606	0.366057	0.101725		2.198	1.795	0.874	-0.292208	-1.33049	-0.811347	-0.913072	1		NR_045273	Med9os	7.035	9.52	10.97	0.436411	0.640941	0.538676		8.169	5.895	5.98	-0.470668	-0.450014	-0.460341	-0.999017	1
NM_001033485	BC048644	0.881	1.152	1.248	0.386927	0.502404	0.444665		1.245	0.96	0.844	-0.375039	-0.560831	-0.467935	-0.912601	1		NM_001001183	Tmem204	0.679	0.664	0.794	-0.0322283	0.225727	0.0967496		1.114	0.674	0.528	-0.724929	-1.07714	-0.901034	-0.997784	1
NR_131025	0610039H22Rik	0.706	1.43	1.525	1.01828	1.11107	1.06467		1.954	2.067	2.281	0.0811079	0.223236	0.152172	-0.9125	0		NM_026690	Aspdh	0.299	0.274	0.422	-0.12597	0.497098	0.185564		0.527	0.182	0.496	-1.53386	-0.0874628	-0.810664	-0.996228	1
NM_001285895	Calr4	0.287	0.473	0.146	0.720789	-0.975082	-0.127146		0.517	0.425	0.149	-0.282701	-1.79485	-1.03878	-0.91163	0		NM_016759	Rundc3a	4.238	5.21	2.796	0.2979	-0.600019	-0.15106		3.519	2.18	1.158	-0.690837	-1.60353	-1.14718	-0.996124	0
NM_021332	Glp1r	0.1	0.58	0.277	2.53605	1.46989	2.00297		1.25	2.401	2.964	0.941707	1.24562	1.09366	-0.909307	0		NM_147041	Olfr57	0.1	0.177	0.443	0.823749	2.14731	1.48553		0.252	0.245	0.511	-0.040642	1.0199	0.489629	-0.995899	0
NM_021053	Slc46a2	0.272	0.485	0.31	0.834378	0.188662	0.51152		0.319	0.249	0.236	-0.357411	-0.43477	-0.39609	-0.90761	1		NM_009929	Col18a1	0.283	0.425	0.445	0.586661	0.653003	0.619832		0.427	0.539	0.201	0.336049	-1.08704	-0.375496	-0.995328	1
NM_177383	Gpr21	0.484	1.02	0.627	1.07549	0.373458	0.724474		0.982	0.946	0.791	-0.0538828	-0.312045	-0.182964	-0.907438	1		NM_011509	Supt4b	1.661	3.168	1.842	0.93152	0.149221	0.540371		2.992	2.647	1.8	-0.176752	-0.733113	-0.454933	-0.995303	1
NM_001358909	Kifc2	1.184	1.578	2.018	0.414428	0.769257	0.591843		1.618	1.357	1.248	-0.253791	-0.374594	-0.314192	-0.906035	1		NM_011639	Trip6	5.716	7.828	7.777	0.453638	0.444208	0.448923		8.796	6.995	5.198	-0.330524	-0.758891	-0.544707	-0.99363	1
NM_001040130	Tmem141	13.997	12.29	10.644	-0.187633	-0.395077	-0.291355		23.971	12.186	8.998	-0.976065	-1.41361	-1.19484	-0.903485	0		NM_001368239	Cd300c	1.668	1.289	1.466	-0.371867	-0.186234	-0.279051		1.309	1.258	0.234	-0.0573332	-2.48388	-1.27061	-0.991558	0
NM_023116	Cacnb2	1.58	1.577	1.638	-0.0027419	0.0520108	0.0246345		0.615	0.386	0.29	-0.671986	-1.08453	-0.87826	-0.902894	1		NM_001161843	Il18r1	0.25	0.381	0.411	0.607863	0.71721	0.662537		2.625	2.166	2.017	-0.277284	-0.380106	-0.328695	-0.991232	1
NM_033596	Hist2h4	22.989	15.097	15.507	-0.606682	-0.568024	-0.587353		29.883	9.752	11.604	-1.61555	-1.3647	-1.49013	-0.902776	0		NR_033788	1700109G14Rik	0.148	0.257	0.41	0.796171	1.47003	1.1331		0.306	0.198	0.577	-0.628031	0.91504	0.143504	-0.989595	0
NM_178210	Hist1h4j	5.343	3.239	5.033	-0.722102	-0.0862314	-0.404166		6.787	3.262	2.32	-1.05702	-1.54865	-1.30283	-0.898667	0		NM_008620	Gbp4	0.481	0.527	0.223	0.131766	-1.10899	-0.488614		0.518	0.222	0.156	-1.22239	-1.73141	-1.4769	-0.988286	0
NM_178713	Aldh8a1	0.613	0.651	0.641	0.0867705	0.0644373	0.0756039		0.905	0.603	0.434	-0.58576	-1.06022	-0.822991	-0.898595	1		NM_011094	Pira7	4.794	3.788	0.731	-0.339794	-2.71329	-1.52654		1.508	0.282	0.247	-2.41887	-2.61005	-2.51446	-0.987921	0
NM_146250	Gpr1	0.297	0.247	0.196	-0.265952	-0.599609	-0.432781		0.727	0.271	0.308	-1.42366	-1.23903	-1.33134	-0.898563	0		NM_172842	Lax1	5.848	5.662	7.687	-0.0466316	0.394477	0.173923		14.686	11.785	5.935	-0.31749	-1.30712	-0.812306	-0.986229	1
NM_053165	Clec2h	0.264	0.386	0.381	0.548063	0.529253	0.538658		0.257	0.147	0.273	-0.805952	0.0871326	-0.35941	-0.898068	1		NM_009238	Sox4	257.302	296.499	382.38	0.204565	0.571544	0.388054		236.609	180.822	135.12	-0.387935	-0.808264	-0.598099	-0.986154	1
NM_178639	Sfxn5	13.005	19.962	15.761	0.61819	0.277293	0.447741		25.269	18.041	18.966	-0.486089	-0.413953	-0.450021	-0.897762	1		NM_001145884	Itgb5	14.383	16.736	12.834	0.21859	-0.164394	0.0270982		13.099	7.079	6.414	-0.887839	-1.03016	-0.959	-0.986098	1
NM_013932	Ddx25	0.471	0.47	0.464	-0.0030663	-0.0216023	-0.0123343		0.776	0.346	0.493	-1.16528	-0.654469	-0.909877	-0.897543	0		NM_001110852	Crem	3.445	3.678	5.04	0.0944175	0.54892	0.321669		4.947	2.939	3.319	-0.751229	-0.575805	-0.663517	-0.985186	1
NM_027049	1700008O03Rik	3.807	4.967	6.409	0.38372	0.751445	0.567582		6.694	5.756	4.954	-0.217802	-0.434275	-0.326038	-0.893621	1		NM_019411	Ppp2ca	149.737	258.745	333.595	0.7891	1.15567	0.972384		156.796	126.79	190.875	-0.306448	0.283739	-0.0113542	-0.983738	1
NR_029414	Gsdmcl-ps	0.192	0.421	0.28	1.13271	0.544321	0.838517		0.334	0.526	0.197	0.655215	-0.761652	-0.0532189	-0.891736	1		NR_126089	Pde6g	1.063	1.577	0.879	0.569041	-0.274207	0.147417		2.788	1.585	1.539	-0.814748	-0.857237	-0.835993	-0.98341	1
NM_016851	Irf6	1.47	1.66	1.443	0.175367	-0.0267449	0.0743111		2.121	1.441	1.007	-0.557674	-1.07468	-0.816178	-0.890489	1		NM_001195531	Gm5741	1.745	2.804	4.282	0.684259	1.29506	0.989659		0.857	0.583	1.271	-0.555799	0.568597	0.0063988	-0.98326	0
NR_151742	Gm5914	5.126	6.963	8.136	0.441876	0.666486	0.554181		5.836	5.315	4.021	-0.13491	-0.537426	-0.336168	-0.890349	1		NM_001369015	Spx	0.611	0.527	1.084	-0.213369	0.82712	0.306876		1.093	0.8	0.585	-0.450221	-0.901785	-0.676003	-0.982879	1
NM_001033541	Gm5127	0.589	0.831	0.483	0.496581	-0.286244	0.105168		0.349	0.27	0.152	-0.370268	-1.19916	-0.784712	-0.88988	1		NM_178186	Hist1h2ag	19.094	29.276	13.758	0.616599	-0.472849	0.0718752		20.151	15.961	7.247	-0.3363	-1.4754	-0.905848	-0.977723	1
NM_001001883	Hecw2	0.392	0.25	0.371	-0.648926	-0.0794345	-0.36418		0.352	0.137	0.159	-1.3614	-1.14655	-1.25397	-0.889794	0		NM_001012765	Adcy5	0.334	0.35	0.549	0.0675068	0.716958	0.392232		0.415	0.212	0.362	-0.969047	-0.197122	-0.583084	-0.975317	1
NM_001145936	Zfp691	13.377	32.891	25.741	1.29794	0.944313	1.12113		24.363	27.981	29.275	0.199756	0.264977	0.232367	-0.888759	0		NM_008152	Gpr65	135.781	114.079	121.564	-0.251248	-0.159566	-0.205407		65.314	50.415	16.508	-0.373539	-1.98423	-1.17888	-0.973476	0
NM_009915	Ccr2	1221.51	1055.61	924.867	-0.210596	-0.401348	-0.305972		969.515	470.558	381.471	-1.04289	-1.34569	-1.19429	-0.888319	0		NR_151523	Gm26641	2.011	2.151	3.064	0.0970944	0.607503	0.352299		4.377	2.475	3.275	-0.822514	-0.418447	-0.620481	-0.972779	1
NM_001038613	Olfm1	57.333	38.44	28.789	-0.576757	-0.993848	-0.785303		53.967	18.599	15.387	-1.53685	-1.81037	-1.67361	-0.888306	0		NM_007911	Efnb3	0.397	1.01	0.503	1.34714	0.341419	0.844282		0.916	1.272	0.553	0.473679	-0.728068	-0.127194	-0.971476	1
NM_016667	Sntb1	0.675	0.715	0.946	0.0830557	0.486953	0.285004		2.353	1.482	1.622	-0.666956	-0.536728	-0.601842	-0.886846	1		NM_011016	Orm2	0.448	0.481	0.663	0.102538	0.56551	0.334024		0.954	0.407	0.926	-1.22896	-0.0429771	-0.635969	-0.969993	1
NM_031184	Glis2	0.759	1.269	1.176	0.74152	0.631716	0.686618		0.878	1.034	0.565	0.235943	-0.63597	-0.200013	-0.886632	1		NM_016846	Rgl1	14.685	10.309	5.35	-0.510439	-1.45673	-0.983586		6.966	5.998	0.54	-0.215849	-3.6893	-1.95257	-0.968988	0
NM_001033874	Ak8	3.159	2.7	2.21	-0.226509	-0.515422	-0.370965		1.834	1.282	0.46	-0.516597	-1.99529	-1.25594	-0.884978	0		NM_011088	Pira11	6.114	4.194	0.631	-0.54379	-3.2764	-1.9101		1.47	0.4	0.1	-1.87774	-3.87774	-2.87774	-0.967647	0
NR_033206	Tslp	10.353	24.131	16.01	1.22084	0.628924	0.924882		21.302	23.7	20.33	0.153898	-0.0673787	0.0432597	-0.881622	0		NM_001085499	Gm595	0.608	0.895	1.244	0.557816	1.03284	0.79533		0.412	0.361	0.371	-0.190646	-0.151225	-0.170935	-0.966265	1
NR_125720	4930445N18Rik	2.394	2.688	1.762	0.16711	-0.442209	-0.13755		3.535	2.067	1.473	-0.774172	-1.26295	-1.01856	-0.881013	0		NM_145227	Oas2	0.406	0.403	0.212	-0.0106999	-0.937415	-0.474058		0.397	0.161	0.133	-1.30208	-1.57771	-1.4399	-0.965838	0
NM_178727	D630039A03Rik	0.557	0.313	0.458	-0.831515	-0.28233	-0.556922		0.838	0.418	0.229	-1.00345	-1.8716	-1.43752	-0.880603	0		NR_151475	2810414N06Rik	4.03	3.431	7.264	-0.232151	0.849984	0.308917		3.814	1.717	3.408	-1.15141	-0.16238	-0.656897	-0.965814	1
NM_177686	Clec12a	875.989	1005.46	1021.96	0.198865	0.22236	0.210613		1130.39	756.689	667.709	-0.579044	-0.759525	-0.669285	-0.879897	1		NM_009400	Tnfrsf18	22.13	23.426	19.789	0.0821072	-0.161305	-0.0395988		55.976	32.937	23.653	-0.765099	-1.24279	-1.00394	-0.964343	0
NR_134309	Hist3h2bb-ps	2.378	1.805	2.519	-0.39775	0.0831024	-0.157324		2.763	1.641	1.105	-0.75166	-1.32219	-1.03692	-0.879601	0		NR_040323	Platr14	0.358	0.666	0.448	0.895563	0.323539	0.609551		0.377	0.277	0.314	-0.444679	-0.2638	-0.354239	-0.96379	1
NM_011538	Tbx6	2.063	2.626	2.733	0.348123	0.405742	0.376932		2.274	1.897	1.358	-0.261513	-0.743749	-0.502631	-0.879563	1		NM_001166672	Gm14548	5.965	4.063	0.624	-0.553977	-3.2569	-1.90544		1.453	0.396	0.1	-1.87546	-3.86096	-2.86821	-0.962772	0
NM_001362232	Cdiptos	4.624	8.284	6.751	0.841186	0.54596	0.693573		7.674	7.314	6.237	-0.0693181	-0.299127	-0.184222	-0.877795	1		NR_144489	Pou5f1-rs1	0.197	0.419	0.571	1.08875	1.5353	1.31202		0.309	0.1	1.552	-1.62761	2.32845	0.350421	-0.961603	0
NM_175512	Dhrs9	1.385	1.883	2.527	0.443147	0.86754	0.655343		3.339	2.572	3.186	-0.376525	-0.0676698	-0.222098	-0.877441	1		NM_012009	Sh2d1b1	151.354	160.631	101.537	0.0858235	-0.575921	-0.245049		105.216	66.597	31.222	-0.659825	-1.75272	-1.20627	-0.961223	0
NR_153368	Gm35986	1.611	1.608	2.765	-0.00268909	0.779323	0.388317		2.605	1.852	1.86	-0.492199	-0.485981	-0.48909	-0.877407	1		NR_131140	Gm6093	6.565	6.535	4.284	-0.00660778	-0.615837	-0.311222		2.088	1.515	0.494	-0.462804	-2.07954	-1.27117	-0.959949	0
NM_153114	Otos	2.501	5.523	3.196	1.14295	0.353762	0.748355		5.58	4.79	5.452	-0.220239	-0.0334796	-0.12686	-0.875214	1		NR_155765	Gm30963	1.623	1.769	1.845	0.124271	0.184958	0.154614		2.281	1.014	1.681	-1.16961	-0.440347	-0.804978	-0.959592	1
NM_001163483	1700020A23Rik	0.479	0.604	0.595	0.334523	0.312864	0.323693		0.422	0.832	0.1	0.979341	-2.07724	-0.548951	-0.872645	1		NM_022414	Ngb	1.14	2.432	1.477	1.09311	0.373636	0.733373		1.979	1.997	1.436	0.0130627	-0.462716	-0.224827	-0.958199	1
NR_110336	Dgkeos	0.445	0.33	0.551	-0.431339	0.308247	-0.0615462		0.54	0.233	0.343	-1.21263	-0.654751	-0.93369	-0.872144	0		NM_029270	Arhgap24	12.26	10.135	1.227	-0.274613	-3.32075	-1.79768		6.894	2.707	0.385	-1.34865	-4.16241	-2.75553	-0.957846	0
NM_007484	Rhoc	0.772	1.776	1.252	1.20196	0.697562	0.94976		1.278	1.561	1.167	0.288583	-0.131083	0.0787497	-0.871011	0		NM_174985	Gpbar1	3.606	4.914	4.152	0.446498	0.203407	0.324953		4.569	3.191	2.724	-0.51787	-0.746152	-0.632011	-0.956964	1
NM_001081401	Adamts3	1.079	1.217	1.517	0.173634	0.491526	0.33258		0.145	0.1	0.1	-0.536053	-0.536053	-0.536053	-0.868633	1		NM_001331047	Serpind1	0.433	0.546	1.089	0.334534	1.33057	0.832549		0.378	0.176	0.684	-1.10281	0.85561	-0.1236	-0.95615	1
NM_001286753	Cd27	2.383	5.036	3.829	1.0795	0.684189	0.881844		3.335	3.409	3.323	0.0316618	-0.00520047	0.0132307	-0.868613	0		NM_001357262	Tekt2	0.449	0.673	0.342	0.583891	-0.392719	0.095586		0.474	0.305	0.224	-0.636078	-1.08139	-0.858733	-0.954319	1
NM_001123370	9030025P20Rik	3.823	5.526	6.986	0.53153	0.869761	0.700646		5.915	5.484	5.059	-0.10915	-0.225526	-0.167338	-0.867984	1		NM_018767	Cd160	0.358	0.466	0.518	0.38037	0.532993	0.456681		0.459	0.35	0.302	-0.391139	-0.603946	-0.497542	-0.954224	1
NM_198660	Ccdc180	3.21	3.797	3.508	0.242287	0.128075	0.185181		3.51	2.066	2.32	-0.764631	-0.597346	-0.680989	-0.86617	1		NM_001368777	Sept4	0.466	0.748	1.375	0.682708	1.56103	1.12187		0.825	0.794	1.082	-0.0552551	0.391234	0.16799	-0.953879	0
NM_146236	Tceal1	0.543	0.91	0.823	0.744914	0.59994	0.672427		0.288	0.357	0.178	0.309855	-0.694192	-0.192168	-0.864595	1		NM_011254	Rbp1	0.623	0.593	0.594	-0.0712001	-0.0687692	-0.0699846		0.412	0.13	0.317	-1.66413	-0.378161	-1.02115	-0.951162	0
NM_029173	Nxnl2	0.176	0.631	0.398	1.84206	1.17719	1.50963		0.294	0.364	0.583	0.308122	0.98768	0.647901	-0.861728	0		NR_002862	Gm5088	1.884	1.873	1.705	-0.00844807	-0.144027	-0.0762376		2.384	1.266	1.081	-0.913107	-1.14102	-1.02706	-0.950825	0
NM_018780	Sfrp5	0.239	0.378	0.464	0.661376	0.957114	0.809245		0.396	0.37	0.395	-0.0979752	-0.00364778	-0.0508115	-0.860056	1		NM_001177412	Usp35	0.859	1.213	1.371	0.49785	0.674499	0.586174		0.972	0.5	1.141	-0.959028	0.231271	-0.363879	-0.950053	1
NR_028299	1700084E18Rik	2.948	4.363	3.888	0.565584	0.399292	0.482438		4.251	2.695	3.977	-0.657517	-0.0961217	-0.376819	-0.859257	1		NM_146839	Olfr272	3.438	4.498	5.887	0.387714	0.775963	0.581839		2.49	1.735	2.146	-0.52121	-0.214496	-0.367853	-0.949691	1
NM_172842	Lax1	2.2	2.235	2.577	0.0227713	0.228189	0.12548		0.695	0.371	0.471	-0.905594	-0.561286	-0.73344	-0.85892	1		NR_028391	BB031773	0.882	1.083	0.488	0.296183	-0.853898	-0.278857		0.234	0.1	0.1	-1.22651	-1.22651	-1.22651	-0.947651	0
NM_001081687	Gm5150	30.401	38.383	37.409	0.336349	0.299267	0.317808		19.423	13.051	13.672	-0.573606	-0.506542	-0.540074	-0.857881	1		NM_010424	Hfe	16.944	17.459	15.931	0.0431964	-0.0889377	-0.0228706		14.899	10.888	5.317	-0.452477	-1.48653	-0.969504	-0.946633	0
NM_001080708	Ripor3	0.298	0.446	0.391	0.581731	0.391856	0.486794		0.321	0.301	0.205	-0.0928098	-0.646949	-0.36988	-0.856673	1		NR_045337	2310039L15Rik	1.291	0.492	1.064	-1.39176	-0.278991	-0.835375		1.252	0.223	0.595	-2.48912	-1.07327	-1.7812	-0.945821	0
NM_001177886	Igsf5	0.335	0.335	0.504	0	0.589263	0.294631		0.25	0.1	0.287	-1.32193	0.199123	-0.561403	-0.856034	1		NR_151506	4930509G22Rik	0.315	0.538	0.473	0.772254	0.586488	0.679371		0.364	0.258	0.355	-0.496567	-0.0361194	-0.266343	-0.945715	1
NM_019662	Rrad	1.192	1.42	1.565	0.252507	0.392778	0.322643		3.107	1.7	2.717	-0.869987	-0.193508	-0.531748	-0.85439	1		NM_026318	Hypk	891.394	1269.42	760.76	0.510035	-0.228622	0.140707		916.719	614.621	448.07	-0.576783	-1.03276	-0.804769	-0.945476	1
NM_020576	Psors1c2	0.834	1.146	1.539	0.458488	0.883874	0.671181		2.641	2.046	2.653	-0.368278	0.00654037	-0.180869	-0.85205	1		NM_001024672	Methig1	0.1	0.1	0.399	0	1.99639	0.998194		0.327	0.317	0.363	-0.0448078	0.150679	0.0529356	-0.945259	0
NM_146073	Zdhhc14	0.611	0.695	0.934	0.185841	0.61225	0.399045		0.462	0.265	0.43	-0.8019	-0.103556	-0.452728	-0.851774	1		NM_027655	4933405L10Rik	0.163	0.169	0.508	0.0521513	1.63996	0.846054		0.573	0.553	0.518	-0.0512557	-0.145583	-0.0984193	-0.944473	1
NM_001168476	Ttc23	0.536	0.753	0.528	0.490417	-0.0216951	0.234361		0.768	0.758	0.331	-0.0189085	-1.21428	-0.616592	-0.850953	1		NR_002880	Gm21944	5.109	3.613	1.073	-0.499844	-2.25139	-1.37562		5.265	2.573	0.433	-1.03298	-3.60399	-2.31849	-0.942871	0
NM_008131	Glul	10.93	13.861	13.891	0.342738	0.345857	0.344298		17.727	13.279	11.732	-0.416802	-0.595499	-0.506151	-0.850448	1		NM_133211	Tlr7	0.813	0.959	0.393	0.238275	-1.04873	-0.405225		0.747	0.431	0.2	-0.79342	-1.90111	-1.34726	-0.942039	0
NM_001079929	Ccdc154	0.321	0.542	0.245	0.75572	-0.389792	0.182964		0.759	0.613	0.373	-0.308213	-1.02492	-0.666569	-0.849533	1		NM_011091	Pira4	4.634	3.59	0.74	-0.368274	-2.64666	-1.50747		1.453	0.285	0.249	-2.35	-2.54482	-2.44741	-0.939941	0
NM_010479	Hspa1a	1.518	1.893	1.459	0.318503	-0.0571919	0.130655		1.507	0.867	0.967	-0.797576	-0.640092	-0.718834	-0.849489	1		NM_001355634	Itpripl1	20.447	20.479	12.465	0.00225608	-0.714006	-0.355875		14.875	7.436	4.939	-1.00029	-1.5906	-1.29544	-0.93957	0
NR_004444	Zfhx2os	0.242	0.454	0.413	0.907685	0.771135	0.83941		0.507	0.634	0.4	0.322497	-0.341986	-0.00974433	-0.849154	1		NM_001033372	Gm648	0.432	0.544	0.1	0.332575	-2.11103	-0.889228		0.892	0.631	0.1	-0.499404	-3.15704	-1.82822	-0.938996	0
NM_001167763	Ift122	26.222	19.216	23.517	-0.44847	-0.157074	-0.302772		17.929	8.255	7.916	-1.11895	-1.17945	-1.1492	-0.846432	0		NM_173398	Gpr171	20.12	18.433	15.131	-0.126339	-0.411123	-0.268731		9.157	4.507	3.488	-1.02271	-1.39247	-1.20759	-0.93886	0
NR_130176	4930405O22Rik	0.933	0.839	1.823	-0.153206	0.966366	0.40658		1.752	0.851	1.961	-1.04177	0.162587	-0.439592	-0.846172	1		NM_001370843	Shoc1	0.385	0.276	0.504	-0.48019	0.388565	-0.0458124		0.534	0.21	0.347	-1.34645	-0.621904	-0.984177	-0.938365	0
NM_025973	Pgc	1.191	1.252	0.917	0.0720611	-0.37718	-0.152559		0.836	0.398	0.44	-1.07073	-0.925999	-0.998367	-0.845808	0		NM_028971	Lrrc71	0.167	0.426	0.705	1.35101	2.07778	1.71439		0.224	0.435	0.339	0.957517	0.597787	0.777652	-0.936739	0
NM_176834	Rnf208	0.365	0.497	0.36	0.445349	-0.0198996	0.212725		0.269	0.177	0.17	-0.603857	-0.662071	-0.632964	-0.845689	1		NM_026639	Art4	0.372	0.959	0.929	1.36623	1.32038	1.3433		0.306	0.33	0.499	0.108934	0.705508	0.407221	-0.936081	0
NM_023122	Gpm6b	0.582	0.671	0.632	0.205294	0.118905	0.1621		0.677	0.345	0.515	-0.972559	-0.394583	-0.683571	-0.845671	1		NR_045798	1810034E14Rik	7.4	7.637	7.119	0.0454808	-0.0558507	-0.00518496		10.282	6.455	4.459	-0.671632	-1.20533	-0.93848	-0.933295	0
NR_045641	F630111L10Rik	13.315	12.509	13.71	-0.090086	0.0421761	-0.0239549		7.639	4.6	3.801	-0.73175	-1.007	-0.869377	-0.845422	0		NM_009943	Cox6a2	23.383	16.111	28.543	-0.537414	0.287677	-0.124869		20.106	15.905	5.902	-0.338146	-1.76835	-1.05325	-0.928379	0
NM_001359269	Coq8a	18.307	22.005	24.291	0.265436	0.408026	0.336731		19.513	13.786	13.7	-0.501232	-0.51026	-0.505746	-0.842477	1		NM_028499	Lrrc69	0.417	0.726	0.254	0.799922	-0.715219	0.0423516		1.122	1.014	0.364	-0.146015	-1.62406	-0.885039	-0.92739	1
NR_027316	Pdxk-ps	1.497	1.645	2.135	0.136013	0.512162	0.324088		1.641	1.195	1.099	-0.457565	-0.578384	-0.517974	-0.842062	1		NM_001326601	Traf1	0.343	0.244	0.28	-0.491327	-0.292782	-0.392055		0.971	0.475	0.319	-1.03154	-1.60591	-1.31873	-0.926675	0
NM_174853	Disc1	5.398	6.82	5.581	0.337347	0.0480987	0.192723		5.356	3.343	3.489	-0.680013	-0.618342	-0.649177	-0.8419	1		NM_145711	Tox	435.104	422.813	308.397	-0.0413405	-0.496572	-0.268956		382.206	227.655	122.329	-0.747501	-1.64358	-1.19554	-0.926587	0
NR_108037	1700109K24Rik	1.883	2.364	1.768	0.328197	-0.0909147	0.118641		2.684	1.134	2.331	-1.24296	-0.203436	-0.7232	-0.841841	1		NM_025378	Ifitm3	1198.78	1258.04	634.312	0.0696191	-0.918299	-0.42434		821.66	723.566	143.766	-0.183417	-2.51482	-1.34912	-0.924778	0
NM_027709	Clec12b	0.333	0.564	0.214	0.760173	-0.637911	0.0611308		1.212	0.842	0.592	-0.525498	-1.03372	-0.779609	-0.84074	1		NM_133809	Kmo	7.388	4.943	2.905	-0.579797	-1.34665	-0.963221		2.902	2.025	0.304	-0.519126	-3.2549	-1.88701	-0.923794	0
NM_001291104	Fgf11	0.585	0.641	0.743	0.131888	0.344926	0.238407		0.173	0.1	0.13	-0.790772	-0.41226	-0.601516	-0.839923	1		NM_010139	Epha2	0.158	0.228	0.226	0.529109	0.516398	0.522754		0.476	0.66	0.197	0.471504	-1.27277	-0.400631	-0.923384	1
NM_145227	Oas2	4.812	4.551	3.552	-0.0804531	-0.438005	-0.259229		3.659	1.824	1.601	-1.00434	-1.19248	-1.09841	-0.839181	0		NR_015600	A230072E10Rik	0.575	0.785	0.587	0.449131	0.0297985	0.239465		0.722	0.434	0.466	-0.734304	-0.631669	-0.682986	-0.922451	1
NM_001290996	Tulp2	1.746	2.688	2.399	0.62248	0.45838	0.54043		2.672	2.391	1.974	-0.160306	-0.436798	-0.298552	-0.838982	1		NM_001305843	Apoe	314.676	394.139	256.574	0.324837	-0.294492	0.0151726		423.42	294.387	174.153	-0.524375	-1.28173	-0.903055	-0.918227	1
NM_001359081	Gbp4	1.024	0.879	1.026	-0.220281	0.00281502	-0.108733		1.017	0.481	0.578	-1.08021	-0.815178	-0.947695	-0.838962	0		NM_007651	Cd53	255.247	192.716	179.699	-0.405418	-0.506312	-0.455865		201.902	132.449	45.809	-0.608218	-2.13995	-1.37409	-0.918221	0
NM_177279	Spata33	0.787	1.471	2.119	0.902362	1.42895	1.16565		1.195	1.295	1.736	0.115941	0.538756	0.327349	-0.838306	0		NR_046183	BC051537	2.366	3.035	2.1	0.359246	-0.172061	0.0935928		1.821	1.418	0.746	-0.360873	-1.28748	-0.824178	-0.917771	1
NM_181348	Prune2	9.473	9.615	8.387	0.0214655	-0.175667	-0.0771005		7.44	4.099	3.803	-0.860031	-0.968165	-0.914098	-0.836997	0		NM_009369	Tgfbi	4.463	3.752	2.43	-0.250354	-0.877057	-0.563706		3.558	2.975	0.546	-0.258177	-2.70409	-1.48114	-0.91743	0
NM_010176	Fah	0.381	0.604	0.87	0.664758	1.19122	0.927991		0.386	0.426	0.397	0.142253	0.0405382	0.0913954	-0.836596	0		NM_175654	Hist1h4d	111.824	117.83	70.957	0.075477	-0.656213	-0.290368		790.387	610.444	191.882	-0.3727	-2.04234	-1.20752	-0.917152	0
NM_007532	Bcat1	4.291	4.574	3.657	0.0921425	-0.230653	-0.0692554		11.25	6.811	5.299	-0.723986	-1.08613	-0.90506	-0.835804	0		NM_008344	Igfbp6	0.575	0.848	0.772	0.560502	0.425039	0.492771		0.992	0.527	1.037	-0.912537	0.0640039	-0.424267	-0.917037	1
NM_007473	Aqp7	0.345	0.555	0.34	0.685891	-0.0210616	0.332415		0.458	0.263	0.397	-0.800285	-0.206209	-0.503247	-0.835662	1		NR_038162	Stamos	25.049	32.878	32.75	0.39237	0.386742	0.389556		26.129	19.235	17.138	-0.441918	-0.608453	-0.525186	-0.914741	1
NM_028808	P2ry13	88.955	75.771	57.194	-0.23143	-0.637212	-0.434321		66.431	27.074	28.165	-1.29495	-1.23795	-1.26645	-0.83213	0		NM_001142411	Zfp937	0.469	0.565	0.581	0.268663	0.30895	0.288807		0.171	0.123	0.1	-0.475338	-0.773996	-0.624667	-0.913474	1
NR_045503	4931440J10Rik	0.897	1.094	0.784	0.286433	-0.194254	0.0460893		0.99	0.793	0.416	-0.320108	-1.25084	-0.785476	-0.831566	1		NM_031872	Tas1r3	1.686	2.707	2.192	0.68309	0.378643	0.530867		2.364	1.977	1.67	-0.257917	-0.501382	-0.37965	-0.910516	1
NR_155271	Gm17597	1.366	1.522	1.884	0.156011	0.463841	0.309926		1.715	1.293	1.105	-0.407486	-0.634162	-0.520824	-0.83075	1		NM_001177439	Tldc2	2.065	3.312	1.932	0.681561	-0.0960467	0.292757		2.962	1.881	1.981	-0.655072	-0.580343	-0.617707	-0.910464	1
NM_010276	Gem	1.314	0.569	0.867	-1.20746	-0.599861	-0.903663		0.45	0.1	0.183	-2.16993	-1.29808	-1.734	-0.83034	0		NM_027153	Pir	7.91	6.322	6.845	-0.323297	-0.208627	-0.265962		2.159	1.48	0.617	-0.544766	-1.80702	-1.17589	-0.909932	0
NM_030224	Fndc8	0.567	0.735	0.766	0.374396	0.433996	0.404196		1.237	1.035	0.819	-0.257215	-0.59491	-0.426062	-0.830258	1		NM_009996	Cyp24a1	0.112	0.125	0.249	0.158429	1.15265	0.655538		0.373	0.195	0.503	-0.935702	0.431383	-0.252159	-0.907698	1
NM_145222	B3gnt7	46.268	39.761	36.316	-0.218661	-0.349409	-0.284035		17.661	7.906	8.45	-1.15955	-1.06354	-1.11155	-0.82751	0		NR_015522	2810429I04Rik	79.19	79.004	81.341	-0.00339256	0.0386645	0.017636		56.074	44.113	20.817	-0.346128	-1.42957	-0.887849	-0.905485	1
NM_001024702	C1ql4	0.84	1.208	0.705	0.524159	-0.252766	0.135697		1.044	0.672	0.622	-0.635589	-0.747135	-0.691362	-0.827058	1		NM_001347655	Mylpf	9.336	13.53	12.745	0.535285	0.449055	0.49217		10.401	6.554	9.345	-0.666275	-0.154456	-0.410365	-0.902535	1
NM_001098222	Bhlhb9	0.476	0.883	1.237	0.891452	1.37781	1.13463		5.381	7.23	6.144	0.426121	0.191304	0.308713	-0.825919	0		NR_152574	Derl3	0.887	1.307	0.864	0.559253	-0.0379028	0.260675		1.536	1.556	0.623	0.0186638	-1.30187	-0.641605	-0.90228	1
NM_153076	Crygn	0.83	1.12	0.673	0.432315	-0.302505	0.0649053		0.845	0.608	0.409	-0.47488	-1.04685	-0.760865	-0.825771	1		NM_007621	Cbr2	0.401	1.338	0.405	1.7384	0.0143197	0.876362		0.262	0.1	0.663	-1.38957	1.33944	-0.0250624	-0.901424	1
NR_131001	5430431A17Rik	24.538	53.974	50.393	1.13725	1.03821	1.08773		39.627	50.336	45.022	0.345107	0.184146	0.264627	-0.8231	0		NM_009405	Tnni2	0.579	1.267	0.272	1.12978	-1.08996	0.0199123		0.329	0.319	0.1	-0.0445312	-1.71809	-0.881309	-0.901222	1
NM_178215	Hist2h3b	15.811	15.955	13.94	0.01308	-0.181698	-0.084309		20.588	14.838	8.136	-0.472507	-1.33941	-0.90596	-0.821651	0		NM_153390	Pxt1	1.042	0.885	2.295	-0.235606	1.13914	0.451766		0.91	0.488	0.914	-0.898985	0.00632762	-0.446329	-0.898095	1
NM_001163525	S100a14	0.585	0.342	0.734	-0.77444	0.327343	-0.223548		0.925	0.381	0.528	-1.27966	-0.808915	-1.04429	-0.82074	0		NM_008006	Fgf2	0.431	0.221	0.546	-0.963641	0.341213	-0.311214		0.337	0.213	0.1	-0.661895	-1.75275	-1.20732	-0.896108	0
NM_027982	Ppm1j	0.564	0.666	0.909	0.239827	0.688585	0.464206		0.56	0.399	0.482	-0.489038	-0.216394	-0.352716	-0.816922	1		NR_110336	Dgkeos	0.498	0.59	0.985	0.244569	0.983978	0.614274		1.168	0.918	1.008	-0.347474	-0.212545	-0.280009	-0.894283	1
NM_177819	Fam135b	4.637	4.724	4.978	0.0268172	0.102375	0.0645959		1.809	1.188	0.972	-0.606658	-0.896164	-0.751411	-0.816007	1		NM_007534	Bcl2a1b	40.272	35.286	46.458	-0.190681	0.20615	0.00773435		66.704	43.683	29.806	-0.610701	-1.16217	-0.886436	-0.89417	1
NM_183201	Slfn5	0.984	0.644	0.793	-0.611598	-0.311337	-0.461468		1.133	0.476	0.459	-1.25111	-1.30358	-1.27735	-0.815881	0		NM_028064	Slc39a4	0.476	0.699	0.68	0.554331	0.514573	0.534452		1.017	0.521	1.206	-0.964964	0.24591	-0.359527	-0.893979	1
NM_001287119	P2ry14	436.815	428.558	352.362	-0.0275319	-0.309964	-0.168748		209.743	103.196	108.974	-1.02324	-0.944639	-0.983937	-0.815189	0		NR_151526	Gm11827	3.834	2.861	2.752	-0.422331	-0.47837	-0.45035		3.165	1.286	1.209	-1.29931	-1.38839	-1.34385	-0.893503	0
NM_010213	Fhl3	27.519	40.672	35.052	0.563608	0.349069	0.456338		42.708	33.783	32.853	-0.338209	-0.378481	-0.358345	-0.814683	1		NM_007696	Ovgp1	3.51	4.019	5.249	0.195366	0.580572	0.387969		3.681	2.594	2.592	-0.504919	-0.506032	-0.505476	-0.893444	1
NM_010092	Dyrk1b	4.447	5.21	6.996	0.228451	0.653698	0.441074		4.94	4.03	3.61	-0.293731	-0.452512	-0.373122	-0.814196	1		NM_001145936	Zfp691	60.228	88.185	52.02	0.550099	-0.211368	0.169365		54.012	30.847	34.664	-0.80815	-0.639842	-0.723996	-0.893361	1
NM_054043	Msi2	14.264	22.83	21.128	0.678552	0.566778	0.622665		23.701	22.394	19.258	-0.0818357	-0.29949	-0.190663	-0.813328	1		NM_001004178	Frg2f1	0.923	1.068	1.594	0.210509	0.788249	0.499379		0.79	0.678	0.534	-0.220567	-0.565013	-0.39279	-0.892169	1
NR_027849	Pmis2	0.256	0.412	0.407	0.686501	0.668885	0.677693		0.3	0.281	0.266	-0.0943924	-0.173536	-0.133964	-0.811657	1		NM_001039537	Lif	1.756	1.741	1.304	-0.0123766	-0.429349	-0.220863		3.517	3.085	0.857	-0.189075	-2.03698	-1.11303	-0.892164	0
NM_001290498	Tmem91	21.367	35.639	34.877	0.738072	0.706892	0.722482		34.768	35.413	30.208	0.026519	-0.202829	-0.0881552	-0.810637	1		NM_010640	Klk1b11	0.901	0.88	0.316	-0.0340236	-1.5116	-0.772813		1.437	0.832	0.248	-0.788405	-2.53465	-1.66153	-0.888713	0
NM_001271479	Pglyrp2	0.808	1.253	0.867	0.632959	0.101677	0.367318		1.336	1.137	0.85	-0.232688	-0.652385	-0.442537	-0.809854	1		NM_010170	F2rl2	74.627	73.225	61.97	-0.0273614	-0.268128	-0.147745		67.415	37.151	29.098	-0.859669	-1.21215	-1.03591	-0.888165	0
NM_001251881	Ggnbp1	2.452	3.662	3.677	0.578673	0.58457	0.581622		2.79	2.734	2.075	-0.0292519	-0.427154	-0.228203	-0.809824	1		NR_155440	Gm41289	1.437	2.542	4.283	0.822904	1.57556	1.19923		1.632	1.567	2.618	-0.0586359	0.681824	0.311594	-0.887639	0
NR_045273	Med9os	2.106	2.268	2.721	0.106915	0.369632	0.238273		1.805	0.875	1.693	-1.04464	-0.0924169	-0.56853	-0.806804	1		NM_013880	Plcl2	15.514	19.705	14.725	0.344991	-0.0753031	0.134844		16.888	11.217	8.969	-0.590312	-0.912979	-0.751646	-0.88649	1
NM_015802	Dlc1	9.588	14.153	12.779	0.561806	0.414473	0.48814		8.752	7.12	6.918	-0.297735	-0.339258	-0.318497	-0.806636	1		NM_026385	Pllp	0.282	0.477	0.558	0.758294	0.98457	0.871432		0.274	0.183	0.402	-0.582332	0.55302	-0.0146563	-0.886088	1
NR_033472	Gm10768	0.661	1.047	1.411	0.663539	1.094	0.878768		1.641	1.801	1.653	0.134223	0.0105115	0.0723672	-0.8064	0		NR_144621	Mascrna	90.93	95.978	96.274	0.0779474	0.0823899	0.0801686		155.042	77.031	102.172	-1.00915	-0.601659	-0.805404	-0.885572	1
NM_026085	Pbld2	0.26	0.26	0.296	0	0.187086	0.0935428		0.509	0.425	0.227	-0.260203	-1.16497	-0.712588	-0.806131	1		NM_027198	Zswim7	61.214	73.96	54.005	0.272884	-0.180769	0.0460575		49.494	34.155	22.425	-0.535157	-1.14215	-0.838651	-0.884709	1
NM_001361137	Gm18905	17.312	20.498	21.123	0.243711	0.287042	0.265377		16	11.254	10.752	-0.507634	-0.573467	-0.54055	-0.805927	1		NM_007608	Car5a	0.808	0.505	0.798	-0.678072	-0.0179665	-0.348019		1.092	0.607	0.356	-0.847204	-1.61702	-1.23211	-0.884095	0
NR_002846	Gnasas1	17.89	25.927	20.998	0.535302	0.231099	0.3832		7.313	6.384	4.673	-0.196003	-0.646114	-0.421059	-0.804259	1		NR_130994	8430430B14Rik	0.1	0.1	0.952	0	3.25096	1.62548		0.1	0.28	0.1	1.48543	0	0.742713	-0.882767	0
NM_001362337	Celf4	1.309	1.127	1.184	-0.215978	-0.144796	-0.180387		2.725	1.323	1.435	-1.04244	-0.925205	-0.983824	-0.803438	0		NM_010645	Klk1b1	0.498	0.731	0.458	0.553726	-0.120798	0.216464		1.241	1.557	0.394	0.327266	-1.65524	-0.663985	-0.880449	1
NM_008986	Cavin1	1.69	5.078	4.397	1.58724	1.3795	1.48337		4.47	7.95	6.483	0.83068	0.536387	0.683533	-0.799833	0		NM_001205243	Fasl	1.333	0.986	0.983	-0.435017	-0.439413	-0.437215		1.49	0.765	0.469	-0.961781	-1.66765	-1.31472	-0.877501	0
NM_172383	Tmem125	1.002	1.237	0.937	0.303963	-0.0967616	0.103601		0.705	0.54	0.351	-0.384664	-1.00615	-0.695408	-0.799009	1		NM_007417	Adra2a	38.342	43.129	33.835	0.169733	-0.180409	-0.00533827		26.01	18.072	11.011	-0.52531	-1.24012	-0.882716	-0.877377	0
NR_030674	Gm4532	8.636	14.298	12.346	0.727378	0.515609	0.621493		16.51	14.446	14.769	-0.19267	-0.160768	-0.176719	-0.798212	1		NM_153543	Aldh1l2	4.043	2.816	9.137	-0.521779	1.17629	0.327258		2.279	1.482	1.638	-0.620855	-0.476466	-0.548661	-0.875918	1
NM_011374	St8sia1	0.776	0.941	0.888	0.278138	0.194503	0.236321		0.287	0.168	0.225	-0.77259	-0.351126	-0.561858	-0.798178	1		NR_102297	Gm29811	0.717	0.601	0.95	-0.254608	0.405954	0.0756731		0.443	0.147	0.441	-1.59149	-0.00652804	-0.799009	-0.874682	1
NM_001291123	Epb41l1	1.841	1.195	1.003	-0.623479	-0.876168	-0.749824		1.462	0.456	0.549	-1.68084	-1.41307	-1.54695	-0.797128	0		NM_001165935	Aven	7.551	10.704	4.614	0.50341	-0.71065	-0.10362		6.396	5.185	2.036	-0.302826	-1.65143	-0.977129	-0.87351	0
NM_025341	Abhd6	7.664	8.12	8.941	0.0833822	0.222339	0.15286		12.159	8.14	7.44	-0.578924	-0.70865	-0.643787	-0.796647	1		NM_010814	Mog	0.302	0.272	0.536	-0.150942	0.827684	0.338371		0.245	0.1	0.286	-1.29278	0.223233	-0.534774	-0.873145	1
NR_033332	Gm12216	3.783	6.379	4.085	0.7538	0.110805	0.432302		5.385	3.837	4.568	-0.488968	-0.237384	-0.363176	-0.795478	1		NM_033477	D17H6S53E	74.19	84.283	59.836	0.184017	-0.310211	-0.063097		57.701	32.995	27.561	-0.806349	-1.06597	-0.936158	-0.873061	0
NM_001355719	Ttll9	1.194	1.064	1.425	-0.166305	0.255159	0.0444272		1.701	1.369	0.747	-0.313261	-1.1872	-0.750232	-0.794659	1		NM_007507	Atp5k	412.304	553.856	267.859	0.425802	-0.622235	-0.0982161		556.118	337.508	238.561	-0.720469	-1.22103	-0.970751	-0.872535	0
NR_046026	Gm15713	0.329	0.385	0.548	0.226771	0.736088	0.48143		0.319	0.299	0.221	-0.0934109	-0.52951	-0.31146	-0.79289	1		NM_001291003	Astl	0.695	0.957	0.595	0.461506	-0.224123	0.118691		1.013	1.498	0.241	0.564403	-2.07153	-0.753563	-0.872254	1
NM_172491	D130040H23Rik	12.248	16.279	16.724	0.410466	0.449374	0.42992		10.636	8.757	7.817	-0.280447	-0.444269	-0.362358	-0.792278	1		NM_021428	Dexi	7.906	18.624	23.448	1.23614	1.56845	1.40229		6.536	7.846	11.378	0.263549	0.799767	0.531658	-0.870636	0
NM_001163660	Nkd1	0.358	0.508	0.437	0.504869	0.287674	0.396271		0.32	0.25	0.237	-0.356144	-0.433185	-0.394664	-0.790936	1		NM_001362427	Gm550	2.4	2.127	2.727	-0.174214	0.18428	0.00503296		4.363	1.584	3.622	-1.46175	-0.268534	-0.865141	-0.870174	1
NM_007650	Cd5	0.357	0.399	0.52	0.160465	0.542588	0.351526		0.264	0.199	0.191	-0.407769	-0.466965	-0.437367	-0.788894	1		NM_001293688	Thsd1	0.582	0.423	0.62	-0.460361	0.0912491	-0.184556		0.599	0.357	0.233	-0.746632	-1.36223	-1.05443	-0.869873	0
NM_001347433	Slc6a12	2.888	3.23	2.377	0.161463	-0.280929	-0.0597327		3.804	1.896	2.355	-1.00456	-0.69179	-0.848174	-0.788442	0		NM_009140	Cxcl2	1.903	2.037	0.443	0.0981704	-2.1029	-1.00236		5.339	3.735	0.57	-0.515461	-3.22754	-1.8715	-0.869135	0
NM_001025577	Maf	1.335	1.622	1.903	0.280934	0.511436	0.396185		1.15	0.914	0.843	-0.331368	-0.448029	-0.389699	-0.785884	1		NM_001081167	B3gnt6	1.276	1.371	0.803	0.1036	-0.668156	-0.282278		2.072	1.027	0.849	-1.01259	-1.28719	-1.14989	-0.86761	0
NR_077218	1700112J05Rik	0.321	0.431	0.534	0.425115	0.734266	0.579691		0.665	0.485	0.686	-0.45537	0.0448542	-0.205258	-0.784948	1		NM_001330687	Gdf15	645.019	667.553	739.636	0.0495407	0.197474	0.123507		622.506	406.59	340.385	-0.614513	-0.87092	-0.742717	-0.866224	1
NM_001358252	Fam241b	2.611	2.867	3.124	0.134939	0.258792	0.196866		1.234	0.585	1.152	-1.07683	-0.0992017	-0.588018	-0.784883	1		NR_102683	AA413626	11.748	17.534	24.002	0.57774	1.03074	0.80424		10.271	9.255	10.483	-0.150272	0.029475	-0.0603984	-0.864638	1
NM_027402	Fndc5	0.324	0.674	0.695	1.05675	1.10102	1.07889		0.63	0.842	0.709	0.418468	0.170434	0.294451	-0.784436	0		NM_009393	Tnnc1	4.051	5.658	3.21	0.482014	-0.335705	0.0731547		5.72	3.724	2.938	-0.619162	-0.961181	-0.790171	-0.863326	1
NM_175349	Ldhal6b	0.283	0.71	0.459	1.32702	0.697692	1.01235		0.49	0.596	0.553	0.282531	0.174498	0.228514	-0.78384	0		NR_015507	C130036L24Rik	19.865	27.773	22.242	0.483454	0.163058	0.323256		29.77	21.365	19.632	-0.47861	-0.600652	-0.539631	-0.862887	1
NM_001360890	Rnf180	3.707	5.594	4.193	0.593628	0.177731	0.385679		1.755	1.127	1.574	-0.638984	-0.157035	-0.39801	-0.783689	1		NM_025349	Lsm7	1422.55	2095.2	1044.41	0.558605	-0.445798	0.0564036		1323.55	977.382	587.058	-0.437414	-1.17283	-0.805124	-0.861527	1
NM_001001309	Itga8	0.313	0.342	0.398	0.127834	0.346606	0.23722		0.526	0.364	0.357	-0.531124	-0.559139	-0.545132	-0.782351	1		NM_021515	Ak1	0.399	0.366	0.493	-0.124545	0.305199	0.0903269		0.903	0.446	0.628	-1.01768	-0.523961	-0.770822	-0.861149	1
NM_007795	Ctf1	0.42	1.123	0.791	1.4189	0.913288	1.16609		0.835	1.066	1.117	0.352359	0.419781	0.38607	-0.780022	0		NR_045339	5730420D15Rik	2.609	2.886	1.703	0.145574	-0.615419	-0.234922		1.235	0.779	0.429	-0.664816	-1.52546	-1.09514	-0.860217	0
NR_028271	Phxr4	0.675	0.291	0.538	-1.21387	-0.327281	-0.770575		0.915	0.322	0.303	-1.50671	-1.59445	-1.55058	-0.780008	0		NM_001360783	Degs1	260.363	223.338	149.945	-0.221296	-0.796091	-0.508693		177.671	132.799	35.638	-0.419964	-2.31772	-1.36884	-0.860149	0
NM_011088	Pira11	57.742	34.564	42.291	-0.740351	-0.44927	-0.594811		34.681	14.28	12.555	-1.28015	-1.46588	-1.37302	-0.778206	0		NM_013605	Muc1	0.509	0.735	0.707	0.530079	0.474045	0.502062		0.429	0.24	0.468	-0.837943	0.125531	-0.356206	-0.858268	1
NM_019820	Cbln3	0.305	0.417	0.32	0.451238	0.0692627	0.26025		0.41	0.295	0.278	-0.474909	-0.560539	-0.517724	-0.777974	1		NM_175026	Ifi209	37.754	37.835	17.812	0.00309194	-1.08378	-0.540344		6.383	6.812	0.861	0.0938438	-2.89015	-1.39815	-0.857809	0
NM_001166672	Gm14548	55.841	33.542	40.57	-0.735356	-0.460911	-0.598134		33.284	13.761	11.955	-1.27424	-1.47721	-1.37573	-0.777595	0		NM_177570	Slfnl1	0.143	0.171	0.24	0.257981	0.747019	0.5025		0.473	0.323	0.424	-0.550306	-0.157776	-0.354041	-0.856541	1
NM_001102615	Kif19a	1.779	3.631	4.099	1.0293	1.20421	1.11675		1.582	1.897	2.123	0.26197	0.424355	0.343162	-0.773591	0		NM_001037922	Cks1brt	0.689	0.71	0.718	0.043315	0.0594799	0.0513975		1.023	0.656	0.523	-0.641038	-0.967923	-0.804481	-0.855878	1
NM_027921	Slc16a14	18.68	14.363	10.126	-0.379137	-0.88343	-0.631284		10.942	4.636	3.684	-1.23892	-1.57053	-1.40473	-0.773444	0		NM_008704	Nme1	1618.62	2134.63	1225.62	0.399224	-0.401256	-0.00101616		1716.38	1370.43	657.944	-0.324737	-1.38333	-0.854033	-0.853017	0
NM_001347651	Cd300lb	222.904	201.113	214.096	-0.148416	-0.0581647	-0.10329		231.529	118.67	134.165	-0.964238	-0.787185	-0.875711	-0.772421	0		NM_009518	Wnt10a	0.606	0.932	0.793	0.621012	0.388003	0.504508		1.355	1.662	0.682	0.294628	-0.990449	-0.347911	-0.852418	1
NM_001159956	Pde1c	1.132	1.28	0.879	0.17727	-0.364939	-0.0938345		0.264	0.125	0.168	-1.07861	-0.652077	-0.865343	-0.771509	0		NM_001359160	Entpd4b	0.316	0.323	0.368	0.0316096	0.219781	0.125695		0.373	0.205	0.248	-0.863552	-0.588836	-0.726194	-0.851889	1
NM_008179	Gspt2	0.56	0.382	0.239	-0.551854	-1.22842	-0.890135		0.777	0.346	0.175	-1.16714	-2.15056	-1.65885	-0.768716	0		NR_110371	Rnf32	1.445	1.449	1.304	0.0039881	-0.148126	-0.0720688		0.592	0.336	0.29	-0.817136	-1.02954	-0.92334	-0.851271	0
NM_001033254	Pak6	0.762	1.379	1.461	0.85576	0.939093	0.897426		2.933	3.419	3.017	0.221197	0.0407376	0.130967	-0.766459	0		NM_011590	Timm17a	3457.53	4420.98	2646.56	0.354627	-0.385622	-0.0154976		3127.7	2025.86	1454.07	-0.626573	-1.105	-0.865789	-0.850291	0
NM_027721	Katnal2	1.27	1.108	1.194	-0.196871	-0.0890257	-0.142948		1.388	0.901	0.607	-0.623409	-1.19324	-0.908324	-0.765376	0		NM_138310	Apobr	25.062	20.082	12.803	-0.319599	-0.96902	-0.644309		19.901	13.089	3.814	-0.604486	-2.38346	-1.49398	-0.849666	0
NR_040558	4933439K11Rik	1.509	1.599	1.112	0.0835771	-0.440436	-0.178429		1.897	0.753	1.293	-1.333	-0.552997	-0.942998	-0.764568	0		NR_155294	Gm17399	2.959	3.163	3.219	0.0961839	0.121503	0.108843		2.101	3.338	0.474	0.667908	-2.14812	-0.740105	-0.848948	1
NM_007445	Amh	1.138	2.535	1.931	1.15549	0.762848	0.959166		2.351	3.23	2.243	0.45826	-0.0678449	0.195207	-0.763959	0		NR_152127	9530052C20Rik	0.592	0.491	0.578	-0.269874	-0.0345277	-0.152201		0.945	0.378	0.59	-1.32193	-0.679599	-1.00076	-0.848563	0
NM_001033162	Shcbp1l	3.09	3.213	2.69	0.0563141	-0.200001	-0.0718433		2.753	1.909	1.247	-0.528188	-1.14254	-0.835365	-0.763522	0		NM_029294	Prps1l1	10.044	12.319	15.526	0.294551	0.628352	0.461452		6.601	4.172	6.11	-0.661945	-0.111512	-0.386729	-0.848181	1
NM_029974	Dcst1	0.327	0.403	0.286	0.301489	-0.193275	0.0541069		0.583	0.276	0.461	-1.07883	-0.338729	-0.708778	-0.762885	1		NM_009971	Csf3	0.24	0.285	0.145	0.247928	-0.726982	-0.239527		0.462	0.1	0.473	-2.20789	0.0339473	-1.08697	-0.847446	0
NM_001311108	Tmcc2	1.254	1.438	1.108	0.197526	-0.178579	0.00947343		1.373	1.004	0.661	-0.451572	-1.05461	-0.753091	-0.762564	1		NR_046044	AI463170	5.062	6.16	6.179	0.283223	0.287666	0.285444		9.389	7.683	5.282	-0.289302	-0.829887	-0.559594	-0.845039	1
NM_008161	Gpx3	25.276	27.719	27.28	0.133107	0.110075	0.121591		6.181	4.145	3.793	-0.576468	-0.704501	-0.640485	-0.762076	1		NM_001313984	Ubb	10630.5	14132.1	7953.8	0.410765	-0.418499	-0.00386704		8644.43	5726.2	4027.36	-0.594193	-1.10194	-0.848065	-0.844198	0
NR_029463	9430083A17Rik	1.78	2.688	1.919	0.594656	0.108477	0.351567		2.581	2.458	1.535	-0.0704452	-0.749691	-0.410068	-0.761635	1		NM_009144	Sfrp2	22.529	19.036	21.022	-0.243053	-0.0998833	-0.171468		10.957	5.004	5.898	-1.1307	-0.893555	-1.01213	-0.840659	0
NM_153537	Phldb1	0.894	1.426	1.799	0.673627	1.00885	0.841238		1.815	2.261	1.627	0.316991	-0.157755	0.0796181	-0.76162	0		NM_008610	Mmp2	0.312	0.386	0.402	0.307055	0.365649	0.336352		0.635	0.407	0.493	-0.641728	-0.365169	-0.503448	-0.839801	1
NM_175659	Hist1h2ah	8.586	8.569	8.749	-0.00285932	0.027132	0.0121363		9.841	5.217	6.569	-0.915584	-0.583131	-0.749358	-0.761494	1		NM_001110242	Ndufaf8	480.507	693.092	359.338	0.528489	-0.419216	0.0546367		603.295	447.189	274.142	-0.431979	-1.13794	-0.78496	-0.839596	1
NM_011747	Zfp13	0.347	0.429	0.504	0.306042	0.538488	0.422265		0.415	0.339	0.318	-0.291826	-0.384085	-0.337955	-0.76022	1		NM_007423	Afp	12.704	14.92	10.46	0.231965	-0.2804	-0.0242176		23.893	15.693	11.012	-0.606467	-1.11751	-0.861989	-0.837772	0
NR_033499	Gm8773	0.657	1.628	0.85	1.30914	0.371569	0.840352		7.377	7.846	7.761	0.0889231	0.0732083	0.0810657	-0.759287	0		NM_008380	Inhba	0.321	0.617	0.293	0.942697	-0.131673	0.405512		0.729	0.653	0.447	-0.158836	-0.705644	-0.43224	-0.837752	1
NM_001363408	Kcnn1	0.403	0.856	0.842	1.08683	1.06304	1.07494		0.255	0.346	0.292	0.440275	0.195471	0.317873	-0.757063	0		NM_025725	Ccdc96	0.802	0.904	0.547	0.172721	-0.552061	-0.18967		1.265	0.537	0.718	-1.23614	-0.817082	-1.02661	-0.836942	0
NM_001361568	Rasl10b	0.436	0.658	0.456	0.593759	0.0647057	0.329233		0.421	0.23	0.426	-0.872186	0.0170332	-0.427577	-0.756809	1		NM_001098233	Purg	1.544	1.077	1.302	-0.519655	-0.245943	-0.382799		1.833	0.886	0.7	-1.04883	-1.38878	-1.2188	-0.836005	0
NM_001164525	Tstd1	29.193	47.682	50.945	0.707822	0.803318	0.75557		50.812	52.391	49.208	0.0441497	-0.0462764	-0.00106331	-0.756633	1		NM_001159401	Upp1	5.298	5.327	4.652	0.00787544	-0.187597	-0.0898607		6.603	5.069	2.386	-0.38142	-1.46853	-0.924974	-0.835113	0
NR_131053	2310075C17Rik	1.282	2.263	1.066	0.81984	-0.266189	0.276826		1.357	1.014	0.934	-0.420363	-0.538926	-0.479645	-0.75647	1		NM_201358	Lyrm4	234.207	296.351	169.791	0.339523	-0.464024	-0.0622507		212.553	144.938	89.893	-0.552387	-1.24154	-0.896964	-0.834714	0
NM_001110322	Cd72	1.175	2.045	1.746	0.79944	0.571393	0.685416		1.043	1.035	0.954	-0.0111084	-0.128678	-0.0698932	-0.75531	1		NR_134926	Oprl1	0.148	0.135	0.41	-0.132638	1.47003	0.668694		0.512	0.264	0.79	-0.955606	0.625709	-0.164949	-0.833643	1
NM_001290829	Cpeb3	0.391	0.467	0.385	0.256254	-0.0223102	0.116972		0.589	0.438	0.327	-0.427337	-0.848977	-0.638157	-0.755129	1		NM_019684	Srpk3	0.41	0.504	0.884	0.2978	1.10842	0.703111		0.558	0.299	0.873	-0.90012	0.645717	-0.127202	-0.830313	1
NM_007870	Dnase1l3	0.745	1.625	1.387	1.12513	0.896655	1.01089		1.318	1.401	1.768	0.0881066	0.423768	0.255937	-0.754954	0		NR_038037	E130307A14Rik	2.186	2.36	3.104	0.110493	0.505835	0.308164		3.3	2.74	1.928	-0.26829	-0.775361	-0.521826	-0.82999	1
NM_009028	Rasl2-9	0.363	0.624	0.615	0.781576	0.760617	0.771097		0.547	0.811	0.378	0.568161	-0.533155	0.0175032	-0.753593	0		NM_001346637	Frmd4b	133.593	119.277	137.354	-0.163529	0.0400545	-0.061737		111.876	89.403	40.671	-0.323505	-1.45983	-0.891667	-0.82993	0
NM_001033317	Cnga4	1.205	3.514	4.64	1.54408	1.94509	1.74459		0.873	2.373	1.269	1.44266	0.539639	0.991149	-0.753438	0		NM_027127	Gpx8	894.422	813.451	762.384	-0.1369	-0.230438	-0.183669		539.848	395.418	180.876	-0.449175	-1.57755	-1.01336	-0.829694	0
NM_019681	Ncs1	1.26	1.978	2.545	0.650619	1.01424	0.83243		1.496	1.47	1.699	-0.025294	0.183576	0.0791408	-0.753289	0		NM_001168295	Serpina3f	1.727	4.057	1.19	1.23215	-0.537307	0.347419		1.506	1.947	0.597	0.370531	-1.33492	-0.482194	-0.829613	1
NM_001033220	AU021092	0.165	0.229	0.163	0.472882	-0.0175941	0.227644		0.43	0.175	0.511	-1.29698	0.248987	-0.523998	-0.751641	1		NM_008433	Kcnn4	2.199	2.894	1.941	0.396217	-0.180047	0.108085		1.238	0.665	0.849	-0.896585	-0.544175	-0.72038	-0.828465	1
NM_013487	Cd3d	2.364	3.356	5.516	0.505513	1.22239	0.863953		1.204	1.026	1.651	-0.230805	0.455505	0.11235	-0.751603	0		NM_001285428	Cacnb4	0.851	0.669	1.164	-0.347153	0.45186	0.0523536		0.928	0.517	0.568	-0.843961	-0.708234	-0.776097	-0.828451	1
NM_172050	Cd300e	0.916	1.366	0.633	0.576538	-0.533142	0.0216979		1.082	0.678	0.628	-0.674343	-0.784864	-0.729604	-0.751302	1		NM_001357763	Mtch1	19.111	31.658	33.441	0.728167	0.807215	0.767691		17.494	14.873	18.932	-0.234165	0.113967	-0.0600989	-0.82779	1
NM_146230	Acaa1b	5.901	3.446	3.125	-0.776037	-0.917103	-0.84657		3.494	1.088	1.227	-1.6832	-1.50974	-1.59647	-0.749903	0		NM_152804	Plk2	8.042	9.148	6.337	0.185902	-0.343754	-0.0789261		29.022	16.126	14.883	-0.847758	-0.963482	-0.90562	-0.826694	0
NM_008227	Hcn3	1.129	2.1	1.932	0.895344	0.77505	0.835197		1.931	1.89	2.222	-0.0309619	0.202511	0.0857744	-0.749422	0		NM_001289700	Prrt3	0.285	0.415	0.416	0.542149	0.545622	0.543886		0.409	0.29	0.39	-0.496048	-0.0686267	-0.282337	-0.826223	1
NM_172822	Pigz	18.008	11.315	10.638	-0.670401	-0.759411	-0.714906		9.02	3.194	3.353	-1.49776	-1.42767	-1.46272	-0.747813	0		NR_045765	A530072M11Rik	1.317	1.525	2.103	0.211554	0.675194	0.443374		1.164	0.864	0.923	-0.429988	-0.334689	-0.382338	-0.825712	1
NM_033079	M1ap	45.547	62.742	56.493	0.462075	0.310716	0.386396		46.99	36.72	36.46	-0.355788	-0.366039	-0.360913	-0.747309	1		NM_181585	Pik3r3	0.38	0.423	0.588	0.154658	0.629817	0.392237		0.501	0.381	0.363	-0.39502	-0.464841	-0.42993	-0.822168	1
NM_010141	Epha7	0.388	0.91	0.985	1.22981	1.34407	1.28694		0.417	0.677	0.543	0.699108	0.380905	0.540007	-0.746932	0		NM_007797	Ctla2b	1.688	1.094	1.862	-0.625702	0.141538	-0.242082		1.952	0.94	0.929	-1.05422	-1.0712	-1.06271	-0.820629	0
NR_102298	Gm29811	1.635	1.368	1.553	-0.257222	-0.0742328	-0.165728		1.18	0.652	0.604	-0.855843	-0.966166	-0.911005	-0.745277	0		NM_025911	Ccdc91	1.268	1.261	0.881	-0.00798647	-0.525341	-0.266664		0.702	0.356	0.307	-0.979594	-1.19323	-1.08641	-0.819749	0
NM_001220499	Rnf223	0.902	1.873	1.785	1.05415	0.984725	1.01944		1.489	2.36	1.374	0.664443	-0.115962	0.274241	-0.745197	0		NM_027438	Pnma1	0.649	0.985	0.832	0.601905	0.358365	0.480135		0.933	0.731	0.744	-0.352006	-0.326574	-0.33929	-0.819425	1
NM_001364543	Zbtb16	1.927	4.357	4.383	1.17698	1.18556	1.18127		0.159	0.234	0.198	0.557482	0.316474	0.436978	-0.744293	0		NM_175660	Hist1h2ab	7.759	6.831	8.812	-0.183774	0.183599	-8.75825e-05		15.575	13.827	5.643	-0.171744	-1.4647	-0.818221	-0.818133	0
NM_001364913	Pim1	3039.91	4561.86	4904.04	0.585594	0.689941	0.637768		3971.49	3471.65	3923.21	-0.19406	-0.0176458	-0.105853	-0.74362	1		NM_001159513	H2afy	827.44	1332.54	975.84	0.687452	0.23799	0.462721		597.293	554.905	392.95	-0.106198	-0.604093	-0.355146	-0.817867	1
NR_110508	Gm30505	0.35	0.2	0.247	-0.807355	-0.502844	-0.655099		0.8	0.447	0.206	-0.839725	-1.95736	-1.39854	-0.743441	0		NM_030024	Prr15	18.597	16.249	14.008	-0.194719	-0.408819	-0.301769		5.321	3.047	1.97	-0.804308	-1.4335	-1.1189	-0.817136	0
NM_198607	Them6	6.333	7.741	8.069	0.289631	0.349501	0.319566		4.264	3.06	3.305	-0.478676	-0.367557	-0.423116	-0.742682	1		NM_178183	Hist1h2ak	41.954	54.967	37.773	0.389757	-0.151453	0.119152		53.031	47.7	22.406	-0.152847	-1.24295	-0.697899	-0.817051	1
NM_007642	Cd28	17.795	30.116	37.465	0.759058	1.07407	0.916565		11.932	13.156	13.793	0.140885	0.2091	0.174993	-0.741572	0		NM_026366	N6amt1	117.892	149.774	113.927	0.345321	-0.0493561	0.147983		103.752	68.831	61.922	-0.592009	-0.744615	-0.668312	-0.816295	1
NM_197889	Ifnz	0.281	0.341	0.692	0.279202	1.3002	0.789702		0.485	0.52	0.484	0.100527	-0.0029777	0.0487746	-0.740927	0		NR_027874	0610040B10Rik	6.271	7.624	7.975	0.281853	0.346789	0.314321		8.502	4.569	7.897	-0.895924	-0.106498	-0.501211	-0.815531	1
NR_028576	Scarna13	16.496	28.974	20.894	0.812643	0.340972	0.576808		29.622	25.077	28.008	-0.240304	-0.0808301	-0.160567	-0.737375	1		NM_001290466	Hist1h2bp	20.689	18.611	13.561	-0.152708	-0.6094	-0.381054		23.026	15.83	6.382	-0.540603	-1.85118	-1.19589	-0.814839	0
NR_003647	Gm5039	1.926	1.011	1.837	-0.929825	-0.0682561	-0.49904		2.772	0.91	1.522	-1.60699	-0.864959	-1.23597	-0.736933	0		NM_177909	Slc9a9	12.472	9.202	11.288	-0.438673	-0.143903	-0.291288		8.292	7.741	1.92	-0.0992002	-2.11061	-1.10491	-0.813619	0
NM_009016	Raet1a	5.616	4.401	4.211	-0.351712	-0.41538	-0.383546		10.58	5.364	4.419	-0.979958	-1.25955	-1.11975	-0.736207	0		NM_001364445	Tmem184c	59.723	53.76	64.947	-0.151753	0.120976	-0.0153886		51.029	40.828	20.27	-0.321758	-1.33197	-0.826865	-0.811476	0
NM_001358512	Tbxa2r	0.571	0.711	0.884	0.316359	0.630556	0.473457		0.941	0.537	1.147	-0.809273	0.285599	-0.261837	-0.735294	1		NM_008179	Gspt2	7.729	8.041	8.634	0.0570932	0.159747	0.10842		1.775	1.043	1.141	-0.76708	-0.63752	-0.7023	-0.81072	1
NR_028426	Gm5129	3.319	3.897	2.108	0.231615	-0.654874	-0.211629		4.392	1.627	3.198	-1.43266	-0.457708	-0.945186	-0.733557	0		NM_016753	Lxn	76.763	88.5	86.355	0.205266	0.169869	0.187567		60.828	38.602	40.413	-0.65606	-0.589916	-0.622988	-0.810556	1
NM_001113556	A530064D06Rik	14.206	12.944	15.791	-0.134217	0.152602	0.00919263		10.934	6.607	6.64	-0.726754	-0.719566	-0.72316	-0.732353	1		NM_001166645	Zfp882	0.943	0.854	1.136	-0.143022	0.268633	0.0628057		0.94	0.572	0.548	-0.716646	-0.778485	-0.747565	-0.810371	1
NM_018883	Camkk1	4.921	8.145	8.575	0.726963	0.801185	0.764074		7.779	7.2	8.796	-0.111588	0.177263	0.0328375	-0.731237	0		NR_155272	LOC102632231	0.68	1.167	0.644	0.779198	-0.0784741	0.350362		0.698	0.696	0.37	-0.00413973	-0.915702	-0.459921	-0.810283	1
NM_001001446	Cyp2c23	0.822	0.685	1.249	-0.263034	0.603563	0.170264		0.963	0.885	0.482	-0.121858	-0.998503	-0.56018	-0.730445	1		NM_001243103	AI182371	0.329	0.501	0.396	0.606723	0.267413	0.437068		0.395	0.194	0.48	-1.0258	0.281182	-0.372307	-0.809375	1
NM_175688	Gpr141b	1.023	1.211	0.755	0.243393	-0.438258	-0.0974324		1.114	0.69	0.571	-0.691081	-0.964187	-0.827634	-0.730201	0		NM_001302765	Ldhb	54.78	68.573	45.125	0.323991	-0.279722	0.0221345		31.595	24.775	13.547	-0.350811	-1.22172	-0.786267	-0.808402	1
NM_008145	Gnrh1	4.785	5.711	6.069	0.255224	0.34294	0.299082		7.271	4.809	6.052	-0.596417	-0.264742	-0.430579	-0.729662	1		NM_001024919	Bod1	65.656	91.544	70.872	0.479538	0.110289	0.294914		62.193	47.61	39.965	-0.385488	-0.638015	-0.511751	-0.806665	1
NR_015618	A930015D03Rik	6.289	6.718	8.548	0.0952012	0.442756	0.268979		8.981	8.302	5.131	-0.113417	-0.807636	-0.460527	-0.729505	1		NM_030558	Car15	1.491	1.662	2.856	0.15664	0.937716	0.547178		3.386	2.174	3.681	-0.63923	0.120516	-0.259357	-0.806535	1
NM_001029868	Pdzd4	1.056	1.342	1.451	0.345775	0.458438	0.402106		1.915	1.647	1.418	-0.217504	-0.433487	-0.325495	-0.727602	1		NM_029431	Them4	48.956	55.118	65.486	0.171038	0.419701	0.295369		43.694	27.884	33.777	-0.647998	-0.371394	-0.509696	-0.805065	1
NM_001355757	Irgm1	45.497	48.613	46.455	0.0955707	0.0300625	0.0628166		65.556	40.625	42.114	-0.69036	-0.638428	-0.664394	-0.727211	1		NM_009412	Tpd52	48.663	54.243	45.917	0.156612	-0.0837969	0.0364074		37.897	28.16	17.605	-0.428436	-1.1061	-0.767267	-0.803675	1
NM_011454	Serpinb6b	0.431	0.224	0.505	-0.944189	0.228596	-0.357797		0.258	0.148	0.1	-0.801774	-1.36737	-1.08457	-0.726776	0		NM_029398	Tmem14a	1.969	3.082	2.7	0.646404	0.455496	0.55095		1.579	1.921	0.917	0.282846	-0.784018	-0.250586	-0.801536	1
NM_001081272	Ldlrad1	0.723	0.846	1.346	0.226662	0.896611	0.561636		0.958	0.996	0.733	0.0561201	-0.386212	-0.165046	-0.726683	1		NM_010512	Igf1	110.379	100.972	99.293	-0.12851	-0.152702	-0.140606		50.488	39.461	17.567	-0.355513	-1.52307	-0.939293	-0.798687	0
NM_007696	Ovgp1	3.607	4.719	4.98	0.387682	0.465346	0.426514		6.406	6.199	4.369	-0.0473883	-0.552121	-0.299754	-0.726269	1		NM_010483	Htr5b	0.633	0.767	0.716	0.277021	0.177754	0.227388		0.304	0.257	0.163	-0.242303	-0.899199	-0.570751	-0.798139	1
NR_078345	Gm21284	0.549	0.76	0.632	0.469193	0.203118	0.336156		0.642	0.565	0.425	-0.184322	-0.59511	-0.389716	-0.725872	1		NM_007718	Ccr1l1	0.1	0.1	0.186	0	0.895303	0.447651		0.783	0.318	1.186	-1.29999	0.59902	-0.350483	-0.798134	1
NM_001166376	Ms4a6c	55.297	45.516	31.832	-0.280827	-0.796723	-0.538775		49.852	20.5	21.018	-1.28203	-1.24603	-1.26403	-0.725251	0		NM_001142809	Slc6a8	2.385	4.093	4.421	0.779169	0.890383	0.834776		3.103	2.678	3.783	-0.212508	0.285867	0.0366797	-0.798097	0
NM_011089	Pira2	19.213	12.094	12.179	-0.667791	-0.657687	-0.662739		14.908	5.988	5.422	-1.31594	-1.45919	-1.38757	-0.724826	0		NM_027495	Tmem144	4.111	3.506	3.858	-0.229663	-0.0916362	-0.16065		2.326	1.337	1.072	-0.798852	-1.11755	-0.958199	-0.797549	0
NM_028048	Slc25a35	1.455	2.032	2.092	0.481881	0.523864	0.502872		3.001	2.233	2.969	-0.42646	-0.0154662	-0.220963	-0.723836	1		NM_001324473	Lipc	0.599	0.599	0.873	0	0.543426	0.271713		0.893	0.636	0.605	-0.489633	-0.561725	-0.525679	-0.797392	1
NM_011091	Pira4	79.777	47.376	55.705	-0.751816	-0.518166	-0.634991		50.593	20.52	19.007	-1.30191	-1.41241	-1.35716	-0.722166	0		NR_045917	Gm15008	1.269	1.93	3.342	0.604909	1.39702	1.00096		1.535	1.645	1.903	0.0998489	0.310037	0.204943	-0.796021	0
NM_145981	Phyhip	0.512	0.606	0.845	0.243174	0.722808	0.482991		1.069	0.908	0.904	-0.235498	-0.241867	-0.238682	-0.721673	1		NM_018859	Akr1e1	52.626	55.135	53.149	0.0671927	0.0142668	0.0407298		33.752	24.498	16.347	-0.462309	-1.04595	-0.754128	-0.794858	1
NM_001163170	Lix1l	1.438	1.471	1.757	0.0327336	0.289051	0.160892		1.717	1.08	1.256	-0.668859	-0.451054	-0.559956	-0.720848	1		NM_011568	Alyref	81.418	98.716	83.669	0.277936	0.0393454	0.158641		81.875	52.837	52.594	-0.631874	-0.638525	-0.6352	-0.79384	1
NM_001289428	Pira6	36.124	21.33	26.356	-0.760074	-0.454826	-0.60745		21.083	8.981	7.853	-1.23113	-1.42476	-1.32795	-0.720498	0		NM_028961	Stpg3	0.368	1.009	0.447	1.45515	0.280569	0.867859		1.078	1.367	0.945	0.342656	-0.189971	0.0763426	-0.791516	0
NM_001081957	Wfdc17	369.115	576.874	432.468	0.644186	0.228523	0.436354		475.589	381.884	399.791	-0.316581	-0.250469	-0.283525	-0.71988	1		NM_010389	H2-Ob	17.418	15.113	12.525	-0.204789	-0.475768	-0.340279		11.313	7.63	3.497	-0.568227	-1.69379	-1.13101	-0.790731	0
NM_001358562	Ccdc162	1	0.936	0.811	-0.0954196	-0.302226	-0.198823		0.945	0.477	0.524	-0.986325	-0.850748	-0.918536	-0.719713	0		NM_027721	Katnal2	1.341	1.208	1.587	-0.150689	0.242993	0.0461521		0.939	0.856	0.367	-0.133514	-1.35535	-0.74443	-0.790582	1
NM_011228	Rab33a	1.01	1.235	0.62	0.290156	-0.704015	-0.20693		1.164	0.891	0.421	-0.385594	-1.4672	-0.926396	-0.719467	0		NM_007551	Cxcr5	0.953	1.066	1.222	0.161659	0.358696	0.260178		2.087	1.497	1.396	-0.479356	-0.580132	-0.529744	-0.789922	1
NM_017377	B4galt2	1.082	1.225	1.811	0.179081	0.743086	0.461084		1.445	1.281	1.14	-0.173799	-0.342036	-0.257917	-0.719001	1		NM_001163752	4930432K21Rik	1.396	1.38	2.275	-0.0166307	0.704568	0.343968		2.575	1.087	3.29	-1.24422	0.353515	-0.445353	-0.789321	1
NM_019762	Pkp3	6.744	8.38	7.467	0.313346	0.146924	0.230135		8.176	5.417	6.275	-0.593901	-0.38178	-0.48784	-0.717975	1		NR_027866	5730408K05Rik	896.841	1147.17	605.752	0.35516	-0.566125	-0.105482		1221.39	916.652	470.853	-0.414076	-1.37517	-0.894624	-0.789142	0
NR_040581	1700027J07Rik	0.517	0.516	0.672	-0.00279321	0.378297	0.187752		0.526	0.293	0.453	-0.844162	-0.215552	-0.529857	-0.717609	1		NM_145538	Tmem189	48.923	96.11	112.695	0.974174	1.20384	1.08901		48.865	55.45	65.284	0.182386	0.417928	0.300157	-0.788849	0
NM_001290423	Il11	0.292	0.435	0.288	0.575047	-0.0198996	0.277574		0.345	0.322	0.201	-0.0995357	-0.779401	-0.439468	-0.717042	1		NR_029444	4930579K19Rik	11.775	14.453	17.706	0.295642	0.588511	0.442077		12.178	7.311	12.572	-0.736137	0.045937	-0.3451	-0.787176	1
NM_016886	Gria3	42.195	63.656	71.785	0.593224	0.76661	0.679917		38.989	39.147	36.919	0.0058346	-0.0787037	-0.0364345	-0.716352	1		NM_001168510	Ffar2	94.84	91.238	71.026	-0.0558608	-0.417148	-0.236505		67.809	59.415	18.729	-0.19065	-1.8562	-1.02343	-0.786922	0
NR_033508	Gm11110	6.219	8.959	6.942	0.526655	0.158669	0.342662		4.827	4.598	3.02	-0.0701204	-0.676578	-0.373349	-0.716011	1		NM_175664	Hist1h2bb	15.499	13.035	10.724	-0.249785	-0.531332	-0.390558		21.761	12.802	7.242	-0.765376	-1.58728	-1.17633	-0.785772	0
NM_011746	Mkrn3	0.375	0.341	0.707	-0.137119	0.91482	0.38885		0.451	0.459	0.282	0.0253667	-0.677432	-0.326033	-0.714883	1		NM_001164208	Tmem176b	0.352	1.045	0.216	1.56986	-0.704544	0.432656		0.254	0.396	0.1	0.640672	-1.34483	-0.352078	-0.784734	1
NR_160896	H2-DMb2	9.835	12.776	10.629	0.377439	0.112009	0.244724		12.819	8.291	10.343	-0.628666	-0.309629	-0.469147	-0.713871	1		NM_007535	Bcl2a1c	7.006	6.627	8.899	-0.0802351	0.345052	0.132409		7.888	5.072	4.976	-0.637105	-0.664673	-0.650889	-0.783298	1
NM_001276684	Arc	3.074	3.788	3.637	0.301319	0.242632	0.271975		1.72	1.372	1.17	-0.326128	-0.5559	-0.441014	-0.71299	1		NM_010637	Klf4	0.351	0.608	0.546	0.7926	0.63743	0.715015		0.154	0.152	0.142	-0.018859	-0.117039	-0.0679492	-0.782964	1
NM_008329	Ifi204	4.535	3.756	3.01	-0.271905	-0.591339	-0.431622		4.281	1.978	1.896	-1.11391	-1.17499	-1.14445	-0.712825	0		NM_145501	Pi4k2a	30.868	31.189	29.996	0.0149253	-0.0413419	-0.0132083		18.76	11.846	9.872	-0.66326	-0.926246	-0.794753	-0.781544	0
NM_019791	Maged1	6.326	7.589	6.94	0.262616	0.133642	0.198129		3.193	3.444	1.453	0.109173	-1.13588	-0.513353	-0.711482	1		NM_001360611	Rcbtb1	0.209	0.434	0.453	1.05419	1.11601	1.0851		0.194	0.234	0.245	0.270452	0.336725	0.303588	-0.781512	0
NM_010496	Id2	1372.49	1182.49	1208.86	-0.214973	-0.183159	-0.199066		584.721	290.01	333.962	-1.01165	-0.808064	-0.909855	-0.710789	0		NM_146125	Itpka	3.338	6.106	6.503	0.871244	0.962121	0.916683		4.1	3.8	5.338	-0.109624	0.380675	0.135525	-0.781157	0
NM_013901	Slc39a1	62.793	116.581	95.508	0.892657	0.605018	0.748837		113.794	112.338	121.993	-0.0185785	0.100374	0.0408977	-0.70794	0		NM_001039231	Zfp951	0.402	0.46	0.504	0.194438	0.326228	0.260333		0.891	0.749	0.515	-0.25046	-0.790853	-0.520656	-0.78099	1
NM_008597	Mgp	0.533	0.532	0.806	-0.00270929	0.596644	0.296968		1.387	0.936	1.168	-0.567387	-0.247928	-0.407657	-0.704625	1		NM_001160017	Gnb1	633.804	715.265	630.012	0.174441	-0.00865746	0.0828918		558.604	321.815	368.447	-0.795594	-0.600369	-0.697982	-0.780873	1
NM_011094	Pira7	79.865	47.264	55.976	-0.756822	-0.512755	-0.634788		50.184	20.539	19.15	-1.28886	-1.38988	-1.33937	-0.704584	0		NR_002875	Gm1821	93.126	122.873	62.837	0.399912	-0.56757	-0.0838288		72.893	52.378	30.593	-0.476819	-1.25258	-0.864699	-0.78087	0
NM_010858	Myl4	0.303	0.201	0.1	-0.592122	-1.59932	-1.09572		0.617	0.1	0.315	-2.62527	-0.969919	-1.79759	-0.701875	0		NM_175450	Wdr18	491.041	631.098	380.114	0.362021	-0.369411	-0.00369538		509.485	394.684	221.721	-0.368342	-1.20029	-0.784318	-0.780623	0
NM_001347117	Midn	61.426	100.231	90.924	0.706407	0.565812	0.63611		95.415	91.371	90.989	-0.0624797	-0.0685239	-0.0655018	-0.701611	1		NR_045898	Rab11fip4os2	0.1	0.1	0.1	0	0	0		0.793	0.764	0.279	-0.0537482	-1.50706	-0.780402	-0.780402	#DIV/0!
NR_130157	4930480K23Rik	4.372	5.813	5.124	0.41099	0.228977	0.319983		4.677	3.469	3.718	-0.431064	-0.331057	-0.38106	-0.701043	1		NM_009920	Cnih2	1.668	4.194	2.176	1.33021	0.383559	0.856883		2.918	3.913	2.421	0.423295	-0.269377	0.0769592	-0.779924	0
NM_015787	Hist1h1e	168.018	218.792	179.51	0.380944	0.0954484	0.238196		211.385	160.727	146.626	-0.395261	-0.527732	-0.461496	-0.699693	1		NM_019573	Wwox	14.138	18.743	18.496	0.406774	0.387635	0.397205		12.95	10.343	9.558	-0.324297	-0.438171	-0.381234	-0.778439	1
NM_009751	Bfsp1	0.622	0.547	0.904	-0.185374	0.539408	0.177017		0.766	0.576	0.495	-0.411276	-0.629916	-0.520596	-0.697613	1		NM_011823	Gpr34	9.491	6.138	5.078	-0.628791	-0.9023	-0.765546		8.308	3.575	2.271	-1.21656	-1.87117	-1.54387	-0.77832	0
NR_046307	4930405A10Rik	0.734	1.095	0.81	0.577079	0.142142	0.35961		1.025	1.361	0.484	0.409043	-1.08254	-0.336751	-0.696361	1		NM_007425	Ager	5.974	7.448	11.128	0.318156	0.897425	0.607791		6.409	4.431	7.326	-0.532467	0.192926	-0.16977	-0.777561	1
NR_028363	AA465934	16.602	27.933	23.105	0.750613	0.476848	0.613731		33.301	34.598	28.642	0.0551231	-0.217433	-0.0811551	-0.694886	1		NM_027733	Spata24	57.905	75.18	74.731	0.376661	0.368019	0.37234		62.244	42.923	51.573	-0.536184	-0.271319	-0.403751	-0.776091	1
NR_045312	Rptoros	2.429	3.176	2.047	0.386848	-0.246851	0.0699985		4.206	2.483	3.001	-0.760365	-0.487006	-0.623685	-0.693684	1		NM_001080969	Thg1l	15.094	16.366	15.645	0.116727	0.0517265	0.0842265		13.679	8.885	8.08	-0.622519	-0.759536	-0.691027	-0.775254	1
NM_001033122	Cd69	1812.74	2381.72	2652.22	0.393828	0.549022	0.471425		1697.16	1404.57	1507.08	-0.272994	-0.171369	-0.222182	-0.693607	1		NM_023871	Set	1269.18	1716.6	1484.82	0.435659	0.226394	0.331027		1004.36	879.099	620.334	-0.192182	-0.695162	-0.443672	-0.774699	1
NM_001281968	Itk	1.716	2.478	2.414	0.530127	0.492376	0.511251		3.218	2.791	2.885	-0.205382	-0.157593	-0.181488	-0.692739	1		NM_011267	Rgs16	0.656	1.05	1.714	0.678622	1.3856	1.03211		0.557	0.571	0.779	0.0358134	0.483946	0.25988	-0.772231	0
NR_040660	A730063M14Rik	39.968	54.134	47.882	0.43769	0.260638	0.349164		40.985	35.398	29.474	-0.211428	-0.475653	-0.343541	-0.692704	1		NM_010658	Mafb	0.493	0.679	0.646	0.461824	0.389947	0.425885		0.39	0.378	0.249	-0.0450879	-0.647328	-0.346208	-0.772093	1
NM_022886	Scel	33.584	23.008	20.881	-0.545638	-0.685583	-0.615611		23.277	9.57	9.24	-1.28231	-1.33294	-1.30763	-0.692016	0		NM_130455	Grin3b	2.002	3.015	1.365	0.590716	-0.552541	0.0190875		2.756	2.188	1.224	-0.332963	-1.17097	-0.751968	-0.771055	1
NR_145522	Nudt12os	2.644	3.297	2.316	0.318432	-0.191087	0.0636724		3.945	2.722	2.394	-0.535358	-0.720602	-0.62798	-0.691653	1		NM_001353613	Serpina3g	112.573	108.789	55.514	-0.0493282	-1.01994	-0.534633		47.688	36.031	10.337	-0.404388	-2.20581	-1.3051	-0.770465	0
NM_023557	Slc44a4	1.314	2.901	2.554	1.14259	0.958793	1.05069		1.939	2.827	2.188	0.543959	0.1743	0.35913	-0.69156	0		NM_010320	Gng8	1.558	1.789	1.246	0.199458	-0.322391	-0.0614665		1.889	1.128	0.999	-0.743856	-0.919066	-0.831461	-0.769994	0
NM_177867	Spata21	1.123	1.403	1.553	0.321157	0.4677	0.394428		1.315	1.246	0.922	-0.0777587	-0.512224	-0.294991	-0.68942	1		NM_001159711	Ly96	2.277	2.717	2.714	0.25488	0.253286	0.254083		1.458	1.834	0.567	0.331003	-1.36257	-0.515784	-0.769867	1
NM_172921	Nxpe4	0.434	0.434	0.564	0	0.378	0.189		0.811	0.681	0.483	-0.252047	-0.747679	-0.499863	-0.688863	1		NM_175212	Tmem65	31.11	31.661	59.068	0.0253284	0.924998	0.475163		36.499	26.252	33.747	-0.47543	-0.113098	-0.294264	-0.769427	1
NM_028156	1700001P01Rik	1.95	3.366	3.447	0.787561	0.821867	0.804714		5.182	6.041	5.222	0.221278	0.0110934	0.116186	-0.688528	0		NR_157560	Gm10874	0.796	0.65	0.755	-0.292329	-0.0762918	-0.18431		1.352	0.733	0.665	-0.88321	-1.02367	-0.953439	-0.769129	0
NR_033261	Prr33	2.85	2.492	2.872	-0.193658	0.0110938	-0.091282		2.856	1.467	1.889	-0.961127	-0.596373	-0.77875	-0.687468	0		NR_004052	Gm9079	1.22	0.95	0.832	-0.360882	-0.552226	-0.456554		1.118	0.499	0.458	-1.16381	-1.2875	-1.22565	-0.769101	0
NR_138098	Gm4651	0.375	0.374	0.437	-0.00385233	0.220743	0.108445		0.275	0.339	0.1	0.301854	-1.45943	-0.578789	-0.687234	1		NM_010451	Hoxa2	1.218	1.16	1.561	-0.0703893	0.357956	0.143784		0.931	0.233	1.564	-1.99845	0.748387	-0.625032	-0.768815	1
NM_009999	Cyp2b10	0.383	0.618	0.655	0.690262	0.774151	0.732206		0.461	0.647	0.35	0.488999	-0.397412	0.0457936	-0.686413	0		NM_011336	Ccl27a	6.165	10.12	7.346	0.715036	0.252858	0.483947		6.915	5.858	5.525	-0.239321	-0.323755	-0.281538	-0.765485	1
NR_155277	LOC102634389	1.186	0.823	0.81	-0.52714	-0.55011	-0.538625		1.793	1.219	0.483	-0.556677	-1.89228	-1.22448	-0.685854	0		NM_153518	Ccdc65	4.152	3.163	3.459	-0.392513	-0.263451	-0.327982		3.145	1.455	1.493	-1.11204	-1.07485	-1.09344	-0.765461	0
NR_073173	Ager	7.782	11.472	11.142	0.559904	0.517795	0.53885		10.306	9.231	9.385	-0.158926	-0.135056	-0.146991	-0.68584	1		NM_010161	Evi2a	220.299	199.268	238.732	-0.144753	0.115929	-0.0144119		250.678	153.003	139.323	-0.712275	-0.847402	-0.779839	-0.765427	0
NM_001001492	Lca5l	0.742	0.824	1.194	0.151225	0.686312	0.418768		1.452	1.524	0.957	0.0698214	-0.601451	-0.265815	-0.684583	1		NM_001356390	Zmat5	107.809	133.314	130.244	0.306351	0.272739	0.289545		110.399	82.04	76.988	-0.428328	-0.520022	-0.474175	-0.76372	1
NR_110582	A230103J11Rik	4.961	6.584	7.488	0.408333	0.593949	0.501141		7.944	7.289	6.716	-0.124145	-0.242263	-0.183204	-0.684345	1		NM_007948	Ercc1	92.851	116.169	79.597	0.323236	-0.222203	0.0505162		103.733	78.771	50.87	-0.397138	-1.02799	-0.712563	-0.763079	1
NM_011509	Supt4b	0.598	0.97	0.588	0.697839	-0.0243293	0.336755		0.736	0.533	0.628	-0.46557	-0.228941	-0.347256	-0.684011	1		NM_178194	Hist1h2be	7.449	7.036	6.993	-0.0822913	-0.0911353	-0.0867133		8.827	6.735	3.563	-0.390245	-1.30883	-0.849538	-0.762825	0
NM_029338	Rsph9	0.567	0.845	0.374	0.575603	-0.60031	-0.0123539		0.814	0.425	0.594	-0.937566	-0.454566	-0.696066	-0.683712	0		NR_160863	B230217C12Rik	12.022	12.561	8.822	0.0632744	-0.446499	-0.191612		7.2	4.592	3.009	-0.648874	-1.25871	-0.953794	-0.762181	0
NM_027917	Shroom1	0.127	0.313	0.335	1.30133	1.39933	1.35033		0.236	0.471	0.298	0.99694	0.336525	0.666733	-0.683601	0		NM_027834	9130008F23Rik	27.446	23.563	20.193	-0.220073	-0.442741	-0.331407		13.647	8.53	4.795	-0.677966	-1.50898	-1.09347	-0.762067	0
NM_001370853	Dcst2	1.63	1.068	1.197	-0.60996	-0.445449	-0.527705		2.289	1.052	0.929	-1.12158	-1.30097	-1.21127	-0.68357	0		NM_009313	Tacr1	0.608	0.757	0.763	0.316222	0.327612	0.321917		4.386	5.094	2.053	0.215893	-1.09517	-0.43964	-0.761556	1
NM_001013759	Gas2l2	1.511	1.837	2.277	0.281848	0.591631	0.436739		2.626	2.571	1.911	-0.0305373	-0.458539	-0.244538	-0.681278	1		NM_010929	Notch4	1.815	2.334	1.768	0.362835	-0.0378513	0.162492		1.643	1.208	0.976	-0.443712	-0.751379	-0.597546	-0.760038	1
NR_045726	Fam219aos	2.099	2.968	3.529	0.499789	0.749557	0.624673		3.925	2.853	4.994	-0.460213	0.347503	-0.0563549	-0.681028	1		NM_001146349	Rnf217	16.438	22.407	16.147	0.446915	-0.0257686	0.210573		14.551	12.84	7.706	-0.180473	-0.917064	-0.548769	-0.759342	1
NM_134102	Pla1a	0.145	0.324	0.232	1.15994	0.678072	0.919006		0.329	0.621	0.243	0.916506	-0.437131	0.239687	-0.679319	0		NM_028567	1700094D03Rik	25.582	28.594	30.847	0.160583	0.270001	0.215292		28.146	16.885	22.077	-0.737188	-0.350386	-0.543787	-0.759079	1
NM_008532	Epcam	0.53	0.701	0.985	0.403422	0.894131	0.648777		0.21	0.15	0.282	-0.485427	0.425306	-0.0300605	-0.678837	1		NM_027988	Noxo1	1.348	1.711	1.732	0.344019	0.361618	0.352819		2.083	1.542	1.605	-0.43386	-0.37609	-0.404975	-0.757794	1
NM_146198	Slc5a11	4.349	5.93	6.792	0.447348	0.643153	0.545251		6.922	5.599	7.128	-0.30602	0.0423084	-0.131856	-0.677106	1		NR_045330	D930032P07Rik	1.002	1.662	1.606	0.730038	0.680589	0.705314		1.787	1.117	2.661	-0.67791	0.574429	-0.0517408	-0.757054	1
NM_001033260	Stox1	3.046	4.281	3.783	0.491032	0.312615	0.401823		2.399	2.191	1.794	-0.130844	-0.419253	-0.275048	-0.676872	1		NR_045829	4921511I17Rik	0.442	0.568	0.884	0.361845	1	0.680922		0.161	0.159	0.147	-0.0180339	-0.131245	-0.0746392	-0.755562	1
NM_019952	Clcf1	0.622	0.905	0.611	0.541003	-0.0257422	0.257631		0.766	0.595	0.552	-0.364455	-0.472676	-0.418565	-0.676196	1		NM_001286028	Dlk2	1.101	2.65	1.238	1.26718	0.169197	0.718187		2.774	2.66	2.752	-0.0605415	-0.0114873	-0.0360144	-0.754202	1
NM_001024624	Cdkl5	3.705	4.352	2.911	0.232205	-0.347959	-0.0578768		3.096	2.38	1.459	-0.379444	-1.08543	-0.732435	-0.674558	0		NM_001329667	Gal	16.275	21.842	12.988	0.424447	-0.325478	0.0494846		17.841	10.252	11.709	-0.799291	-0.607579	-0.703435	-0.752919	1
NM_001204241	Clec4a3	23.129	11.704	11.347	-0.982701	-1.02739	-1.00505		16.094	5.388	4.686	-1.5787	-1.78009	-1.6794	-0.674351	0		NM_027263	Cenps	242.821	308.892	189.354	0.347209	-0.358807	-0.00579899		254.994	173.083	131.24	-0.558999	-0.958256	-0.758628	-0.752829	0
NM_010260	Gbp2	5.006	3.376	3.14	-0.568343	-0.672894	-0.620619		6.357	2.526	2.659	-1.33149	-1.25746	-1.29448	-0.673858	0		NM_001134475	Vcan	10.56	10.858	7.557	0.0401486	-0.482724	-0.221288		5.022	3.925	1.666	-0.355569	-1.59187	-0.973722	-0.752434	0
NM_001243223	Rgsl1	0.417	0.732	0.434	0.811796	0.0576477	0.434722		0.535	0.382	0.538	-0.485966	0.00806728	-0.238949	-0.673671	1		NR_027943	1110038B12Rik	1001.34	1236.41	707.641	0.304223	-0.500844	-0.0983106		1065.71	995.013	351.024	-0.0990263	-1.60217	-0.850599	-0.752289	0
NM_029000	Gvin1	2.606	1.978	2.336	-0.397795	-0.157797	-0.277796		2.575	1.525	1.163	-0.755763	-1.14672	-0.951242	-0.673447	0		NM_021556	Mrps30	1254.07	1533.22	998.879	0.289948	-0.328234	-0.0191428		1227.29	800.558	646.486	-0.616403	-0.92479	-0.770596	-0.751454	0
NR_137279	Gm9828	3.859	3.274	5.484	-0.237173	0.507002	0.134914		6.369	5.241	3.671	-0.281225	-0.794894	-0.538059	-0.672974	1		NM_025646	Crls1	34.95	35.132	43.78	0.00749325	0.324979	0.166236		32.449	20.553	22.763	-0.658825	-0.511483	-0.585154	-0.751391	1
NM_026205	Rnf151	0.845	1.439	1.561	0.768043	0.885447	0.826745		0.765	0.532	1.362	-0.524034	0.832195	0.154081	-0.672665	0		NM_172570	Trim47	0.78	1.571	0.974	1.01014	0.320448	0.665292		1.86	1.785	1.722	-0.0593785	-0.111217	-0.085298	-0.75059	1
NM_008344	Igfbp6	0.512	0.648	0.773	0.33985	0.594325	0.467087		0.976	0.737	0.972	-0.405217	-0.00592483	-0.205571	-0.672658	1		NR_028416	D630041G03Rik	0.32	0.455	0.608	0.507795	0.925999	0.716897		0.46	0.229	0.882	-1.00629	0.939145	-0.0335707	-0.750468	1
NR_038089	Gm6654	68.596	118.104	129.519	0.783861	0.916967	0.850414		109.752	120.877	127.523	0.139293	0.21651	0.177901	-0.672513	0		NM_134068	Dusp22	0.414	0.597	0.1	0.5281	-2.04963	-0.760765		0.549	0.172	0.216	-1.6744	-1.34577	-1.51009	-0.749321	0
NM_001083341	Mboat2	16.014	14.805	17.622	-0.113249	0.138044	0.0123974		6.198	4.277	3.601	-0.535204	-0.783405	-0.659304	-0.671702	1		NM_183358	Gadd45gip1	820.966	1051.96	553.809	0.357692	-0.567934	-0.105121		905.014	670.713	373.657	-0.432245	-1.27623	-0.854235	-0.749114	0
NR_040367	Gm16796	2.296	3.512	2.933	0.61317	0.353254	0.483212		3.255	3.001	2.719	-0.117214	-0.259581	-0.188398	-0.67161	1		NM_008320	Irf8	12.324	12.98	6.316	0.0748198	-0.964388	-0.444784		1.398	0.818	0.457	-0.773192	-1.6131	-1.19314	-0.748361	0
NM_199299	Jade2	30.177	36.748	38.563	0.284216	0.353768	0.318992		23.01	18.067	18.032	-0.348904	-0.351702	-0.350303	-0.669295	1		NM_178639	Sfxn5	3.909	4.48	3.672	0.196699	-0.0902335	0.0532328		2.393	1.37	1.595	-0.804645	-0.585264	-0.694954	-0.748187	1
NM_153504	Rnf183	6.795	4.183	4.109	-0.699936	-0.725686	-0.712811		11.406	4.988	3.841	-1.19326	-1.57024	-1.38175	-0.668938	0		NM_001357810	P2ry10	6.933	5.566	4.796	-0.316839	-0.531648	-0.424243		6.032	5.751	1.247	-0.0688236	-2.27417	-1.1715	-0.747256	0
NM_001359010	Kiss1r	3.078	3.22	3.077	0.0650675	-0.000468788	0.0322993		3.786	2.596	2.285	-0.544384	-0.72848	-0.636432	-0.668731	1		NM_029932	Spns3	49.557	58.528	72.955	0.240038	0.557918	0.398978		68.555	56.193	51.638	-0.286871	-0.408829	-0.34785	-0.746828	1
NM_009017	Raet1b	6.458	5.091	4.581	-0.343138	-0.495425	-0.419282		12.31	6.396	5.243	-0.944589	-1.23137	-1.08798	-0.668696	0		NM_021422	Dnaja4	5.132	6.756	10.153	0.396648	0.984313	0.690481		1.656	1.355	1.873	-0.28941	0.177648	-0.0558808	-0.746361	1
NR_045294	Gm4285	5.605	4.431	5.114	-0.339082	-0.132262	-0.235672		7.122	3.555	4.077	-1.00243	-0.804774	-0.903604	-0.667932	0		NM_001033362	Gm614	2.611	2.627	3.665	0.00881374	0.489211	0.249012		3.732	1.575	4.441	-1.2446	0.250936	-0.496831	-0.745843	1
NM_172451	Galnt6	73.004	61.82	64.129	-0.239902	-0.186999	-0.21345		45.653	24.827	24.744	-0.8788	-0.883631	-0.881215	-0.667765	0		NR_155298	Gm11520	1.443	2.025	1.354	0.488851	-0.0918436	0.198504		1.875	1.056	1.559	-0.828281	-0.26627	-0.547275	-0.745779	1
NM_025465	Tma16	414.225	953.14	767.885	1.20227	0.890476	1.04637		704.084	1017.68	823.694	0.531459	0.226361	0.37891	-0.667465	0		NM_001033315	Hipk4	0.306	0.377	0.356	0.301033	0.218346	0.259689		0.304	0.23	0.205	-0.402437	-0.568447	-0.485442	-0.745132	1
NM_001243039	Gm4070	2.607	1.959	2.337	-0.412273	-0.157733	-0.285003		2.576	1.525	1.164	-0.756323	-1.14604	-0.951182	-0.666179	0		NM_001034900	Zfp345	21.32	18.286	24.076	-0.221468	0.175388	-0.0230398		0.645	0.303	0.475	-1.08998	-0.441372	-0.765677	-0.742637	0
NR_003107	Gm9731	2.464	3.144	4.36	0.351599	0.823326	0.587462		2.726	2.488	2.684	-0.131799	-0.0224009	-0.0771	-0.664562	1		NM_010592	Jund	84.168	182.12	206.693	1.11355	1.29615	1.20485		67.397	73.911	116.88	0.133105	0.794272	0.463688	-0.741157	0
NM_010149	Epor	1.117	1.067	1.144	-0.066069	0.0344579	-0.0158056		0.718	0.493	0.408	-0.542396	-0.815415	-0.678905	-0.6631	0		NM_001201323	Krt83	0.536	0.626	0.559	0.22393	0.0606153	0.142272		4.081	3.419	2.128	-0.255348	-0.939425	-0.597386	-0.739659	1
NM_027326	Mllt3	3.407	4.467	4.148	0.390804	0.283914	0.337359		3.121	2.713	2.286	-0.202119	-0.449183	-0.325651	-0.66301	1		NM_001163810	Tescl	0.833	0.714	1.286	-0.222392	0.626502	0.202055		2.045	1.696	1.174	-0.269965	-0.800668	-0.535317	-0.737371	1
NM_001357782	Gng13	4.541	6.502	7.838	0.517874	0.787476	0.652675		6.709	6.967	6.369	0.0544398	-0.0750309	-0.0102955	-0.66297	1		NR_045148	Slain1os	0.26	0.276	0.479	0.0861566	0.881514	0.483835		0.391	0.278	0.387	-0.492084	-0.014835	-0.253459	-0.737295	1
NR_155521	9330198I05Rik	0.49	0.619	0.652	0.337158	0.41209	0.374624		0.818	0.803	0.559	-0.0267009	-0.549253	-0.287977	-0.662601	1		NM_001364169	Ccdc114	35.744	43.412	33.671	0.280393	-0.0861945	0.0970991		32.468	21.261	20.413	-0.610809	-0.66953	-0.64017	-0.737269	1
NM_001290623	Eqtn	0.558	0.557	0.325	-0.00258779	-0.779825	-0.391207		1.074	0.632	0.424	-0.764998	-1.34086	-1.05293	-0.661721	0		NM_001161433	Eda2r	0.153	0.391	0.157	1.35364	0.0372329	0.695435		0.404	0.391	0.394	-0.0471867	-0.0361597	-0.0416732	-0.737108	1
NR_157234	LOC102631993	0.231	0.231	0.357	0	0.628031	0.314016		0.769	0.708	0.516	-0.119234	-0.575613	-0.347423	-0.661439	1		NM_001254946	BC035044	384.316	360.565	303.89	-0.0920337	-0.338744	-0.215389		227.044	204.046	67.464	-0.154077	-1.75078	-0.95243	-0.737041	0
NM_181345	Npm2	1.172	1.526	1.501	0.380782	0.356951	0.368867		1.581	1.758	0.951	0.153098	-0.73332	-0.290111	-0.658978	1		NR_153365	Gsap	13.948	12.385	7.93	-0.171464	-0.814665	-0.493065		15.898	8.376	5.485	-0.924512	-1.53528	-1.2299	-0.736832	0
NM_001013384	Podnl1	1.42	1.843	2.312	0.376165	0.70325	0.539708		0.698	0.693	0.596	-0.0103717	-0.227915	-0.119143	-0.658851	1		NM_001358281	BC049762	18.424	22.489	17.936	0.287633	-0.0387281	0.124453		15.36	13.604	7.425	-0.175147	-1.04872	-0.611931	-0.736384	1
NM_010640	Klk1b11	3.29	2.462	1.714	-0.418257	-0.94072	-0.679489		2.987	1.174	1.189	-1.34726	-1.32895	-1.33811	-0.658618	0		NM_008043	Frat1	403.702	488.458	393.163	0.274944	-0.0381632	0.11839		339.728	216.63	226.782	-0.649147	-0.583074	-0.616111	-0.734501	1
NM_177406	Cyp4a12a	28.231	35.912	30.178	0.347186	0.096217	0.221701		4.112	3.112	2.966	-0.401998	-0.471322	-0.43666	-0.658361	1		NM_001310731	Rnf220	128.337	184.79	161.949	0.52595	0.335602	0.430776		127.504	112.559	94.826	-0.179861	-0.427188	-0.303525	-0.7343	1
NM_178689	Eno4	0.894	0.961	1.014	0.104262	0.181711	0.142986		1.113	0.621	0.977	-0.841788	-0.188023	-0.514906	-0.657892	1		NM_153578	Nipa1	22.401	28.35	27.098	0.339786	0.274623	0.307204		16.455	13.007	11.52	-0.339238	-0.514385	-0.426812	-0.734016	1
NM_001159910	Ccdc85c	1.299	2.184	2.167	0.749571	0.738298	0.743935		1.893	1.802	2.245	-0.0710754	0.246041	0.0874828	-0.656452	0		NM_013778	Akr1c13	95.037	87.02	112.594	-0.127142	0.244569	0.0587132		71.695	63.847	31.591	-0.167254	-1.18236	-0.674806	-0.73352	1
NM_010296	Gli1	2.177	2.004	2.585	-0.119459	0.247823	0.064182		2.811	2.033	1.711	-0.467473	-0.716244	-0.591858	-0.65604	1		NM_010276	Gem	2.13	1.416	5	-0.589032	1.23107	0.321021		2.172	1.805	1.477	-0.267025	-0.556354	-0.41169	-0.732711	1
NR_040766	9430037G07Rik	0.517	0.737	0.944	0.5115	0.868623	0.690061		0.879	1.13	0.717	0.362388	-0.29389	0.0342488	-0.655813	0		NM_001018063	Rtl8b	5.26	5.853	5.342	0.154113	0.0223172	0.0882153		1.582	1.581	0.648	-0.000912232	-1.28768	-0.644298	-0.732513	1
NR_033603	Gm5176	1.207	1.836	0.72	0.60514	-0.745357	-0.0701082		3.126	2.484	1.439	-0.331653	-1.11925	-0.725452	-0.655344	0		NM_178934	Slc2a12	0.323	0.289	0.395	-0.160465	0.290318	0.0649269		0.383	0.204	0.285	-0.908775	-0.426382	-0.667579	-0.732506	1
NM_001310772	Ankrd61	0.955	1.254	1.874	0.392965	0.972548	0.682757		1.19	1.324	1.111	0.153942	-0.0991028	0.0274194	-0.655337	0		NM_021472	Rnase4	43.535	31.787	31.141	-0.453739	-0.48336	-0.46855		17.177	11.345	4.933	-0.598421	-1.79994	-1.19918	-0.730632	0
NR_033541	Gm10389	0.812	1.318	1.022	0.698799	0.331844	0.515321		1.818	1.957	1.392	0.106292	-0.385193	-0.139451	-0.654772	1		NM_001359476	Mrpl42	1093.6	1297.3	810.46	0.246424	-0.432276	-0.092926		997.387	699.307	454.29	-0.512227	-1.13454	-0.823384	-0.730458	0
NM_172125	Adam1b	0.443	0.917	0.566	1.04962	0.353495	0.701555		0.571	0.529	0.659	-0.110223	0.206788	0.0482823	-0.653273	0		NM_175662	Hist2h2ac	16.883	17.684	18.38	0.0668734	0.122565	0.0947194		31.403	27.886	14.652	-0.171361	-1.0998	-0.635583	-0.730303	1
NM_019965	Dnajb12	35.275	44.128	41.671	0.323048	0.240398	0.281723		48.787	39.209	36.333	-0.315312	-0.425216	-0.370264	-0.651987	1		NM_207176	Tes	437.533	494.625	361.793	0.176943	-0.274227	-0.048642		435.797	307.654	209.732	-0.502348	-1.05511	-0.778728	-0.730086	0
NM_001252401	Tle2	1.112	1.435	1.603	0.367894	0.527618	0.447756		0.974	0.743	0.964	-0.39056	-0.0148886	-0.202724	-0.65048	1		NM_001289428	Pira6	3.922	2.762	0.425	-0.505876	-3.20605	-1.85597		1.01	0.283	0.1	-1.83548	-3.33628	-2.58588	-0.729917	0
NR_040577	1700123M08Rik	3.919	5.485	4.331	0.485006	0.144215	0.31461		4.653	3.951	3.44	-0.235943	-0.435753	-0.335848	-0.650458	1		NR_110993	Cd68	121.937	135.734	69.699	0.154646	-0.806926	-0.32614		81.875	60.282	25.772	-0.441696	-1.66762	-1.05466	-0.728517	0
NM_153560	Fam102a	12.672	11.245	15.028	-0.172361	0.246009	0.0368241		6.06	4.231	3.716	-0.518319	-0.705567	-0.611943	-0.648767	1		NM_001320235	Mmp23	1.341	1.655	1.822	0.303522	0.442214	0.372868		2.068	1.438	1.818	-0.524173	-0.185884	-0.355028	-0.727896	1
NM_013623	Orm3	6.663	4.237	3.937	-0.653129	-0.759075	-0.706102		5.681	1.569	3.148	-1.8563	-0.851709	-1.354	-0.647902	0		NM_023202	Ndufa7	364.854	431.53	338.456	0.242142	-0.108351	0.0668953		410.074	264.773	254.033	-0.631128	-0.690868	-0.660998	-0.727894	1
NM_172793	Btnl9	45.347	38.942	38.561	-0.21968	-0.233865	-0.226772		50.384	26.772	28.217	-0.912241	-0.836401	-0.874321	-0.647549	0		NM_021491	Smpd3	1.373	1.389	1.449	0.016715	0.077726	0.0472205		1.747	1.248	0.953	-0.485262	-0.874331	-0.679797	-0.727017	1
NM_028125	Zbtb46	0.34	0.442	0.604	0.378512	0.829014	0.603763		0.231	0.179	0.281	-0.367933	0.282677	-0.042628	-0.646391	1		NM_007808	Cycs	652.253	843.277	468.073	0.370575	-0.478698	-0.0540616		558.035	412.561	255.793	-0.435748	-1.12538	-0.780563	-0.726502	0
NM_001198839	Bcar1	4.067	5.076	3.626	0.319727	-0.165586	0.0770705		1.726	1.119	1.21	-0.625222	-0.512425	-0.568824	-0.645894	1		NM_134150	Otub1	474.515	586.649	422.066	0.306044	-0.168985	0.0685294		459.178	304.868	278.009	-0.590869	-0.723922	-0.657395	-0.725925	1
NM_001145034	Gm13889	0.237	0.305	0.569	0.363922	1.26354	0.813732		0.449	0.655	0.39	0.544779	-0.203241	0.170769	-0.642963	0		NR_036607	Gm3086	1.135	0.767	1.48	-0.565394	0.382905	-0.0912445		1.932	0.476	2.528	-2.02106	0.387901	-0.81658	-0.725336	0
NM_001284506	Plxnb2	1.378	1.224	1.069	-0.170972	-0.366314	-0.268643		1.362	0.769	0.682	-0.824671	-0.997883	-0.911277	-0.642634	0		NM_001168501	Zfp57	80.032	83.144	85.393	0.0550352	0.0935408	0.074288		95.592	63.433	58.444	-0.591656	-0.709835	-0.650746	-0.725034	1
NM_001081643	Xlr3b	1.636	0.921	1.229	-0.8289	-0.412688	-0.620794		0.24	0.1	0.1	-1.26303	-1.26303	-1.26303	-0.642241	0		NM_020576	Psors1c2	0.281	0.249	0.687	-0.174424	1.28974	0.557658		0.489	0.473	0.401	-0.0479943	-0.286232	-0.167113	-0.724771	1
NM_001033447	Gm960	0.492	0.883	0.715	0.843755	0.539285	0.69152		0.8	0.737	0.93	-0.118335	0.217231	0.0494477	-0.642072	0		NM_029247	4930550C14Rik	57.606	43.383	76.365	-0.409089	0.406692	-0.00119839		51.46	39.763	24.447	-0.372025	-1.07379	-0.722909	-0.721711	0
NR_131021	4930512J16Rik	0.337	0.716	0.24	1.08721	-0.489714	0.298748		0.342	0.485	0.15	0.503988	-1.18903	-0.342523	-0.641271	1		NM_145834	Il17c	1.112	1.092	1.22	-0.0261839	0.133724	0.0537702		1.701	0.757	1.515	-1.16802	-0.167065	-0.667542	-0.721312	1
NM_028291	Pan3	53.799	90.924	87.798	0.757082	0.706609	0.731845		88.42	89.17	99.527	0.0121857	0.170715	0.0914505	-0.640395	0		NR_045363	1700024F13Rik	5.187	3.921	2.505	-0.403679	-1.05009	-0.726884		3.661	2.687	0.67	-0.446241	-2.45	-1.44812	-0.721239	0
NM_175493	Gpr68	1.715	2.176	1.495	0.34347	-0.198063	0.0727034		1.497	0.894	1.143	-0.743727	-0.389249	-0.566488	-0.639192	1		NM_001362122	Phf14	25.366	32.222	23.491	0.34515	-0.110788	0.117181		26.523	20.481	14.868	-0.372958	-0.835033	-0.603996	-0.721177	1
NM_133983	Cd276	2.901	2.148	2.274	-0.433556	-0.351318	-0.392437		0.949	0.422	0.511	-1.16917	-0.893085	-1.03112	-0.638688	0		NM_001037713	Xaf1	5.553	5.077	2.93	-0.129291	-0.922367	-0.525829		1.647	1.4	0.344	-0.234414	-2.25936	-1.24689	-0.721058	0
NM_172528	Lrrc1	0.615	0.486	0.952	-0.33963	0.630375	0.145373		0.552	0.324	0.475	-0.768674	-0.216741	-0.492708	-0.63808	1		NM_001347318	Nek5	0.284	0.265	1.019	-0.0998986	1.84319	0.871646		0.315	0.237	0.516	-0.410465	0.712019	0.150777	-0.720869	0
NR_033452	Gm4013	12.228	15.388	14.905	0.331617	0.285608	0.308613		18.011	14.164	14.516	-0.34665	-0.311234	-0.328942	-0.637555	1		NR_157375	Map3k8	7.703	6.717	4.696	-0.197603	-0.713988	-0.455796		3.389	2.304	0.976	-0.556719	-1.79591	-1.17631	-0.720517	0
NM_030098	Rnase6	7.142	3.715	2.892	-0.942966	-1.30426	-1.12361		7.576	1.988	2.513	-1.93012	-1.59203	-1.76107	-0.637459	0		NR_038350	AV039307	5.009	5.079	7.535	0.0200219	0.589085	0.304553		7.279	4.397	6.78	-0.727221	-0.102455	-0.414838	-0.719391	1
NM_028518	Col20a1	1.288	1.942	2.076	0.592411	0.688674	0.640542		1.94	2.118	1.785	0.126646	-0.120133	0.00325668	-0.637286	0		NM_001142952	Tent5c	0.551	1.068	1.134	0.954787	1.0413	0.998042		1.392	1.183	2.411	-0.234709	0.792472	0.278882	-0.71916	0
NM_001359425	Ggt5	3.97	2.985	2.773	-0.411408	-0.517691	-0.46455		3.49	1.911	1.384	-0.868899	-1.33438	-1.10164	-0.637091	0		NM_001305044	Spef2	1.188	0.433	0.468	-1.4561	-1.34395	-1.40003		0.589	0.1	0.184	-2.55827	-1.67856	-2.11841	-0.71839	0
NM_009643	Ahnak	15.971	11.207	10.086	-0.511055	-0.663101	-0.587078		14.189	6.88	5.362	-1.04429	-1.40393	-1.22411	-0.637034	0		NM_145437	Cd300ld	7.068	6.707	8.816	-0.0756344	0.318822	0.121594		6.155	4.255	3.898	-0.5326	-0.659025	-0.595812	-0.717406	1
NM_008985	Ptprn	0.1	0.35	0.149	1.80735	0.575312	1.19133		0.292	0.304	0.605	0.058103	1.05097	0.554535	-0.636799	0		NM_027500	4933434E20Rik	871.242	970.215	801.67	0.155231	-0.120065	0.017583		832.676	506.357	519.003	-0.7176	-0.682012	-0.699806	-0.717389	1
NM_008625	Mrc1	68.139	50.272	49.828	-0.438726	-0.451524	-0.445125		25.095	12.467	11.285	-1.00929	-1.15299	-1.08114	-0.636015	0		NM_175206	Fbxl22	7.421	9.057	9.157	0.28742	0.303261	0.295341		6.778	4.303	5.956	-0.655517	-0.186516	-0.421016	-0.716357	1
NM_009393	Tnnc1	5.165	6.018	4.701	0.220516	-0.135801	0.0423575		5.93	3.968	3.893	-0.57962	-0.60715	-0.593385	-0.635742	1		NM_001353930	Yjefn3	2.67	3.714	2.219	0.476134	-0.26693	0.104602		5.204	5.487	2.114	0.0763966	-1.29965	-0.611624	-0.716226	1
NM_029942	Prelid2	21.906	27.025	22.557	0.302969	0.0422491	0.172609		2.771	2.1	1.926	-0.400017	-0.524799	-0.462408	-0.635017	1		NM_026163	Pkp2	0.232	0.187	0.357	-0.311087	0.621799	0.155356		0.527	0.399	0.32	-0.401414	-0.719731	-0.560573	-0.715929	1
NM_011345	Sele	0.891	1.011	0.964	0.182286	0.113608	0.147947		1.768	1.264	1.259	-0.484122	-0.48984	-0.486981	-0.634928	1		NM_029307	Hspb9	4.297	4.44	4.117	0.0472299	-0.0617363	-0.00725321		5.687	4.477	2.653	-0.345135	-1.10004	-0.722589	-0.715336	0
NM_133686	Qprt	2.467	2.093	3.579	-0.237185	0.536799	0.149807		3.119	2.244	2.214	-0.475011	-0.494428	-0.48472	-0.634526	1		NR_040263	Smkr-ps	2.58	3.513	7.566	0.445333	1.55216	0.998746		2.826	1.286	9.203	-1.13587	1.70334	0.283736	-0.71501	0
NM_181547	Nostrin	47.762	60.636	60.175	0.344311	0.333301	0.338806		69.431	56.397	56.762	-0.299962	-0.290655	-0.295308	-0.634114	1		NM_008206	H2-Oa	12.741	11.911	11.39	-0.097184	-0.161711	-0.129447		8.419	7.014	3.135	-0.263411	-1.42518	-0.844297	-0.71485	0
NM_001370865	BC034090	1.061	1.592	1.53	0.585416	0.528107	0.556761		0.985	0.884	0.986	-0.156077	0.00146392	-0.0773067	-0.634068	1		NM_001370800	Exoc3l2	1.13	1.408	1.891	0.317325	0.742827	0.530076		1.899	1.407	1.987	-0.432618	0.065352	-0.183633	-0.713708	1
NR_045640	Gm20199	7.749	12.111	12.781	0.644236	0.721919	0.683077		13.23	16.485	11.372	0.317341	-0.218327	0.0495069	-0.63357	0		NM_001346514	BC028528	269.421	300.045	179.815	0.155317	-0.583349	-0.214016		173.173	109.33	75.828	-0.663525	-1.19141	-0.927468	-0.713452	0
NM_153166	Cpne5	0.627	0.687	0.855	0.131845	0.447459	0.289652		0.436	0.312	0.379	-0.482782	-0.20213	-0.342456	-0.632108	1		NM_145535	Sdcbp2	2.79	5.183	2.809	0.893522	0.0097915	0.451657		3.461	3.036	2.745	-0.189017	-0.334383	-0.2617	-0.713357	1
NM_021339	Cdon	0.529	0.748	0.616	0.499771	0.219663	0.359717		0.74	0.512	0.735	-0.531381	-0.00978102	-0.270581	-0.630298	1		NM_007649	Cd48	170.185	172.12	128.015	0.0163109	-0.410791	-0.19724		82.08	84.87	22.464	0.0482239	-1.86942	-0.910596	-0.713356	0
NM_028420	Camk2n2	1.272	1.338	0.978	0.0729794	-0.379192	-0.153106		1.331	0.979	0.611	-0.44313	-1.12327	-0.783198	-0.630092	0		NM_182929	Rims3	12.232	11.197	6.098	-0.127548	-1.00425	-0.5659		7.824	5.139	2.023	-0.606419	-1.95141	-1.27891	-0.713014	0
NM_172796	Slfn9	23.581	19.81	17.235	-0.251396	-0.452284	-0.35184		35.273	19.606	16.284	-0.847269	-1.11511	-0.981189	-0.629349	0		NM_008946	Psmb6	1069.12	1357.02	887.228	0.344017	-0.26905	0.0374834		998.026	714.744	546.379	-0.481651	-0.869175	-0.675413	-0.712897	1
NR_015598	2810047C21Rik1	1.481	1.863	1.737	0.331056	0.230026	0.280541		2.026	1.553	1.63	-0.383576	-0.313762	-0.348669	-0.62921	1		NM_026021	Zmynd19	71.156	126.086	94.006	0.825351	0.401767	0.613559		58.597	61.875	48.354	0.0785298	-0.277192	-0.0993309	-0.71289	1
NM_001166164	Ccdc74a	0.378	0.377	0.372	-0.00382171	-0.0230836	-0.0134527		0.277	0.181	0.174	-0.613896	-0.670799	-0.642347	-0.628895	0		NM_207301	Wrb	307.225	353.054	236.628	0.200593	-0.376675	-0.0880408		321.399	211.413	161.103	-0.604301	-0.996382	-0.800342	-0.712301	0
NM_145579	Mypop	11.466	18.694	18.002	0.705213	0.650795	0.678004		16.098	18.223	15.227	0.178879	-0.0802497	0.0493146	-0.628689	0		NM_176849	Arglu1	279.118	327.044	252.832	0.22861	-0.142696	0.0429567		254.389	163.686	156.681	-0.636105	-0.699206	-0.667656	-0.710612	1
NR_015470	2610203C22Rik	3.51	3.432	3.511	-0.0324215	0.000410966	-0.0160053		3.905	2.736	2.281	-0.513254	-0.775656	-0.644455	-0.62845	0		NM_009670	Ank3	2.989	2.888	3.435	-0.0495922	0.200647	0.0755275		0.759	0.596	0.401	-0.348788	-0.920498	-0.634643	-0.71017	1
NM_001271575	Trp53tg5	1.435	1.051	1.034	-0.449288	-0.472815	-0.461051		1.316	0.542	0.706	-1.27979	-0.898419	-1.08911	-0.628056	0		NM_008538	Marcks	0.309	0.489	0.571	0.662228	0.885884	0.774056		1.703	1.392	2.278	-0.290919	0.419689	0.064385	-0.709671	0
NM_001360792	Brd3os	2.923	3.961	3.533	0.438415	0.273444	0.355929		4.034	3.374	3.31	-0.257751	-0.28538	-0.271565	-0.627495	1		NM_026767	Dpm3	208.279	290.178	164.144	0.478421	-0.343555	0.0674327		259.69	180.693	153.647	-0.52325	-0.757171	-0.64021	-0.707643	1
NR_136884	Gm5535	0.809	0.909	0.745	0.168141	-0.118899	0.0246207		0.875	0.629	0.529	-0.476223	-0.726015	-0.601119	-0.62574	1		NM_029198	Tmem269	0.431	0.546	0.594	0.341213	0.462775	0.401994		0.702	0.571	0.565	-0.29798	-0.31322	-0.3056	-0.707594	1
NM_001331095	Adora2a	3.401	3.801	4.026	0.16042	0.243388	0.201904		2.749	1.562	2.691	-0.815512	-0.0307645	-0.423138	-0.625043	1		NM_025668	Spcs2	2323.59	2598.32	2719.55	0.161222	0.227014	0.194118		2460.6	1589.09	1873.55	-0.630814	-0.393237	-0.512025	-0.706143	1
NM_001317124	Hrh1	2.424	3.347	2.809	0.465479	0.212667	0.339073		2.846	1.972	2.767	-0.529276	-0.040613	-0.284945	-0.624017	1		NM_175532	Nlrp10	4.776	4.935	4.749	0.0472472	-0.00817908	0.0195341		1.908	1.464	0.961	-0.382146	-0.989453	-0.685799	-0.705333	1
NM_025929	Ly6m	1.27	1.174	1.109	-0.113396	-0.195569	-0.154483		1.413	0.806	0.843	-0.80991	-0.745157	-0.777533	-0.623051	0		NM_001163539	5430427O19Rik	87.306	88.414	88.48	0.018194	0.0192706	0.0187323		80.061	58.823	42.079	-0.444719	-0.927999	-0.686359	-0.705092	1
NM_175665	Hist1h2bk	14.811	17.61	13.127	0.249726	-0.174132	0.037797		22.705	14.281	16.049	-0.668913	-0.500527	-0.58472	-0.622517	1		NM_198630	1810024B03Rik	3.177	3.637	2.736	0.195084	-0.215597	-0.0102565		3.858	2.396	2.305	-0.687225	-0.743086	-0.715156	-0.704899	0
NM_001256522	Tmem250-ps	198.99	328.976	307	0.725286	0.625543	0.675415		314.492	325.057	327.561	0.0476694	0.0587403	0.0532048	-0.62221	0		NM_001033170	Fam83e	6.877	9.632	6.53	0.486056	-0.0746964	0.20568		6.403	4.756	4.319	-0.428999	-0.568051	-0.498525	-0.704205	1
NR_040300	Mkln1os	0.283	0.191	0.908	-0.567229	1.68189	0.55733		0.685	0.631	0.682	-0.118464	-0.00633225	-0.0623981	-0.619729	1		NM_172133	Adap2	0.749	0.706	1.578	-0.0852975	1.07506	0.494881		1.339	0.693	1.937	-0.950229	0.532668	-0.20878	-0.703661	1
NM_029094	Pik3cb	28.288	37.298	36.629	0.398908	0.372796	0.385852		43.383	38.415	35.428	-0.17546	-0.29224	-0.23385	-0.619702	1		NM_022986	Irak1bp1	35.404	40.779	26.931	0.203914	-0.394645	-0.0953653		27.705	21.803	11.629	-0.34562	-1.25242	-0.79902	-0.703654	0
NM_172414	Zc2hc1c	0.71	0.65	0.813	-0.127379	0.195436	0.0340285		0.702	0.442	0.496	-0.667425	-0.501131	-0.584278	-0.618306	1		NM_001318003	Gm12260	0.712	2.26	0.87	1.66637	0.289138	0.977756		1.56	1.219	2.923	-0.355848	0.905904	0.275028	-0.702728	0
NM_172831	E230025N22Rik	0.144	0.144	0.316	0	1.13386	0.566928		0.381	0.406	0.333	0.0916887	-0.194269	-0.05129	-0.618218	1		NM_027673	Tssk4	0.592	0.572	0.498	-0.049582	-0.249451	-0.149517		0.364	0.1	0.407	-1.86394	0.16109	-0.851424	-0.701907	0
NR_040414	Gm12504	5.907	5.816	4.629	-0.0223983	-0.351725	-0.187062		6.901	4.085	3.822	-0.756469	-0.852478	-0.804474	-0.617412	0		NM_153576	Cxcl17	0.857	1.041	1.57	0.280603	0.873397	0.577		1.076	0.412	2.365	-1.38496	1.13616	-0.1244	-0.7014	1
NM_010451	Hoxa2	1.194	1.391	1.709	0.22032	0.51735	0.368835		1.623	1.484	1.258	-0.129172	-0.367531	-0.248351	-0.617186	1		NM_181397	Rftn1	64.407	70.676	36.703	0.134003	-0.81132	-0.338658		53.532	43.21	15.695	-0.309036	-1.7701	-1.03957	-0.700908	0
NM_001163480	Neurl1a	0.34	0.268	0.523	-0.343302	0.621276	0.138987		0.314	0.183	0.278	-0.778921	-0.17568	-0.4773	-0.616288	1		NM_133800	Nol12	215.181	281.616	181.036	0.388179	-0.249274	0.0694523		201.839	177.143	96.155	-0.188291	-1.06977	-0.629031	-0.698483	1
NM_152220	Stx3	45.198	44.862	46.31	-0.010765	0.0350648	0.0121499		38.929	26.53	24.773	-0.553221	-0.652077	-0.602649	-0.614799	1		NM_025551	Ndufa12	1041.5	1315.74	738.206	0.337209	-0.496573	-0.0796818		1041.35	767.316	480.702	-0.440558	-1.11524	-0.777897	-0.698215	0
NM_033477	D17H6S53E	39.429	67.822	59.685	0.782496	0.598111	0.690304		75.847	79.611	80.296	0.0698757	0.082236	0.0760558	-0.614248	0		NR_037588	Cahm	11.782	13.892	18.296	0.23767	0.634944	0.436307		13.885	9.391	14.28	-0.564176	0.0404688	-0.261854	-0.698161	1
NM_009044	Rel	38.539	44.312	39.508	0.201378	0.0358257	0.118602		58.717	45.209	38.378	-0.377168	-0.613499	-0.495333	-0.613935	1		NR_134309	Hist3h2bb-ps	1.495	1.179	0.896	-0.342582	-0.738575	-0.540578		3.272	2.463	0.781	-0.409756	-2.06678	-1.23827	-0.697689	0
NM_177409	Tram2	6.753	12.102	12.011	0.841645	0.830756	0.8362		9.156	10.634	10.733	0.215895	0.229264	0.22258	-0.613621	0		NM_011763	Zfp9	0.431	0.74	1.328	0.779837	1.6235	1.20167		3.318	3.722	5.951	0.165764	0.842818	0.504291	-0.697375	0
NM_009662	Alox5	6.117	6.667	6.856	0.124213	0.164543	0.144378		21.323	15.217	15.593	-0.486726	-0.451512	-0.469119	-0.613497	1		NM_013875	Pde7b	0.768	0.659	1.095	-0.220828	0.511753	0.145462		1.099	0.656	0.86	-0.744424	-0.353783	-0.549103	-0.694566	1
NM_001294277	Cmc4	28.427	32.887	29.255	0.210256	0.0414214	0.125838		35.24	25.299	25.023	-0.478134	-0.493959	-0.486046	-0.611885	1		NM_010092	Dyrk1b	1.151	1.775	2.573	0.624931	1.16056	0.892747		2.255	3.342	2.004	0.567584	-0.170245	0.19867	-0.694078	0
NM_001173372	Fxyd4	3.526	5.635	6.814	0.676383	0.950469	0.813426		5.509	6.721	5.972	0.286885	0.116424	0.201655	-0.611772	0		NM_001114679	9930111J21Rik1	1.482	1.182	1.809	-0.326315	0.287647	-0.0193342		0.503	0.567	0.166	0.17279	-1.59938	-0.713292	-0.693958	0
NR_045719	AU022793	33.634	32.057	23.938	-0.0692809	-0.490618	-0.279949		23.473	13.08	12.251	-0.84364	-0.938103	-0.890871	-0.610922	0		NM_011095	Pirb	2.389	2.624	0.782	0.135361	-1.61117	-0.737903		0.643	0.216	0.263	-1.57379	-1.28976	-1.43177	-0.693869	0
NM_011023	Otx1	0.288	0.537	0.437	0.898853	0.601564	0.750209		0.22	0.354	0.166	0.686246	-0.40632	0.139963	-0.610246	0		NR_029441	2810454H06Rik	5.155	4.827	7.93	-0.0948456	0.621348	0.263251		7.918	4.398	7.848	-0.848288	-0.012811	-0.43055	-0.693801	1
NM_028207	Dusp3	96.684	157.819	127.737	0.706922	0.401827	0.554375		156.232	154.608	146.113	-0.015075	-0.0966054	-0.0558402	-0.610215	1		NM_019990	Stard10	19.034	26.048	20.283	0.452594	0.0916923	0.272143		23.881	20.764	15.309	-0.201779	-0.641483	-0.421631	-0.693774	1
NM_001165929	Ccdc78	4.246	5.581	6.432	0.394419	0.599163	0.496791		5.388	4.908	5.059	-0.134615	-0.0908976	-0.112756	-0.609547	1		NM_007672	Cdr2	26.628	43.856	51.832	0.71983	0.960899	0.840365		22.68	24.304	26.004	0.0997731	0.197313	0.148543	-0.691822	0
NM_178182	Hist1h2ai	18.311	23.015	15.425	0.329864	-0.24744	0.0412119		25.094	16.627	17.284	-0.593815	-0.537905	-0.56586	-0.607072	1		NM_025772	Dtnbp1	260.507	460.152	375.883	0.820788	0.528962	0.674875		232.321	268.375	196.447	0.208131	-0.241979	-0.0169244	-0.691799	1
NR_153111	Fam229b	1.71	1.706	0.674	-0.00337868	-1.34318	-0.673277		1.966	0.439	1.494	-2.16297	-0.396083	-1.27953	-0.60625	0		NM_001033768	Pin1rt1	0.77	0.448	1.584	-0.78136	1.04064	0.129641		1.009	0.681	0.686	-0.567199	-0.556646	-0.561923	-0.691564	1
NM_025768	Grtp1	5.25	7.2	6.608	0.455679	0.331896	0.393788		7.446	7.643	5.408	0.0376734	-0.46137	-0.211849	-0.605636	1		NM_198014	Slain1	4.675	5.158	5.258	0.141845	0.169548	0.155697		6.318	4.408	4.31	-0.519344	-0.55178	-0.535562	-0.691258	1
NM_001290624	Prickle3	28.63	22.489	22.554	-0.348308	-0.344144	-0.346226		32.601	17.302	16.426	-0.913977	-0.988935	-0.951456	-0.60523	0		NM_011294	Sub1	610.1	686.252	616.713	0.169693	0.0155535	0.0926231		611.069	409.675	397.556	-0.576855	-0.620177	-0.598516	-0.691139	1
NR_045896	Gm13546	59.859	74.323	89.974	0.312241	0.58794	0.45009		62.626	57.248	55.286	-0.129536	-0.179848	-0.154692	-0.604782	1		NM_009085	Polr1c	949.512	1195.95	690.158	0.332904	-0.46026	-0.0636779		1003.71	856.852	413.117	-0.228223	-1.28072	-0.754471	-0.690793	0
NM_008788	Pcolce	1.599	1.826	1.682	0.191517	0.0730078	0.132262		1.423	1.103	0.954	-0.367503	-0.576874	-0.472189	-0.604451	1		NM_007800	Ctsg	0.369	0.731	0.597	0.986251	0.69411	0.84018		1.75	1.759	2.142	0.00740056	0.291604	0.149502	-0.690678	0
NM_175652	Hist4h4	37.072	28.73	25.839	-0.367772	-0.52078	-0.444276		56.532	30.791	24.269	-0.876559	-1.21995	-1.04826	-0.60398	0		NM_001309795	Apoc2	3.518	3.185	0.859	-0.143462	-2.03403	-1.08874		0.964	0.789	0.1	-0.289008	-3.26903	-1.77902	-0.690277	0
NM_010588	Jag2	3.229	4.292	4.431	0.410563	0.456545	0.433554		2.305	2.257	1.86	-0.0303603	-0.309464	-0.169912	-0.603466	1		NM_025352	Uqcrq	559.811	681.681	521.486	0.284157	-0.102311	0.0909228		673.064	485.269	407.233	-0.471959	-0.724889	-0.598424	-0.689347	1
NM_172884	2900026A02Rik	0.448	0.326	0.352	-0.458627	-0.347923	-0.403275		0.235	0.118	0.116	-0.993874	-1.01854	-1.0062	-0.60293	0		NM_001004191	Gm5617	69.348	88.7	66.192	0.35508	-0.0671974	0.143941		79.928	54.167	55.41	-0.561287	-0.528555	-0.544921	-0.688862	1
NM_001311127	Celf5	0.418	0.65	0.702	0.636937	0.747968	0.692452		0.829	0.837	0.93	0.0138555	0.165859	0.0898571	-0.602595	0		NM_023312	Ndufa13	320.193	426.772	242.033	0.414524	-0.403738	0.00539288		347.368	247.62	188.969	-0.488337	-0.878315	-0.683326	-0.688719	1
NM_027919	Tha1	15.783	18.872	19.76	0.257876	0.324211	0.291044		18.692	14.66	15.481	-0.350536	-0.271922	-0.311229	-0.602273	1		NM_011079	Phkg1	0.552	0.702	0.492	0.346803	-0.16601	0.0903964		0.933	0.798	0.476	-0.225488	-0.970916	-0.598202	-0.688598	1
NM_133816	Sh3bp4	1.033	0.662	0.635	-0.641937	-0.702012	-0.671974		1.267	0.631	0.435	-1.0057	-1.54233	-1.27402	-0.602042	0		NM_001177544	Hist1h2ao	98.634	142.73	64.948	0.533132	-0.6028	-0.0348341		92.898	91.812	34.542	-0.0169648	-1.4273	-0.72213	-0.687296	0
NR_004432	Rnu12	33.797	25.469	14.584	-0.408153	-1.21251	-0.810331		31.015	16.553	8.236	-0.905873	-1.91295	-1.40941	-0.599081	0		NM_009955	Dpysl2	147.683	134.162	116.426	-0.138528	-0.34309	-0.240809		104.93	48.845	62.266	-1.10314	-0.752911	-0.928028	-0.687218	0
NR_152102	4921507G05Rik	2.661	2.815	2.296	0.0811664	-0.212846	-0.0658397		3.094	2.265	1.682	-0.449962	-0.879295	-0.664629	-0.598789	0		NR_040371	Gm14023	0.614	0.922	1.106	0.586528	0.849041	0.717784		1.067	1.158	1.026	0.118075	-0.0565294	0.0307728	-0.687012	0
NM_172673	Frmd5	0.521	0.92	0.864	0.82035	0.729748	0.775049		0.664	0.857	0.657	0.368112	-0.0152899	0.176411	-0.598638	0		NR_033571	1810062O18Rik	0.764	0.884	1.836	0.210474	1.26492	0.737698		1.527	1.046	2.392	-0.545817	0.647517	0.0508501	-0.686848	0
NR_126552	C030013C21Rik	0.434	0.655	0.536	0.5938	0.304538	0.449169		0.384	0.358	0.335	-0.101147	-0.196945	-0.149046	-0.598215	1		NM_175419	Actr5	43.944	89.971	106.445	1.03379	1.27637	1.15508		32.762	35.215	58.342	0.104167	0.832511	0.468339	-0.686743	0
NM_007539	Bdkrb1	5.567	10.143	10.997	0.865512	0.982138	0.923825		11.351	16.164	12.53	0.509965	0.142567	0.326266	-0.597559	0		NM_026592	B230118H07Rik	7.839	8.4	9.498	0.0997197	0.276954	0.188337		4.921	3.732	3.252	-0.399003	-0.597624	-0.498313	-0.68665	1
NM_001362214	Cacna2d4	0.725	0.534	0.632	-0.441141	-0.198056	-0.319599		1.035	0.635	0.474	-0.704802	-1.12667	-0.915737	-0.596138	0		NR_152188	Arl5c	3.471	3.767	3.549	0.118065	0.0320612	0.0750629		1.058	1.018	0.471	-0.0556021	-1.16754	-0.611571	-0.686634	1
NR_153791	Gm32817	0.908	1.137	1.118	0.324468	0.300156	0.312312		1.131	0.903	0.956	-0.324801	-0.242516	-0.283659	-0.595971	1		NM_001289658	Agbl3	3.613	4.707	7.555	0.381611	1.06423	0.722923		2.698	2.351	3.257	-0.198616	0.271653	0.0365188	-0.686404	0
NM_001252571	Phyhd1	3.839	4.549	4.399	0.244819	0.196445	0.220632		4.044	3.018	3.221	-0.42219	-0.328274	-0.375232	-0.595864	1		NM_013876	Rnf11	34.535	64.942	104.292	0.911093	1.5945	1.25279		37.623	36.399	85.283	-0.0477161	1.18064	0.566464	-0.686331	0
NM_175034	Slc24a5	91.228	132.955	135.461	0.543389	0.570329	0.556859		163.411	165.429	153.009	0.0177071	-0.0948886	-0.0385908	-0.59545	1		NM_009436	Tssk2	0.732	1.124	0.367	0.618726	-0.996064	-0.188669		1.34	0.552	0.968	-1.27949	-0.469154	-0.874323	-0.685655	0
NR_040719	4933433G15Rik	3.243	3.849	3.331	0.247155	0.0386263	0.14289		5.282	3.656	4.077	-0.530818	-0.373576	-0.452197	-0.595088	1		NM_001164613	Atp13a4	1.057	1.382	1.133	0.386782	0.100172	0.243477		0.728	0.702	0.409	-0.0524674	-0.831838	-0.442153	-0.68563	1
NM_144852	Slc7a4	19.171	30.965	31.481	0.691713	0.715556	0.703634		19.51	21.328	20.781	0.128535	0.0910513	0.109793	-0.593841	0		NM_001284393	Gngt2	12.901	10.75	6.932	-0.263146	-0.896139	-0.579643		15.073	6.442	6.112	-1.22639	-1.30225	-1.26432	-0.684675	0
NM_183094	Xlr4c	1.772	1.841	1.952	0.055111	0.139574	0.0973427		1.027	0.943	0.562	-0.123107	-0.869794	-0.49645	-0.593793	1		NM_001166065	Gcnt4	9.277	7.853	11.717	-0.240414	0.336873	0.0482293		4.052	3.315	2.051	-0.289625	-0.982307	-0.635966	-0.684195	1
NM_001305450	Bglap3	4.585	8.306	7.426	0.857232	0.695664	0.776448		3.914	4.868	4.057	0.314685	0.0517695	0.183227	-0.59322	0		NM_178385	Tbcc	632.964	830.577	534.164	0.39199	-0.244841	0.0735749		646.701	508.697	352.871	-0.346292	-0.873958	-0.610125	-0.6837	1
NM_001291064	Syngr4	2.792	3.539	3.055	0.342043	0.129873	0.235958		2.71	2.473	1.81	-0.132031	-0.582303	-0.357167	-0.593125	1		NM_133716	Smap2	6.706	8.882	10.639	0.405432	0.665838	0.535635		7.393	5.703	7.817	-0.374439	0.0804551	-0.146992	-0.682627	1
NM_172570	Trim47	0.342	0.341	0.456	-0.00422459	0.415037	0.205406		0.306	0.24	0.228	-0.350497	-0.424498	-0.387498	-0.592904	1		NM_172477	Dennd2a	8.776	7.926	9.31	-0.146971	0.0852176	-0.0308765		8.196	5.795	4.312	-0.500111	-0.926563	-0.713337	-0.682461	0
NM_001190374	Adamtsl3	2.104	2.282	2.48	0.117164	0.237205	0.177185		1.417	0.917	1.231	-0.627846	-0.203009	-0.415428	-0.592612	1		NR_003555	Vmn2r29	6.652	7.961	6.871	0.259161	0.0467319	0.152947		8.884	6.888	5.502	-0.367124	-0.691253	-0.529189	-0.682135	1
NR_136890	Gm32755	0.884	2.187	1.125	1.30683	0.347807	0.827321		1.434	1.919	1.484	0.42031	0.0494461	0.234878	-0.592443	0		NM_019718	Arl3	54.256	66.363	46.685	0.290596	-0.216824	0.0368864		48.842	33.021	29.534	-0.564738	-0.725746	-0.645242	-0.682128	1
NM_001012311	Pgbd1	2.847	3.406	2.875	0.258636	0.0141195	0.136378		2.411	1.709	1.809	-0.496479	-0.414439	-0.455459	-0.591837	1		NM_027744	Noxred1	1.349	1.171	1.769	-0.204149	0.391044	0.0934472		1.5	0.994	1.002	-0.593645	-0.58208	-0.587862	-0.68131	1
NM_030024	Prr15	6.316	8.784	6.424	0.475867	0.0244607	0.250164		13.238	8.955	12.196	-0.56392	-0.118277	-0.341098	-0.591262	1		NM_172297	Ccdc9	29.532	83.748	65.172	1.50378	1.14197	1.32287		24.599	37.938	38.829	0.625044	0.658535	0.641789	-0.681085	0
NM_010801	Mlf1	6.784	9.232	8.6	0.444507	0.3422	0.393354		3.246	3.053	2.627	-0.0884354	-0.305247	-0.196841	-0.590195	1		NM_008199	H2-Bl	4.666	4.934	7.937	0.0805714	0.766407	0.423489		7.92	6.699	6.557	-0.241555	-0.272465	-0.25701	-0.680499	1
NM_145575	Cald1	0.144	0.297	0.272	1.04439	0.917538	0.980966		0.491	0.735	0.564	0.582021	0.199972	0.390997	-0.589969	0		NM_001368833	Rnls	4.34	4.49	4.042	0.0490204	-0.102626	-0.0268027		1.61	1.16	0.839	-0.472936	-0.940318	-0.706627	-0.679824	0
NM_001081395	Amotl1	20.892	25.355	30.485	0.27932	0.545149	0.412234		20.658	18.483	18.052	-0.160502	-0.194542	-0.177522	-0.589756	1		NM_001081033	Pde11a	4.261	5.352	7.434	0.328886	0.802947	0.565916		1.045	1.237	0.756	0.243343	-0.467045	-0.111851	-0.677767	1
NM_030266	Inpp4a	77.637	106.693	114.058	0.458649	0.554951	0.5068		115.65	107.55	111.272	-0.104758	-0.0556747	-0.0802162	-0.587017	1		NM_001310759	Zfp653	25.646	31.412	22.796	0.292582	-0.169953	0.0613144		26.108	20.414	14.208	-0.354933	-0.877788	-0.616361	-0.677675	1
NM_134158	Cd300c2	63.074	69.307	73.32	0.135956	0.217161	0.176559		59.1	40.67	48.662	-0.539193	-0.280363	-0.409778	-0.586336	1		NR_045295	2810029C07Rik	0.51	0.805	0.889	0.658492	0.801686	0.730089		0.477	0.301	0.813	-0.664226	0.769266	0.0525202	-0.677569	0
NM_001310070	Atf7	83.143	106.459	94.427	0.356631	0.183605	0.270118		135.727	116.003	102.456	-0.226546	-0.405703	-0.316124	-0.586242	1		NM_033612	Cela1	39.558	47.87	37.36	0.275152	-0.082475	0.0963386		37.182	29.036	21.276	-0.356762	-0.805377	-0.58107	-0.677408	1
NM_018791	Zfp108	1.543	1.908	1.087	0.306323	-0.505386	-0.0995315		2.026	1.151	1.379	-0.815746	-0.555012	-0.685379	-0.585848	0		NM_001039522	Leo1	377.934	496.269	311.183	0.392988	-0.280371	0.0563085		369.064	282.615	203.816	-0.385033	-0.856604	-0.620818	-0.677127	1
NR_126529	Oas1g	17.273	17.749	19.065	0.0392191	0.142408	0.0908135		13.285	8.62	10.321	-0.624038	-0.364215	-0.494127	-0.58494	1		NR_038116	Cxcl11	3.431	2.994	5.182	-0.196555	0.59488	0.199162		3.627	1.96	3.46	-0.887923	-0.0680047	-0.477964	-0.677126	1
NM_001305992	Ggt1	1.144	1.35	0.96	0.238872	-0.252981	-0.00705419		1.964	1.359	1.25	-0.531249	-0.651867	-0.591558	-0.584504	0		NM_010459	Hoxb4	42.7	55.3	39.624	0.373043	-0.107862	0.132591		30.295	23.909	18.045	-0.341526	-0.747481	-0.544503	-0.677094	1
NM_001356406	Timp4	0.372	0.401	0.455	0.1083	0.290564	0.199432		0.524	0.415	0.388	-0.336455	-0.43351	-0.384983	-0.584415	1		NR_028363	AA465934	29.53	25.747	29.678	-0.197777	0.00721252	-0.0952822		27.286	11.05	23.127	-1.30411	-0.238583	-0.771349	-0.676066	0
NR_045955	Scpep1os	3.816	5.662	4.705	0.569251	0.302134	0.435692		5.815	5.549	4.959	-0.0675514	-0.22973	-0.148641	-0.584333	1		NM_001363480	Auts2	0.764	0.923	0.872	0.272758	0.190755	0.231757		1.408	1.634	0.656	0.214761	-1.10188	-0.443559	-0.675316	1
NR_015604	E130112N10Rik	4.251	5.149	4.105	0.27649	-0.05042	0.113035		5.064	3.635	3.671	-0.478322	-0.464104	-0.471213	-0.584248	1		NM_025934	Riok2	190.656	196.887	187.301	0.0463959	-0.0256133	0.0103913		188.093	148.768	94.673	-0.338382	-0.990421	-0.664402	-0.674793	1
NM_001347422	Peli3	0.814	0.901	0.537	0.146498	-0.600107	-0.226804		1.096	0.566	0.69	-0.953374	-0.66758	-0.810477	-0.583672	0		NM_024170	Rtl8a	1.297	2.068	1.698	0.673058	0.388658	0.530858		0.293	0.469	0.15	0.678687	-0.965938	-0.143625	-0.674483	1
NM_001017426	Kdm6b	44.532	73.67	66.578	0.726235	0.580203	0.653219		46.171	50.406	46.59	0.126608	0.0130334	0.0698209	-0.583398	0		NM_026795	Tm2d3	945.103	1143.53	769.041	0.274946	-0.297411	-0.0112327		947.26	653.592	531.025	-0.53537	-0.834981	-0.685175	-0.673943	0
NR_040734	4930429F24Rik	0.506	0.39	0.669	-0.375663	0.402869	0.0136028		0.767	0.504	0.53	-0.605803	-0.533234	-0.569519	-0.583121	1		NM_001195760	S100a2	1.808	1.972	2.074	0.125265	0.198021	0.161643		5.604	4.618	3.343	-0.279189	-0.745314	-0.512251	-0.673894	1
NR_131123	9330136K24Rik	3.413	4.081	4.359	0.257882	0.352957	0.30542		4.098	3.074	3.72	-0.414803	-0.139617	-0.27721	-0.58263	1		NM_001287124	P2ry14	22.597	18.902	13.33	-0.257592	-0.761454	-0.509523		4.899	1.938	2.401	-1.33792	-1.02885	-1.18339	-0.673862	0
NR_030681	Gm4598	0.917	0.671	0.821	-0.450609	-0.15954	-0.305074		0.934	0.29	0.879	-1.68737	-0.0875594	-0.887465	-0.58239	0		NM_001024841	Gm128	1.632	1.779	2.621	0.124425	0.683476	0.403951		1.718	0.955	2.127	-0.847157	0.30809	-0.269534	-0.673485	1
NM_146697	Olfr1442	0.266	0.514	0.425	0.950342	0.676037	0.813189		0.629	0.869	0.627	0.466296	-0.00459457	0.230851	-0.582339	0		NM_019979	Selenok	1339.87	1578.73	1367	0.236673	0.0289181	0.132795		1357.68	949.979	917.805	-0.515175	-0.564883	-0.540029	-0.672824	1
NR_110987	Lmtk3	0.502	0.447	0.422	-0.167413	-0.250444	-0.208928		0.589	0.248	0.468	-1.24793	-0.331759	-0.789843	-0.580915	0		NM_001347379	Etv1	0.72	0.277	0.696	-1.37811	-0.0489096	-0.71351		0.717	0.285	0.264	-1.33101	-1.44144	-1.38622	-0.672713	0
NM_001284521	Larp4	102.702	135.279	133.885	0.397474	0.38253	0.390002		153.869	140.328	129.543	-0.1329	-0.248272	-0.190586	-0.580587	1		NM_001363282	Fam161a	1.505	0.806	1.458	-0.900912	-0.0457728	-0.473342		1.232	0.501	0.619	-1.29812	-0.992991	-1.14556	-0.672213	0
NM_021890	Fads3	0.371	0.343	0.365	-0.113211	-0.0235227	-0.0683667		0.411	0.32	0.215	-0.361066	-0.934802	-0.647934	-0.579567	0		NM_026815	Upk1a	8.811	11.928	6.743	0.436974	-0.385915	0.0255297		13.645	15.604	4.875	0.193544	-1.4849	-0.645677	-0.671207	1
NM_001014399	Abi3bp	0.443	0.465	0.526	0.069924	0.247756	0.15884		0.537	0.471	0.342	-0.189195	-0.650926	-0.42006	-0.5789	1		NM_001290409	Rdh13	332.129	361.796	233.47	0.123433	-0.508507	-0.192537		284.234	177.387	137.542	-0.680179	-1.04721	-0.863693	-0.671156	0
NM_178203	Hist1h3b	10.106	7.589	8.155	-0.41323	-0.309455	-0.361343		11.95	6.316	6.153	-0.919928	-0.957649	-0.938788	-0.577445	0		NM_178185	Hist1h2ap	78.015	112.677	51.486	0.53037	-0.599571	-0.0346009		64.865	60.549	26.128	-0.0993371	-1.31184	-0.70559	-0.670989	0
NR_045448	B630019K06Rik	1.416	1.649	1.323	0.21977	-0.0980082	0.060881		0.143	0.1	0.1	-0.516015	-0.516015	-0.516015	-0.576896	1		NR_040426	Rbakdn	0.984	0.584	0.338	-0.75269	-1.54164	-1.14716		1.207	0.251	0.467	-2.26567	-1.36993	-1.8178	-0.670636	0
NR_151504	4930470G03Rik	5.267	7.121	5.191	0.435098	-0.020969	0.207065		6.234	4.721	4.93	-0.401066	-0.338571	-0.369818	-0.576883	1		NR_156460	Lyrm7	4.607	8.166	7.393	0.825802	0.682332	0.754067		7.762	7.103	9.527	-0.128	0.295594	0.0837968	-0.67027	0
NM_027116	Nkpd1	0.645	0.708	0.729	0.13445	0.17662	0.155535		0.836	0.769	0.507	-0.120519	-0.721517	-0.421018	-0.576553	1		NM_001163632	Satb1	0.564	0.934	0.44	0.727727	-0.358192	0.184768		0.14	0.1	0.1	-0.485427	-0.485427	-0.485427	-0.670195	1
NM_028001	Jsrp1	1.453	3.912	2.907	1.42887	1.0005	1.21468		1.622	2.684	2.375	0.726611	0.550154	0.638382	-0.576302	0		NM_001171003	Mgam	7.911	8.446	8.864	0.0944082	0.164098	0.129253		6.286	6.595	2.831	0.0692304	-1.15083	-0.5408	-0.670053	1
NM_001368759	8030462N17Rik	59.705	97.415	95.157	0.706292	0.672458	0.689375		104.045	111.999	113.147	0.106278	0.120991	0.113634	-0.575741	0		NM_029879	Rgs7bp	0.702	0.294	0.481	-1.25565	-0.545434	-0.900545		0.297	0.1	0.1	-1.57046	-1.57046	-1.57046	-0.669918	0
NM_009866	Cdh11	1.084	1.255	1.217	0.211323	0.166964	0.189144		1.488	1.301	0.996	-0.193754	-0.579157	-0.386455	-0.575599	1		NM_007561	Bmpr2	0.289	0.277	0.239	-0.0611835	-0.274059	-0.167621		0.573	0.263	0.391	-1.12347	-0.551367	-0.837419	-0.669798	0
NM_018789	Foxo4	5.29	6.811	6.909	0.364599	0.385209	0.374904		7.787	7.089	6.48	-0.135485	-0.265074	-0.20028	-0.575184	1		NM_183175	C1qtnf9	0.461	0.452	0.62	-0.028444	0.427501	0.199529		0.445	0.141	0.733	-1.65811	0.720008	-0.469051	-0.66858	1
NR_015464	A330069E16Rik	8.513	10.965	8.636	0.365166	0.0206956	0.192931		12.219	8.478	10.368	-0.52733	-0.236989	-0.382159	-0.57509	1		NM_010930	Ccn3	29.532	28.105	20.709	-0.0714522	-0.512021	-0.291737		27.324	21.621	9.123	-0.337735	-1.58259	-0.960162	-0.668425	0
NR_033567	E130304I02Rik	9.379	19.888	16.045	1.08439	0.774618	0.929505		6.261	7.47	8.578	0.254715	0.454248	0.354482	-0.575023	0		NM_019949	Ube2l6	47.017	52.572	49.786	0.161112	0.0825576	0.121835		28.168	15.92	23.363	-0.823217	-0.269832	-0.546524	-0.668359	1
NM_133888	Smpdl3b	4.056	6.251	3.887	0.624029	-0.0614005	0.281314		7.023	5.434	6.041	-0.370073	-0.2173	-0.293686	-0.575001	1		NM_001110227	Kcnj13	0.512	0.784	1.331	0.61471	1.37829	0.996502		0.716	0.434	1.862	-0.722265	1.37882	0.328279	-0.668224	0
NM_028971	Lrrc71	0.388	0.587	0.6	0.597304	0.628906	0.613105		0.383	0.537	0.288	0.487578	-0.411276	0.0381511	-0.574954	0		NM_023371	Pin1	1274.21	1591.26	1029.62	0.320565	-0.307501	0.00653175		1236.36	939.423	650.496	-0.396254	-0.926489	-0.661372	-0.667904	1
NM_009369	Tgfbi	100.733	66.681	58.568	-0.595189	-0.782352	-0.68877		67.234	26.318	29.813	-1.35314	-1.17325	-1.2632	-0.574425	0		NM_028665	Ankrd42	0.499	1.11	0.768	1.15345	0.622066	0.887757		0.661	0.949	0.625	0.521758	-0.0807941	0.220482	-0.667275	0
NM_009955	Dpysl2	186.286	217.256	203.597	0.221877	0.128197	0.175037		261.942	197.614	199.808	-0.406562	-0.390633	-0.398598	-0.573635	1		NM_198003	Zfp946	2.801	2.835	2.254	0.0174068	-0.313454	-0.148024		2.162	1.522	0.993	-0.506398	-1.1225	-0.81445	-0.666426	0
NR_045322	Gm19557	2.588	2.232	2.319	-0.213501	-0.158335	-0.185918		3.11	1.727	1.957	-0.848646	-0.668271	-0.758459	-0.572541	0		NM_026829	Mthfs	78.881	87.308	84.944	0.146436	0.106834	0.126635		84.34	53.569	62.843	-0.654819	-0.424465	-0.539642	-0.666277	1
NM_001177399	Zfp971	35.82	34.009	35.106	-0.0748488	-0.0290477	-0.0519482		41.183	28.459	25.096	-0.533164	-0.714591	-0.623878	-0.571929	0		NM_009948	Cpt1b	3.042	3.541	6.039	0.219137	0.98929	0.604213		4.54	3.262	5.801	-0.476936	0.353609	-0.0616631	-0.665876	1
NR_045723	E130310I04Rik	1.855	3.922	3.384	1.08017	0.86731	0.97374		2.542	3.246	3.479	0.352699	0.452709	0.402704	-0.571037	0		NM_001033385	Tbc1d32	4.576	4.843	4.794	0.081814	0.0671429	0.0744784		4.754	3.589	2.777	-0.40556	-0.775615	-0.590587	-0.665066	1
NR_015506	4833418N02Rik	20.49	23.215	22.346	0.180137	0.125097	0.152617		26.622	21.333	18.629	-0.319532	-0.515069	-0.4173	-0.569917	1		NM_027840	Snx20	205.77	248.186	325.282	0.270389	0.660658	0.465524		186.614	122.273	216.038	-0.609951	0.211228	-0.199362	-0.664885	1
NM_181585	Pik3r3	0.998	1.909	1.566	0.935705	0.649972	0.792839		1.245	1.295	1.631	0.0568064	0.389611	0.223209	-0.56963	0		NM_175360	Stn1	6.214	5.726	7.006	-0.117995	0.173069	0.0275371		4.271	3.145	2.4	-0.441514	-0.831539	-0.636527	-0.664064	1
NM_001329667	Gal	169.714	203.671	204.776	0.263135	0.270941	0.267038		98.459	71.825	88.806	-0.455037	-0.148866	-0.301951	-0.568989	1		NM_001013792	Otulin	29.526	42.353	33.894	0.520478	0.199044	0.359761		19.715	17.666	14.457	-0.158318	-0.447526	-0.302922	-0.662683	1
NM_001370755	Hes5	3.152	3.726	3.59	0.24136	0.187716	0.214538		0.842	0.606	0.716	-0.474502	-0.233861	-0.354182	-0.56872	1		NR_040293	2310040G24Rik	42.406	33.977	31.122	-0.31971	-0.446334	-0.383022		37.854	25.82	13.025	-0.551957	-1.53916	-1.04556	-0.662538	0
NM_028770	Krt80	3.299	2.545	1.823	-0.374363	-0.855714	-0.615039		2.122	0.835	1.046	-1.34558	-1.02054	-1.18306	-0.568021	0		NM_029774	Ttll11	0.383	0.596	0.833	0.637968	1.12097	0.87947		0.684	0.776	0.815	0.18206	0.252804	0.217432	-0.662038	0
NM_009256	Serpinb9	5.378	5.73	5.247	0.0914654	-0.035577	0.0279442		5.207	3.597	3.568	-0.533658	-0.545337	-0.539498	-0.567442	1		NM_001359982	Spag1	19.049	19.606	17.457	0.04158	-0.12591	-0.0421648		28.813	21.053	14.861	-0.452694	-0.955189	-0.703941	-0.661777	0
NM_010444	Nr4a1	8.777	13.925	12.172	0.665878	0.471766	0.568822		9.8	10.037	9.588	0.0344745	-0.0315518	0.00146131	-0.567361	0		NM_053014	Agpat3	8.22	6.479	3.713	-0.343367	-1.14655	-0.74496		2.677	1.654	0.617	-0.694658	-2.11727	-1.40597	-0.661006	0
NM_022026	Aqp9	57.132	48.551	41.921	-0.234798	-0.446626	-0.340712		46.266	24.262	25.057	-0.931254	-0.884739	-0.907996	-0.567284	0		NM_025366	Chchd1	1170.8	1363.28	839.455	0.219591	-0.479965	-0.130187		1278.01	949.842	574.408	-0.428137	-1.15375	-0.790943	-0.660756	0
NM_001310331	Ms4a4a	12.505	8.116	14.969	-0.623664	0.259473	-0.182096		2.035	1.031	1.423	-0.980984	-0.516093	-0.748539	-0.566443	0		NM_007498	Atf3	4.293	4.018	9.324	-0.0955086	1.11896	0.511727		4.376	3.598	4.337	-0.282418	-0.0129153	-0.147666	-0.659394	1
NM_053083	Loxl4	0.978	0.928	1.311	-0.0757097	0.422761	0.173526		0.971	0.76	0.72	-0.353472	-0.431474	-0.392473	-0.565999	1		NM_175366	Mex3b	6.236	5.125	6.292	-0.283069	0.0128977	-0.135086		6.068	4.277	2.862	-0.504622	-1.0842	-0.79441	-0.659324	0
NM_175213	Mei4	2.384	3.273	3.18	0.457229	0.415643	0.436436		1.615	1.583	1.377	-0.0288729	-0.230006	-0.129439	-0.565875	1		NM_001256493	Zfp995	7.734	6.978	5.497	-0.148401	-0.49257	-0.320486		1.467	1.55	0.357	0.0793993	-2.03887	-0.979737	-0.659251	0
NM_027085	Clic3	7.673	11.435	11.886	0.575594	0.631401	0.603497		10.468	10.56	10.946	0.012624	0.0644179	0.038521	-0.564976	0		NM_001290498	Tmem91	44.857	52.426	60.023	0.224949	0.420182	0.322566		40.52	25.269	40.755	-0.681266	0.00834289	-0.336461	-0.659027	1
NM_001330757	Smim8	40.708	49.072	49.274	0.269588	0.275514	0.272551		48.92	40.219	39.714	-0.282547	-0.300777	-0.291662	-0.564213	1		NR_003632	Gm6787	1.938	2.114	2.054	0.125407	0.0838676	0.104637		2.356	1.504	1.714	-0.647535	-0.458972	-0.553254	-0.657891	1
NM_001146046	Lrrc49	2.484	2.892	2.841	0.219402	0.193734	0.206568		3.992	2.975	3.263	-0.424222	-0.290913	-0.357567	-0.564135	1		NM_001128601	Mthfsl	173.56	195.712	145.615	0.173298	-0.253276	-0.0399889		158.815	115.645	82.93	-0.457644	-0.937381	-0.697513	-0.657524	0
NM_001033248	Gm266	0.972	0.39	0.385	-1.31748	-1.3361	-1.32679		0.749	0.1	0.408	-2.90497	-0.876397	-1.89068	-0.563891	0		NM_013901	Slc39a1	135.358	156.479	114.938	0.209189	-0.235924	-0.0133677		102.091	61.022	67.479	-0.742454	-0.597345	-0.6699	-0.656532	0
NM_001168504	Pla2g4c	0.779	1.977	1.457	1.34362	0.903306	1.12346		1.932	2.675	3.031	0.469444	0.649699	0.559571	-0.56389	0		NM_009779	C3ar1	9.61	8.016	3.284	-0.261654	-1.54908	-0.905368		3.299	1.777	0.704	-0.892585	-2.22838	-1.56048	-0.655115	0
NM_001317726	Prkn	0.713	0.711	0.82	-0.00405252	0.201722	0.0988347		0.569	0.739	0.23	0.377146	-1.30679	-0.464825	-0.563659	1		NM_001270646	Prob1	0.553	0.717	0.682	0.374694	0.302492	0.338593		1.04	0.871	0.801	-0.255839	-0.376709	-0.316274	-0.654867	1
NM_001033371	Lrrc36	1.803	3.626	2.228	1.00798	0.30535	0.656665		1.838	2.174	1.768	0.242215	-0.0560185	0.0930983	-0.563566	0		NM_011303	Dhrs3	45.491	43.179	33.158	-0.0752513	-0.456224	-0.265738		25.802	13.515	13.758	-0.932921	-0.907212	-0.920067	-0.654329	0
NM_172785	Zc3h12d	13.901	14.367	11.258	0.0475702	-0.304238	-0.128334		16.134	9.902	10.076	-0.704312	-0.679181	-0.691747	-0.563413	0		NM_172893	Parp12	2.752	2.241	2.476	-0.296338	-0.152469	-0.224403		2.211	1.245	1.162	-0.828553	-0.928089	-0.878321	-0.653918	0
NM_001356468	Sat2	6.715	8.572	8.311	0.352244	0.307635	0.32994		0.381	0.484	0.217	0.345216	-0.812096	-0.23344	-0.56338	1		NM_001013779	Aim2	49.727	42.247	37.505	-0.23518	-0.406946	-0.321063		28.524	29.735	7.085	0.0599858	-2.00934	-0.974675	-0.653612	0
NM_145611	Kank2	4.687	8.384	7.575	0.838974	0.692581	0.765778		6.554	7.847	7.25	0.259766	0.145605	0.202685	-0.563092	0		NM_026346	Fbxo32	0.32	0.365	0.527	0.189825	0.719731	0.454778		0.289	0.258	0.246	-0.163698	-0.232411	-0.198055	-0.652833	1
NM_001313968	Ltc4s	15.865	14.372	15.231	-0.142587	-0.0588369	-0.100712		10.257	6.319	6.638	-0.698841	-0.627788	-0.663314	-0.562603	0		NM_028279	Naalad2	0.308	0.306	0.42	-0.0093987	0.447459	0.21903		0.419	0.324	0.297	-0.370956	-0.496487	-0.433722	-0.652752	1
NM_133919	Aff1	47.534	67.398	61.123	0.503746	0.362756	0.433251		66.608	61.872	59.956	-0.106409	-0.151791	-0.1291	-0.562351	1		NM_021366	Klf13	390.246	393.188	461.711	0.0108354	0.242606	0.126721		354.284	196.437	308.229	-0.85084	-0.200904	-0.525872	-0.652593	1
NM_001160368	Rnf152	1.578	1.858	2.432	0.235653	0.624046	0.42985		1.049	0.878	1.043	-0.256722	-0.00827552	-0.132499	-0.562348	1		NR_045919	1700054M17Rik	0.272	0.1	0.1	-1.44361	-1.44361	-1.44361		0.84	0.1	0.386	-3.07039	-1.12179	-2.09609	-0.652482	0
NR_151526	Gm11827	1.856	0.871	1.546	-1.09145	-0.263656	-0.677554		2.25	0.915	0.992	-1.29808	-1.18151	-1.2398	-0.562243	0		NM_029687	Wdr38	1.247	1.217	1.234	-0.0351323	-0.0151191	-0.0251257		1.469	1.148	0.735	-0.355712	-0.999018	-0.677365	-0.652239	0
NR_151506	4930509G22Rik	0.811	1.094	0.867	0.431839	0.0963301	0.264084		1.234	1.296	0.778	0.0707233	-0.6655	-0.297389	-0.561473	1		NM_008211	H3f3b	13833.1	14730	12655.1	0.0906339	-0.12841	-0.0188879		13131.7	9082.13	7500.66	-0.531949	-0.807963	-0.669956	-0.651068	0
NM_009404	Tnfsf9	31.955	33.181	22.298	0.0543157	-0.519127	-0.232406		30.549	18.778	16.543	-0.702082	-0.884904	-0.793493	-0.561087	0		NM_194068	Ifi27	89.891	94	64.281	0.0644841	-0.483784	-0.20965		45.118	35.208	17.543	-0.3578	-1.36281	-0.860304	-0.650654	0
NM_001029933	Zfp114	1.348	2.308	1.935	0.775823	0.521513	0.648668		2.488	3.357	2.082	0.432186	-0.257016	0.0875848	-0.561083	0		NM_144881	Hhat	2.637	2.274	2.327	-0.213665	-0.180426	-0.197046		1.404	1.266	0.481	-0.149266	-1.54543	-0.84735	-0.650304	0
NR_132431	Gm12610	0.314	0.442	0.31	0.493282	-0.0184963	0.237393		0.755	0.497	0.734	-0.603231	-0.0406966	-0.321964	-0.559356	1		NM_053088	Ifitm5	60.624	68.594	69.653	0.178193	0.200296	0.189245		64.417	50.58	43.356	-0.348874	-0.57121	-0.460042	-0.649287	1
NR_131152	Gm8013	14.877	16.762	16.462	0.172111	0.146056	0.159083		21.15	19.016	13.509	-0.153444	-0.646737	-0.40009	-0.559174	1		NM_026831	Mybphl	0.913	0.99	2.048	0.116814	1.16553	0.641171		1.328	1.09	1.6	-0.284927	0.268817	-0.00805513	-0.649226	1
NM_177738	BC048671	0.393	0.246	0.387	-0.675871	-0.0221957	-0.349033		0.38	0.1	0.41	-1.926	0.109624	-0.908187	-0.559154	0		NM_053248	Slc5a5	1.107	1.332	1.348	0.266939	0.284165	0.275552		1.617	1.445	1.078	-0.16225	-0.584963	-0.373606	-0.649158	1
NM_001271509	Lsp1	169.947	140.47	134.796	-0.274823	-0.334307	-0.304565		138.172	71.945	80.182	-0.941499	-0.785115	-0.863307	-0.558742	0		NM_008091	Gata3	0.931	0.841	1.406	-0.146675	0.594744	0.224034		1.247	0.857	1.007	-0.541094	-0.308398	-0.424746	-0.64878	1
NM_010170	F2rl2	586.59	440.914	423.865	-0.411855	-0.468748	-0.440301		445.841	221.707	224.518	-1.00787	-0.989698	-0.998787	-0.558485	0		NR_029446	6230400D17Rik	108.526	146.668	95.693	0.434513	-0.181555	0.126479		127.389	104.266	75.558	-0.288972	-0.753584	-0.521278	-0.647757	1
NM_001002008	Zfp948	41.376	46.091	41.681	0.155691	0.0105957	0.0831433		52.409	41.432	34.312	-0.339069	-0.611101	-0.475085	-0.558229	1		NM_001162947	Nek3	4.694	6.171	5.347	0.394686	0.187912	0.291299		4.869	3.991	3.628	-0.286875	-0.424451	-0.355663	-0.646962	1
NM_134082	Farp1	4.205	5.18	4.284	0.300846	0.0268527	0.163849		4.289	3.4	3.133	-0.335107	-0.453097	-0.394102	-0.557951	1		NM_025796	Mrpl33	728.362	825.929	525.527	0.181362	-0.470891	-0.144764		728.787	491.376	360.708	-0.56867	-1.01467	-0.791668	-0.646903	0
NM_148958	Osbpl10	0.345	0.467	0.508	0.436826	0.558232	0.497529		0.569	0.725	0.411	0.349552	-0.46929	-0.059869	-0.557398	1		NR_045355	C130060C02Rik	0.859	1.51	1.381	0.813819	0.684983	0.749401		1.305	1.389	1.415	0.0899968	0.116752	0.103375	-0.646026	0
NM_001346736	Tet2	106.712	129.716	111.381	0.281634	0.0617807	0.171707		137.862	115.616	96.327	-0.253884	-0.517213	-0.385548	-0.557256	1		NM_026018	Pdzk1ip1	4.035	6.615	7.228	0.713172	0.841028	0.7771		9.931	6.347	18.646	-0.645864	0.908855	0.131496	-0.645605	0
NM_145834	Il17c	2.071	1.698	1.67	-0.286491	-0.310479	-0.298485		1.986	0.671	1.796	-1.56548	-0.145078	-0.85528	-0.556794	0		NR_040714	Plet1os	21.283	23.688	20.963	0.154455	-0.0218563	0.0662993		9.552	5.433	7.523	-0.814054	-0.344495	-0.579274	-0.645574	1
NM_001302255	Pmp22	61.593	105.873	106.965	0.781496	0.796301	0.788898		189.54	209.54	236.901	0.144723	0.321782	0.233253	-0.555646	0		NM_023892	Icam4	19.595	23.44	18.348	0.258487	-0.0948628	0.0818121		15.951	12.346	9.433	-0.369603	-0.757858	-0.563731	-0.645543	1
NM_029912	Tmem116	1.54	1.126	1.376	-0.451724	-0.16245	-0.307087		0.974	0.736	0.39	-0.404216	-1.32045	-0.862332	-0.555245	0		NM_001360890	Rnf180	14.731	12.403	18.308	-0.248166	0.313619	0.0327263		19.104	13.488	11.571	-0.502198	-0.723361	-0.61278	-0.645506	1
NM_009873	Cdk6	289.441	476.983	469.631	0.720669	0.698258	0.709463		387.182	445.95	416.433	0.20387	0.105073	0.154471	-0.554992	0		NM_133362	Erdr1	200.316	236.338	275.637	0.238574	0.460492	0.349533		201.515	151.225	178.256	-0.414191	-0.176937	-0.295564	-0.645097	1
NM_178364	Zfp369	7.156	7.326	9.037	0.0338723	0.336691	0.185281		9.61	7.889	7.015	-0.284694	-0.454093	-0.369394	-0.554675	1		NM_177674	Cfap74	0.532	0.991	0.552	0.897459	0.053242	0.47535		0.264	0.388	0.142	0.555519	-0.894647	-0.169564	-0.644915	1
NM_001277925	Ecel1	0.378	0.562	0.493	0.572184	0.383201	0.477693		0.336	0.386	0.263	0.20014	-0.353398	-0.0766294	-0.554322	1		NM_001170911	Prr13	536.914	618.39	442.577	0.203826	-0.278763	-0.0374683		392.916	233.597	256.667	-0.750199	-0.614323	-0.682261	-0.644793	0
NM_001081111	Tmf1	104.105	151.003	144.984	0.536538	0.477854	0.507196		159.269	162.11	146.615	0.0255076	-0.119433	-0.0469626	-0.554159	1		NM_001034903	Mansc4	1.156	2.861	0.871	1.30738	-0.408397	0.449491		1.782	2.411	1.005	0.436134	-0.826302	-0.195084	-0.644574	1
NM_001076789	Cbx5	114.722	146.513	144.809	0.352887	0.336009	0.344448		179.985	161.601	149.973	-0.155441	-0.263174	-0.209307	-0.553755	1		NR_153354	Als2cl	40.668	34.172	49.996	-0.251079	0.297919	0.0234196		43.335	36.106	21.995	-0.263294	-0.978357	-0.620826	-0.644245	1
NM_133185	Rogdi	198.949	285.937	295.383	0.523299	0.570188	0.546743		179.499	175.726	181.673	-0.0306481	0.0173682	-0.00663996	-0.553383	1		NM_001355520	Rps21	577.113	750.351	366.71	0.378712	-0.654214	-0.137751		707.727	612.964	276.503	-0.207391	-1.3559	-0.781644	-0.643893	0
NM_007628	Ccna1	0.61	0.383	0.933	-0.671465	0.613068	-0.0291985		0.244	0.166	0.16	-0.555698	-0.608809	-0.582254	-0.553055	0		NM_138951	Ttc36	0.451	0.979	0.262	1.11818	-0.783561	0.16731		0.962	0.925	0.517	-0.0565835	-0.895873	-0.476228	-0.643538	1
NM_001079849	Paip1	40.883	65.54	67.063	0.680875	0.714016	0.697445		73.525	81.495	81.061	0.148477	0.140773	0.144625	-0.55282	0		NM_009708	Rnd2	11.71	17.365	16.709	0.568441	0.512884	0.540663		10.948	9.077	11.453	-0.27038	0.0650582	-0.102661	-0.643324	1
NR_126477	1700022H01Rik	2.037	2.936	2.378	0.527406	0.223303	0.375354		2.406	1.598	2.835	-0.590369	0.236712	-0.176829	-0.552183	1		NM_001256522	Tmem250-ps	608.615	712.749	715.805	0.227864	0.234037	0.23095		582.929	346.05	554.733	-0.75234	-0.0715266	-0.411933	-0.642884	1
NM_001199945	Serpine3	8.902	9.39	12.76	0.0769957	0.519427	0.298211		11.488	10.014	9.285	-0.198109	-0.307154	-0.252632	-0.550843	1		NM_001033262	March9	14.892	20.247	12.159	0.443171	-0.292513	0.0753288		16.398	10.871	11.275	-0.593035	-0.540392	-0.566714	-0.642043	1
NM_008727	Npr1	0.296	0.274	0.442	-0.111421	0.578449	0.233514		0.239	0.252	0.146	0.0764131	-0.711042	-0.317315	-0.550829	1		NR_151504	4930470G03Rik	5.599	6.361	6.903	0.184084	0.302054	0.243069		6.606	5.011	5.013	-0.398678	-0.398103	-0.398391	-0.64146	1
NM_001355634	Itpripl1	50.922	58.081	51.312	0.189777	0.0110072	0.100392		81.428	59.539	59.656	-0.45169	-0.448858	-0.450274	-0.550666	1		NM_001077596	Shroom3	0.46	0.452	0.127	-0.0253111	-1.85681	-0.941058		0.493	0.271	0.1	-0.863295	-2.30159	-1.58244	-0.641383	0
NM_001198570	Abi2	6.996	10.836	8.949	0.63123	0.355196	0.493213		14.361	14.707	12.969	0.0343468	-0.147089	-0.0563711	-0.549584	1		NM_010146	Epm2a	0.561	0.994	1.65	0.825245	1.55639	1.19082		1.015	1.049	2.104	0.047535	1.05165	0.549595	-0.641224	0
NM_029509	Gbp8	4.42	2.687	2.922	-0.71805	-0.59709	-0.65757		3.36	1.478	1.434	-1.18481	-1.22842	-1.20662	-0.549045	0		NM_001004361	Tpgs2	16.472	22.309	24.045	0.43761	0.545721	0.491666		14.957	14.229	12.786	-0.0719866	-0.226256	-0.149121	-0.640787	1
NM_008081	B4galnt2	2.717	3.942	3.216	0.536913	0.243253	0.390083		3.465	3.335	2.893	-0.0551686	-0.260289	-0.157729	-0.547812	1		NM_001039563	Spag11b	2.849	2.13	1.454	-0.419602	-0.970428	-0.695015		0.614	0.592	0.1	-0.0526415	-2.61824	-1.33544	-0.640425	0
NM_001256493	Zfp995	8.216	9.589	9.848	0.222944	0.261395	0.242169		11.264	10.204	8.145	-0.142584	-0.467733	-0.305159	-0.547328	1		NM_030203	Tspyl4	3.793	4.136	4.336	0.124897	0.193025	0.158961		3.332	1.808	3.151	-0.881994	-0.0805786	-0.481286	-0.640247	1
NR_015503	A330040F15Rik	39.835	50.104	48.267	0.330889	0.277001	0.303945		66.247	60.333	51.964	-0.134908	-0.350343	-0.242625	-0.54657	1		NR_105933	Gm27775	18.132	19.129	30.357	0.0772234	0.743491	0.410357		20.185	11.09	26.728	-0.864024	0.405068	-0.229478	-0.639835	1
NM_010071	Dok2	342.709	414.644	398.609	0.274889	0.21799	0.24644		336.686	269.144	278.282	-0.323025	-0.274856	-0.298941	-0.54538	1		NM_007703	Elovl3	7.905	8.052	9.209	0.0265817	0.220279	0.12343		5.732	3.695	4.354	-0.633464	-0.396697	-0.515081	-0.638511	1
NM_001271392	Ankra2	54.794	80.813	77.871	0.560569	0.507068	0.533819		74.352	74.109	73.432	-0.00472279	-0.0179627	-0.0113427	-0.545162	1		NR_045164	Slc2a4rg-ps	120.392	139.714	115.029	0.214737	-0.0657419	0.0744976		130.013	85.912	90.138	-0.597724	-0.528449	-0.563086	-0.637584	1
NR_015567	A930007I19Rik	1.395	1.886	1.556	0.435065	0.157577	0.296321		1.897	1.734	1.471	-0.129616	-0.366922	-0.248269	-0.54459	1		NM_008197	H1f0	2349.39	2304.28	2849.74	-0.0279689	0.278546	0.125289		2309.48	1345.22	1950.04	-0.779723	-0.244063	-0.511893	-0.637182	1
NM_026257	Ubxn11	5.69	10.074	9.341	0.824136	0.715148	0.769642		6.51	7.565	7.692	0.216683	0.240701	0.228692	-0.54095	0		NM_001166661	Ccdc85a	139.312	114.327	123.104	-0.285153	-0.178442	-0.231798		136.238	121.579	45.829	-0.164235	-1.5718	-0.868016	-0.636218	0
NM_007535	Bcl2a1c	13.483	9.269	10.67	-0.540656	-0.337581	-0.439119		9.271	3.806	5.809	-1.28445	-0.674435	-0.979442	-0.540324	0		NM_009118	Sag	1.511	1.769	0.897	0.22743	-0.752324	-0.262447		1.351	1.113	0.472	-0.279574	-1.51717	-0.898371	-0.635925	0
NM_001355271	Tfpi	28.639	26.937	27.396	-0.0883919	-0.0640159	-0.0762039		7.8	5.907	4.385	-0.401049	-0.830897	-0.615973	-0.539769	0		NM_026063	Uqcc2	296.087	362.964	205.195	0.293805	-0.529026	-0.11761		416.68	286.826	212.978	-0.538764	-0.968235	-0.7535	-0.63589	0
NM_001162418	Myef2	85.19	119.905	118.641	0.493136	0.477847	0.485491		145.651	145.386	135.399	-0.00262726	-0.105299	-0.0539629	-0.539454	1		NM_019491	Rala	78.932	88.296	67.958	0.161738	-0.215967	-0.0271146		74.76	54.957	40.593	-0.443963	-0.881036	-0.662499	-0.635385	0
NR_045164	Slc2a4rg-ps	67.516	102.711	108.997	0.605289	0.690987	0.648138		97.496	105.876	104.484	0.118961	0.0998671	0.109414	-0.538724	0		NM_207131	Cebpe	672.063	812.175	540.324	0.273194	-0.314772	-0.0207888		2158.13	1497.98	1252.15	-0.526764	-0.785375	-0.656069	-0.635281	0
NM_029097	Atp13a2	12.033	12.459	12.177	0.0501919	0.0171624	0.0336771		16.027	11.608	10.997	-0.465385	-0.543394	-0.50439	-0.538067	1		NM_007539	Bdkrb1	11.537	13.398	14.13	0.21575	0.292493	0.254121		8.058	5.677	6.745	-0.505293	-0.256603	-0.380948	-0.63507	1
NM_008152	Gpr65	15.021	17.533	15.004	0.223092	-0.00163369	0.110729		15.408	11.826	11.11	-0.381717	-0.471821	-0.426769	-0.537498	1		NM_001281475	Gm1110	1.534	2.325	2.082	0.599932	0.440672	0.520302		1.45	0.862	2.081	-0.750293	0.521224	-0.114535	-0.634836	1
NR_130957	4632404H12Rik	13.452	16.077	16.112	0.257178	0.260315	0.258746		20.292	17.453	16.038	-0.217436	-0.339417	-0.278426	-0.537173	1		NM_001163521	Clhc1	0.741	0.92	0.734	0.31216	-0.0136935	0.149233		0.559	0.576	0.277	0.0432205	-1.01296	-0.484871	-0.634104	1
NM_001368306	Crybg1	6.317	5.292	5.14	-0.255427	-0.297471	-0.276449		6.597	3.726	3.781	-0.824182	-0.803042	-0.813612	-0.537163	0		NM_027402	Fndc5	1.869	1.917	1.509	0.0365838	-0.308674	-0.136045		1.436	0.668	1.064	-1.10414	-0.432558	-0.768347	-0.632302	0
NR_108103	4930596I21Rik	3.762	5.101	5.2	0.43928	0.467012	0.453146		4.279	4.57	3.569	0.0949205	-0.261754	-0.0834166	-0.536563	1		NM_028351	Rspo3	3.558	4.151	3.349	0.222392	-0.0873361	0.0675281		1.846	1.182	1.318	-0.643173	-0.486052	-0.564612	-0.63214	1
NM_001177303	Rara	179.267	150.058	126.736	-0.25659	-0.500284	-0.378437		192.765	101.82	102.656	-0.920822	-0.909025	-0.914924	-0.536487	0		NR_036572	Rps15a-ps4	1.85	3.157	1.516	0.771029	-0.287256	0.241887		3.507	2.913	2.462	-0.267732	-0.510407	-0.389069	-0.630956	1
NM_011176	St14	29.881	26.168	31.899	-0.191425	0.0942828	-0.048571		21.018	13.75	14.289	-0.612194	-0.55672	-0.584457	-0.535886	0		NM_147104	Olfr550	0.836	0.785	1.052	-0.0908103	0.33156	0.120375		1.048	1.159	0.467	0.145242	-1.16614	-0.510451	-0.630826	1
NM_010272	Gdf11	9.667	16.164	14.808	0.741644	0.615237	0.67844		11.994	13.946	12.581	0.217539	0.0689337	0.143236	-0.535204	0		NM_001355481	Slc12a5	0.456	0.46	0.458	0.0126	0.00631377	0.00945691		0.504	0.459	0.234	-0.13493	-1.10692	-0.620922	-0.630379	1
NM_008518	Ltb	15.616	13.81	13.326	-0.177312	-0.228781	-0.203046		13.706	7.035	9.597	-0.962185	-0.514152	-0.738169	-0.535122	0		NM_026631	Nhp2	2026.27	2688.77	1524.16	0.408122	-0.410806	-0.00134207		2065.86	1836.19	968.334	-0.170023	-1.09316	-0.631594	-0.630251	0
NM_019738	Nupr1	516.135	666.54	567.677	0.368943	0.137322	0.253132		685.409	559.846	567.737	-0.291935	-0.271742	-0.281839	-0.534971	1		NM_023331	Mrpl46	1240.46	1569.88	955.386	0.339773	-0.376723	-0.0184751		1211.86	1016.3	588.118	-0.253895	-1.04304	-0.648468	-0.629993	0
NM_009018	Raet1c	4.421	4.053	2.5	-0.125383	-0.822445	-0.473914		7.817	4.276	3.531	-0.870353	-1.14654	-1.00845	-0.534532	0		NR_149258	Cflar	367.673	489.231	358.927	0.412093	-0.0347328	0.18868		405.558	326.971	272.836	-0.310746	-0.571874	-0.44131	-0.62999	1
NM_009403	Tnfsf8	5.491	2.236	1.809	-1.29615	-1.60188	-1.44901		5.106	1.157	1.443	-2.1418	-1.82312	-1.98246	-0.533451	0		NM_029362	Chmp4b	41.787	68.847	59.576	0.72034	0.511677	0.616008		34.569	34.086	34.39	-0.0202996	-0.00748975	-0.0138947	-0.629903	1
NM_001033350	Bank1	21.064	19.153	21.017	-0.137209	-0.00322268	-0.0702159		14.455	9.66	9.374	-0.581474	-0.624832	-0.603153	-0.532937	0		NR_015476	Mtln	584.394	662.375	440.169	0.180707	-0.408884	-0.114088		596.077	391.913	323.415	-0.604965	-0.882112	-0.743539	-0.62945	0
NR_002142	Rpph1	3.091	3.627	5.162	0.230703	0.739856	0.48528		8.769	9.873	7.296	0.171076	-0.265307	-0.0471152	-0.532395	1		NM_001360842	Ssr1	973.098	1078.26	1201.83	0.148051	0.304573	0.226312		1035.21	719.236	852.51	-0.525393	-0.280142	-0.402768	-0.62908	1
NM_153564	Gbp5	0.861	1.094	0.703	0.345528	-0.292489	0.0265195		1.706	1.594	0.906	-0.097966	-0.913035	-0.5055	-0.53202	1		NM_001007573	Maneal	0.786	0.805	1.209	0.0344595	0.621213	0.327836		1.032	0.589	1.192	-0.809103	0.207941	-0.300581	-0.628417	1
NM_001033228	Itga1	14.132	13.867	11.676	-0.0273099	-0.27542	-0.151365		33.969	23.787	18.81	-0.514045	-0.852719	-0.683382	-0.532017	0		NM_009368	Tgfb3	12.447	12.136	24.074	-0.0365051	0.951678	0.457586		116.077	127.206	83.609	0.132085	-0.473352	-0.170634	-0.62822	1
NM_001013376	Rpp38	316.022	494.537	462.357	0.646053	0.548982	0.597518		460.038	507.734	456.71	0.14232	-0.0104747	0.0659226	-0.531595	0		NR_038044	Gm10033	5.328	5.606	8.361	0.0733777	0.650081	0.36173		1.592	0.94	1.864	-0.760108	0.227562	-0.266273	-0.628003	1
NM_001142792	Tmem150b	28.769	39.083	39.231	0.442026	0.447479	0.444753		37.881	35.655	35.77	-0.08737	-0.0827243	-0.0850472	-0.5298	1		NM_009790	Calm1	1211.75	1385.35	906.078	0.193159	-0.419381	-0.113111		1106.89	767.436	571.598	-0.528399	-0.953444	-0.740922	-0.62781	0
NM_023124	H2-Q8	1.765	1.762	2.505	-0.00245426	0.505142	0.251344		2.336	2.844	1.306	0.283881	-0.838885	-0.277502	-0.528846	1		NR_038005	4933413J09Rik	0.337	0.384	0.319	0.188358	-0.0791922	0.0545828		0.342	0.146	0.362	-1.22803	0.0819934	-0.573017	-0.6276	1
NM_001359814	Crb3	5.847	9.452	11.61	0.692923	0.989599	0.841261		1.694	1.694	2.613	0	0.625273	0.312637	-0.528625	0		NM_001289817	Ovol3	9.75	12.375	8.978	0.343954	-0.119008	0.112473		12.496	11.815	6.481	-0.0808467	-0.947178	-0.514012	-0.626486	1
NM_008234	Hells	178.184	265.989	249.391	0.577999	0.485042	0.53152		282.153	300.774	265.759	0.0922022	-0.0863591	0.00292152	-0.528599	0		NM_001162902	Tmem217	2.043	2.787	3.318	0.448024	0.699625	0.573824		2.485	2.003	2.866	-0.311083	0.205793	-0.0526453	-0.62647	1
NR_045384	5830416I19Rik	0.402	0.435	0.396	0.11382	-0.0216951	0.0460624		0.528	0.372	0.384	-0.505235	-0.459432	-0.482333	-0.528396	1		NR_015615	4732416N19Rik	6.826	7.547	8.066	0.144863	0.240813	0.192838		7.399	6.233	4.823	-0.247404	-0.617399	-0.432402	-0.625239	1
NM_172439	Inpp5j	54.587	62.33	64.382	0.191369	0.2381	0.214735		51.498	40.45	42.466	-0.348377	-0.278208	-0.313292	-0.528027	1		NM_175138	Dnaic1	1.318	1.317	1.722	-0.00109502	0.385735	0.19232		0.597	0.512	0.382	-0.221587	-0.644158	-0.432873	-0.625193	1
NM_025890	Khdc3	6.86	8.676	8.522	0.338821	0.312983	0.325902		8.788	8.364	6.979	-0.0713418	-0.332515	-0.201928	-0.527831	1		NM_001359807	Fbxl21	2.747	5.901	6.641	1.1031	1.27354	1.18832		5.889	8.515	8.894	0.531984	0.59481	0.563397	-0.624926	0
NR_045911	Gm13031	0.387	0.387	0.288	0	-0.426265	-0.213132		0.344	0.211	0.201	-0.705166	-0.775213	-0.740189	-0.527057	0		NM_001355709	Samd11	34.111	51.8	33.475	0.602715	-0.027153	0.287781		34.192	33.129	22.127	-0.0455642	-0.627851	-0.336708	-0.624489	1
NM_016710	Hmgn5	28.766	38.984	37.148	0.438518	0.36892	0.403719		33.704	32.75	29.27	-0.0414249	-0.203497	-0.122461	-0.52618	1		NM_001099288	Arhgap44	1.937	2.405	2.425	0.312213	0.324161	0.318187		1.797	1.294	1.634	-0.473753	-0.137182	-0.305468	-0.623654	1
NM_178650	Tbc1d10c	105.43	112.209	120.965	0.089903	0.198304	0.144104		82.223	61.785	64.476	-0.412285	-0.35078	-0.381533	-0.525636	1		NM_026975	Bola1	546.183	746.013	442.985	0.449816	-0.302127	0.0738449		557.298	446.058	325.199	-0.321218	-0.777126	-0.549172	-0.623017	1
NM_001368868	Klhl3	0.589	0.472	0.352	-0.319481	-0.742692	-0.531086		0.444	0.234	0.195	-0.924051	-1.18709	-1.05557	-0.524482	0		NR_040390	A730090N16Rik	5.759	7.754	8.542	0.429122	0.568756	0.498939		8.639	8.504	7.392	-0.0227227	-0.2249	-0.123811	-0.62275	1
NM_010174	Fabp3	1.407	1.796	2.021	0.352165	0.522447	0.437306		2.1	2.222	1.76	0.0814695	-0.254814	-0.0866722	-0.523978	1		NM_001313711	Prdx4	24.763	21.935	18.447	-0.174951	-0.4248	-0.299876		10.365	9.18	3.262	-0.175154	-1.66789	-0.921523	-0.621647	0
NM_001162884	Igsf10	1.814	1.295	1.976	-0.486222	0.123408	-0.181407		0.97	0.698	0.507	-0.474758	-0.935999	-0.705378	-0.523971	0		NM_001205052	Jdp2	13.074	13.89	17.225	0.087346	0.397803	0.242575		13.406	11.236	9.458	-0.25475	-0.503272	-0.379011	-0.621586	1
NM_001001735	Nsd3	95.422	137.006	132.505	0.521845	0.473653	0.497749		138.437	138.137	133.808	-0.00312979	-0.0490652	-0.0260975	-0.523847	1		NM_025895	Med28	439.829	546.024	333.86	0.312022	-0.397699	-0.0428389		448.267	332.955	240.253	-0.429031	-0.899804	-0.664417	-0.621579	0
NM_001033210	Pls1	2.566	3.756	4.769	0.549676	0.894166	0.721921		2.604	2.516	3.547	-0.0495975	0.44587	0.198136	-0.523785	0		NM_001309799	Gm44805	3.143	2.846	0.776	-0.143207	-2.01801	-1.08061		0.869	0.714	0.1	-0.283432	-3.11936	-1.70139	-0.620784	0
NM_028992	Gsdmc4	1.632	1.884	2.435	0.207158	0.577281	0.392219		1.783	1.58	1.677	-0.174382	-0.088424	-0.131403	-0.523622	1		NR_040610	Bcas1os2	0.426	0.494	0.575	0.213658	0.432709	0.323183		0.521	0.167	1.076	-1.64144	1.04632	-0.297556	-0.620739	1
NM_001164597	Zfp512b	56.987	92.587	93.585	0.700177	0.715644	0.707911		72.173	83.545	80.498	0.211094	0.157494	0.184294	-0.523617	0		NM_020013	Fgf21	0.1	0.189	0.1	0.918386	0	0.459193		0.447	0.433	0.369	-0.0459078	-0.276654	-0.161281	-0.620474	1
NR_028329	Appbp2os	15.751	19.865	15.302	0.334785	-0.0417232	0.146531		18.118	13.591	14.323	-0.414772	-0.33909	-0.376931	-0.523462	1		NR_046277	4930479D17Rik	2.011	2.704	4.195	0.427182	1.06076	0.74397		2.097	2.331	2.245	0.152622	0.0983886	0.125505	-0.618465	0
NM_007733	Col19a1	1.721	2.388	2.009	0.472556	0.22323	0.347893		0.196	0.197	0.153	0.00734198	-0.357322	-0.17499	-0.522883	1		NM_028012	Xrcc4	92.435	95.831	83.856	0.0520532	-0.140525	-0.044236		94.644	72.189	49.598	-0.390732	-0.932229	-0.661481	-0.617245	0
NM_001161816	Gm15455	0.509	0.45	0.587	-0.177741	0.205695	0.0139771		0.436	0.27	0.348	-0.691369	-0.325241	-0.508305	-0.522282	1		NM_178650	Tbc1d10c	100.947	117.803	81.403	0.222778	-0.310444	-0.043833		169.642	129.771	88.716	-0.386525	-0.935227	-0.660876	-0.617043	0
NM_001081171	Lama5	0.318	0.341	0.528	0.100745	0.731511	0.416128		0.507	0.516	0.43	0.0253853	-0.237649	-0.106132	-0.52226	1		NM_023524	Tfpt	224.19	284.616	190.726	0.344295	-0.23322	0.0555372		275.003	246.954	140.653	-0.155205	-0.967307	-0.561256	-0.616793	1
NM_001359700	Scn3b	0.38	0.354	0.449	-0.10225	0.240716	0.069233		0.327	0.218	0.262	-0.584963	-0.319724	-0.452343	-0.521576	1		NM_001347578	Mef2c	106.566	94.807	75.662	-0.168682	-0.494106	-0.331394		56.361	45.561	18.732	-0.306898	-1.58919	-0.948045	-0.616651	0
NM_021307	Zfp112	2.239	2.938	3.306	0.39198	0.562232	0.477106		1.898	2.026	1.672	0.0941542	-0.182905	-0.0443755	-0.521482	1		NM_183285	Kctd2	10.083	14.599	16.287	0.533945	0.691796	0.61287		10.101	8.162	12.439	-0.307504	0.300372	-0.00356556	-0.616436	1
NM_172928	Dclk3	0.327	0.352	0.545	0.106285	0.736966	0.421625		0.518	0.422	0.554	-0.295709	0.0969339	-0.0993876	-0.521013	1		NM_025966	2310039H08Rik	716.179	1010.86	606.285	0.497193	-0.240324	0.128434		758.909	602.435	486.558	-0.333121	-0.641315	-0.487218	-0.615652	1
NM_001034895	Zfr2	3.203	5.553	5.299	0.793844	0.726296	0.76007		3.618	3.975	4.593	0.135762	0.344244	0.240003	-0.520067	0		NM_033079	M1ap	74.668	82.451	78.037	0.143047	0.0636682	0.103358		84.281	61.93	56.455	-0.444569	-0.578106	-0.511338	-0.614695	1
NM_021717	Nrip2	4.019	4.942	5.678	0.298258	0.498546	0.398402		4.861	4.645	4.298	-0.0655745	-0.177588	-0.121581	-0.519983	1		NM_029103	Manf	2600.75	3241.01	2631.15	0.317516	0.0167663	0.167141		2573.45	2390.66	1490.58	-0.106295	-0.787834	-0.447065	-0.614206	1
NM_001081154	Marf1	84.417	127.299	122.703	0.592616	0.539565	0.56609		125.897	128.627	131.399	0.0309496	0.0617104	0.04633	-0.51976	0		NM_025330	Hsd17b14	17.166	22.561	21.845	0.394277	0.347749	0.371013		15.078	11.435	14.205	-0.398989	-0.0860462	-0.242517	-0.613531	1
NM_007960	Etv1	2.809	3.479	2.473	0.308616	-0.183794	0.0624108		2.22	1.837	1.425	-0.273208	-0.639598	-0.456403	-0.518814	1		NM_001252476	Prmt1	1038.86	1329.98	836.303	0.356407	-0.312905	0.0217512		1114.88	971.391	563.949	-0.198759	-0.983247	-0.591003	-0.612754	1
NR_028129	AF357399	39.881	46.416	48.368	0.218921	0.278351	0.248636		48.422	51.722	31.185	0.0951154	-0.63481	-0.269848	-0.518483	1		NR_015493	2810403D21Rik	14.261	14.701	18.455	0.0438391	0.371937	0.207888		10.894	9.183	7.373	-0.246496	-0.56321	-0.404853	-0.612741	1
NR_015455	BC064078	4.14	3.05	2.707	-0.440822	-0.612936	-0.526879		4.373	2.157	2.082	-1.0196	-1.07065	-1.04513	-0.518247	0		NM_177270	Cdkl2	1.167	1.448	0.924	0.311257	-0.33684	-0.0127914		1.07	0.831	0.579	-0.36469	-0.885976	-0.625333	-0.612542	0
NM_009294	Stx4a	43.521	79.117	74.808	0.862276	0.781481	0.821878		68.679	96.398	74.565	0.489134	0.11863	0.303882	-0.517997	0		NM_026826	Mrps18c	647.569	812.329	679.01	0.32703	0.0683989	0.197715		632.118	484.035	464.674	-0.385083	-0.443975	-0.414529	-0.612243	1
NM_145526	P2rx3	26.614	33.422	32.658	0.328613	0.295251	0.311932		23.694	22.652	18.635	-0.0648833	-0.346507	-0.205695	-0.517627	1		NM_001310772	Ankrd61	0.6	0.457	1.471	-0.392768	1.29376	0.450497		1.034	0.681	1.255	-0.602509	0.279451	-0.161529	-0.612026	1
NM_001045543	Heatr9	0.339	0.339	0.335	0	-0.0171242	-0.00856209		0.344	0.378	0.151	0.135978	-1.18786	-0.525941	-0.517379	0		NM_001167938	D6Ertd527e	0.289	0.551	0.461	0.930983	0.673697	0.80234		0.689	0.735	0.841	0.0932403	0.287602	0.190421	-0.611919	0
NM_008278	Hpgd	134.187	155.297	133.121	0.210785	-0.0115067	0.0996392		450.086	390.942	290.389	-0.203246	-0.632214	-0.41773	-0.517369	1		NM_175198	Prox2	2.626	3.628	4.221	0.466308	0.684718	0.575513		3.592	3.337	3.677	-0.106236	0.0337418	-0.0362469	-0.61176	1
NR_033207	2010016I18Rik	171.008	240.598	248.812	0.492561	0.540992	0.516777		252.524	251.263	253.614	-0.00722227	0.00621388	-0.000504194	-0.517281	1		NM_001256065	Gm5141	5.869	4.943	6.329	-0.247728	0.108863	-0.0694325		2.848	2.062	1.53	-0.465905	-0.896417	-0.681161	-0.611729	0
NM_008812	Padi2	1.401	1.213	0.847	-0.207877	-0.726023	-0.46695		0.906	0.531	0.395	-0.770799	-1.19766	-0.984229	-0.517279	0		NM_025797	Cyb5a	1024.07	1076.22	930.951	0.071664	-0.137539	-0.0329373		825.87	604.259	462.153	-0.450748	-0.837544	-0.644146	-0.611209	0
NR_045475	1700001D01Rik	0.415	0.257	0.717	-0.691343	0.788862	0.0487594		1.103	0.83	0.766	-0.41025	-0.526016	-0.468133	-0.516892	1		NM_001081204	B3glct	6.396	7.934	3.915	0.310878	-0.708158	-0.19864		5.578	3.66	2.767	-0.607904	-1.01143	-0.809665	-0.611025	0
NM_001114679	9930111J21Rik1	9.646	7.029	6.21	-0.456611	-0.635338	-0.545974		7.79	3.304	4.21	-1.23741	-0.887803	-1.06261	-0.516632	0		NM_148934	Tpgs1	247.205	304.846	175.203	0.302373	-0.49668	-0.0971539		283.903	250.836	120.487	-0.178654	-1.23652	-0.707587	-0.610433	0
NM_001198809	Sfmbt2	6.522	6.88	6.758	0.0770941	0.0512819	0.064188		1.643	1.125	1.282	-0.546407	-0.357936	-0.452172	-0.51636	1		NM_009113	S100a13	92.935	99.481	92.188	0.098199	-0.0116431	0.043278		101.137	74.539	62.538	-0.440244	-0.693506	-0.566875	-0.610153	1
NM_008002	Fgf10	3.765	3.122	3.351	-0.270179	-0.168058	-0.219119		3.495	1.912	2.305	-0.87021	-0.600526	-0.735368	-0.516249	0		NM_025872	Golt1b	401.666	406.956	473.885	0.0188765	0.238541	0.128709		421.436	271.148	336.278	-0.636233	-0.325659	-0.480946	-0.609655	1
NM_001033785	Akap14	1.137	1.184	1.406	0.0584368	0.306364	0.182401		1.171	1.188	0.727	0.0207938	-0.687714	-0.33346	-0.515861	1		NM_001358915	Slc16a7	0.57	0.635	0.56	0.155795	-0.0255351	0.0651298		0.272	0.235	0.148	-0.210946	-0.878009	-0.544478	-0.609607	1
NM_027283	Spaca9	66.032	57.689	53.403	-0.194869	-0.306245	-0.250557		36.986	21.483	22.009	-0.783784	-0.748886	-0.766335	-0.515778	0		NM_145448	Dglucy	25.808	20.425	11.63	-0.337482	-1.14997	-0.743725		29.22	22.374	5.846	-0.385133	-2.32143	-1.35328	-0.609559	0
NM_021350	Chml	11.41	12.235	14.247	0.100715	0.320359	0.210537		15.719	12.897	12.561	-0.285474	-0.323558	-0.304516	-0.515053	1		NM_133777	Ube2s	714.985	1846.47	1098.58	1.36878	0.61965	0.994217		453.527	771.265	454.568	0.766038	0.00330769	0.384673	-0.609544	0
NM_029163	Usp50	1.113	0.909	0.994	-0.292101	-0.163136	-0.227619		1.457	1.099	0.69	-0.406809	-1.07833	-0.742571	-0.514952	0		NM_028809	Arpc5l	704.949	825.682	605.624	0.228067	-0.219097	0.00448543		724.504	573.797	395.49	-0.336453	-0.873352	-0.604903	-0.609388	1
NM_008114	Gfi1b	27.184	20.204	14.706	-0.428117	-0.886353	-0.657235		53.39	21.793	25.78	-1.2927	-1.05032	-1.17151	-0.514276	0		NM_175646	Txnl4b	344.048	376.578	369.405	0.130339	0.102594	0.116466		385.45	231.107	324.794	-0.737983	-0.247019	-0.492501	-0.608967	1
NM_134189	Galnt10	2.863	3.776	3.563	0.399331	0.315565	0.357448		1.562	1.473	1.334	-0.084637	-0.227636	-0.156136	-0.513584	1		NM_145137	Mgl2	8.417	10.434	7.509	0.309914	-0.164685	0.0726145		10.468	12.625	4.13	0.270298	-1.34177	-0.535737	-0.608352	1
NM_007735	Col4a4	1.088	1.335	1.357	0.295161	0.318742	0.306952		1.259	1.061	1.122	-0.246854	-0.166206	-0.20653	-0.513481	1		NM_008363	Irak1	115.023	136.254	97.311	0.244376	-0.241248	0.00156432		93.107	62.313	59.992	-0.579356	-0.63412	-0.606738	-0.608302	1
NR_015556	2610035D17Rik	60.256	66.851	65.744	0.149844	0.125754	0.137799		63.49	50.259	47.662	-0.337147	-0.41369	-0.375419	-0.513218	1		NR_151547	D730003I15Rik	59.691	71.079	92.274	0.25191	0.628411	0.44016		63.526	51.289	62.335	-0.308698	-0.0273047	-0.168001	-0.608162	1
NM_001164208	Tmem176b	1.514	1.262	1.078	-0.262653	-0.490008	-0.376331		0.949	0.486	0.54	-0.965452	-0.813449	-0.88945	-0.51312	0		NM_146064	Soat2	5.894	5.52	9.329	-0.0945788	0.662475	0.283948		6.924	6.746	4.538	-0.0375734	-0.609549	-0.323561	-0.60751	1
NM_010826	Mrvi1	0.722	0.558	0.753	-0.371734	0.060651	-0.155541		0.667	0.358	0.492	-0.897727	-0.439028	-0.668378	-0.512836	0		NM_025650	Uqcr11	1091.27	1424.02	684.07	0.383958	-0.673795	-0.144919		1413.61	1125.43	625.754	-0.328907	-1.17572	-0.752313	-0.607395	0
NM_153510	Pilra	299.06	381.99	356.714	0.3531	0.254333	0.303716		326.647	275.05	290.314	-0.248038	-0.170118	-0.209078	-0.512795	1		NM_178188	Hist1h2ad	11.692	13.509	6.584	0.208399	-0.828485	-0.310043		10.706	8.49	3.785	-0.334583	-1.50005	-0.917319	-0.607276	0
NM_001166009	Tmem215	26.619	37.398	31.446	0.490505	0.24042	0.365462		29.325	25.906	27.067	-0.178845	-0.115596	-0.14722	-0.512683	1		NR_155271	Gm17597	8.172	7.521	18.141	-0.119765	1.15049	0.515364		10.092	8.894	10.1	-0.182308	0.00114318	-0.0905823	-0.605946	1
NM_010501	Ifit3	0.453	0.497	0.273	0.133735	-0.73061	-0.298438		0.945	0.612	0.474	-0.626783	-0.995427	-0.811105	-0.512667	0		NM_010498	Ids	0.806	0.605	1.019	-0.413845	0.338302	-0.0377712		0.875	0.826	0.38	-0.0831412	-1.20328	-0.643212	-0.605441	0
NR_151732	1700016A09Rik	4.536	7.584	5.379	0.741538	0.245917	0.493728		6.701	6.224	7.033	-0.106534	0.0697638	-0.0183853	-0.512113	1		NM_009235	Sox15	2.215	2.234	2.49	0.0123225	0.168839	0.0905808		2.696	2.931	1.215	0.120572	-1.14986	-0.514646	-0.605227	1
NM_008215	Has1	0.438	0.311	0.266	-0.494016	-0.719505	-0.60676		0.477	0.149	0.324	-1.67868	-0.557995	-1.11834	-0.511576	0		NM_177686	Clec12a	132.032	106.542	65.228	-0.309465	-1.01732	-0.663395		140.787	113.419	30.121	-0.311852	-2.22467	-1.26826	-0.604867	0
NM_026030	Eif2s2	613.5	911.444	851.689	0.571091	0.473263	0.522177		843.254	885.69	814.792	0.0708346	-0.0495354	0.0106496	-0.511527	0		NM_173370	Cds1	2.06	1.949	2.483	-0.0799102	0.26944	0.0947648		1.357	0.963	0.943	-0.494813	-0.525091	-0.509952	-0.604717	1
NR_040327	E130018N17Rik	7.109	9.247	6.969	0.379339	-0.028695	0.175322		2.765	2.288	2.098	-0.273192	-0.398265	-0.335729	-0.511051	1		NM_008131	Glul	92.441	112.013	69.201	0.277061	-0.41774	-0.0703393		73.283	51.202	41.145	-0.517278	-0.832761	-0.67502	-0.604681	0
NM_001024841	Gm128	4.006	4.477	3.28	0.16037	-0.288467	-0.0640484		4.928	3.096	3.535	-0.670597	-0.479292	-0.574944	-0.510896	0		NM_009944	Cox7a1	11.732	16.555	9.852	0.496818	-0.25196	0.122429		12.821	8.801	9.586	-0.542769	-0.419508	-0.481139	-0.603567	1
NM_033570	Cnnm4	80.635	116.455	126.558	0.530294	0.650321	0.590308		113.726	113.191	127.634	-0.00680287	0.166451	0.0798239	-0.510484	0		NM_001301689	Cep63	106.389	110.834	110.144	0.0590515	0.0500419	0.0545467		100.184	84.939	55.208	-0.238153	-0.859703	-0.548928	-0.603475	1
NM_025491	Susd3	62.484	45.111	50.905	-0.470008	-0.295679	-0.382843		55.797	29.181	30.943	-0.935158	-0.850574	-0.892866	-0.510023	0		NM_009256	Serpinb9	5.46	5.062	6.554	-0.109193	0.263475	0.0771406		3.334	3.405	1.575	0.0304007	-1.0819	-0.525751	-0.602891	1
NM_001369172	Ccdc171	18.961	21.432	21.892	0.176731	0.207369	0.19205		23.903	19.056	19.297	-0.326946	-0.308815	-0.317881	-0.509931	1		NM_024439	Selenos	1802.89	2083.87	2111.49	0.208956	0.227953	0.218454		1712.33	1369.87	1256.73	-0.321924	-0.446287	-0.384106	-0.60256	1
NM_001369016	Slc6a9	11.302	13.452	16.373	0.251243	0.534741	0.392992		9.444	8.694	8.725	-0.119378	-0.114243	-0.11681	-0.509802	1		NM_001099664	Npw	1.143	1.586	1.788	0.472567	0.645521	0.559044		1.444	1.602	1.226	0.149803	-0.236112	-0.0431542	-0.602199	1
NM_144803	Chrna2	1.377	1.174	1.253	-0.230096	-0.136142	-0.183119		1.282	0.855	0.736	-0.5844	-0.800619	-0.692509	-0.50939	0		NM_172474	Tyw3	26.651	33.04	22.757	0.310024	-0.227879	0.0410724		24.506	22.669	12.17	-0.112414	-1.00981	-0.56111	-0.602182	1
NR_030715	3930402G23Rik	0.286	0.378	0.343	0.402371	0.262193	0.332282		0.298	0.351	0.198	0.236159	-0.589812	-0.176827	-0.509109	1		NM_177725	Lrrc8a	140.15	138.874	168.803	-0.0131952	0.268369	0.127587		128.769	74.349	115.535	-0.7924	-0.156455	-0.474428	-0.602015	1
NM_172980	Slc28a2	11.027	20.67	26.7	0.906498	1.2758	1.09115		5.87	8.449	9.139	0.52542	0.638676	0.582048	-0.509101	0		NR_045294	Gm4285	7.154	6.572	8.524	-0.122418	0.25278	0.0651814		7.195	4.936	4.983	-0.543652	-0.52998	-0.536816	-0.601998	1
NM_019799	Rhcg	0.906	1.539	1.097	0.76441	0.275981	0.520195		1.398	1.625	1.222	0.217075	-0.19412	0.0114776	-0.508718	0		NM_133911	Adgra3	14.373	18.533	20.401	0.366735	0.505279	0.436007		11.85	9.664	11.558	-0.294195	-0.0359953	-0.165095	-0.601102	1
NM_001004142	Nlrp1a	6.628	4.706	4.66	-0.494072	-0.508244	-0.501158		6.222	4.088	2.339	-0.605983	-1.41149	-1.00873	-0.507577	0		NM_175449	Calhm6	7.975	7.53	3.643	-0.0828347	-1.13036	-0.606596		6.548	5.548	1.449	-0.239087	-2.176	-1.20754	-0.600946	0
NM_024406	Fabp4	0.491	0.36	0.356	-0.447726	-0.463846	-0.455786		0.599	0.251	0.376	-1.25487	-0.671823	-0.963346	-0.50756	0		NM_001285902	Eri3	145.085	164.7	132.627	0.182942	-0.129524	0.0267092		139.65	111.659	78.828	-0.322716	-0.825035	-0.573876	-0.600585	1
NR_040533	Gm10804	0.711	0.506	1.198	-0.490712	0.752706	0.130997		1.009	0.809	0.747	-0.318715	-0.433746	-0.37623	-0.507227	1		NM_178203	Hist1h3b	9.829	7.293	11.719	-0.430532	0.253733	-0.0883997		14.199	9.789	7.925	-0.536556	-0.841306	-0.688931	-0.600532	0
NM_178596	Gjd3	0.674	1.016	1.028	0.59208	0.60902	0.60055		0.283	0.266	0.343	-0.0893758	0.277407	0.0940154	-0.506534	0		NM_001370853	Dcst2	0.422	0.418	0.491	-0.0137401	0.21848	0.10237		0.516	0.266	0.502	-0.955945	-0.0396837	-0.497814	-0.600184	1
NM_001033168	1700066B19Rik	13.806	17.4	17.365	0.333792	0.330887	0.332339		12.234	11.785	9.985	-0.0539444	-0.293062	-0.173503	-0.505843	1		NM_008750	Nxn	12.677	16.477	14.264	0.37824	0.170165	0.274203		13.699	11.48	10.431	-0.254948	-0.393193	-0.324071	-0.598273	1
NM_172777	Gbp9	2.164	1.463	1.765	-0.564771	-0.294032	-0.429402		2.51	1.223	1.411	-1.03726	-0.830969	-0.934116	-0.504715	0		NR_110423	Eldr	2.081	1.816	3.23	-0.196513	0.634257	0.218872		2.672	2.421	1.745	-0.142317	-0.614693	-0.378505	-0.597377	1
NM_032004	Tssk6	16.5	18.579	18.57	0.171207	0.170508	0.170857		18.234	16.051	13.052	-0.183968	-0.48236	-0.333164	-0.504021	1		NR_045813	4930599N23Rik	4.793	5.1	5.514	0.0895683	0.20217	0.145869		6.541	4.569	5.009	-0.517633	-0.384989	-0.451311	-0.59718	1
NM_019414	Selenbp2	0.257	0.414	0.408	0.687862	0.666801	0.677332		0.234	0.161	0.433	-0.539448	0.887858	0.174205	-0.503126	0		NM_001355759	Mrps21	532.657	655.103	378.944	0.298515	-0.491222	-0.0963536		610.676	451.744	315.64	-0.434902	-0.952127	-0.693514	-0.597161	0
NM_001252601	Irf7	13.934	11.697	11.094	-0.252471	-0.32883	-0.29065		14.986	8.034	9.314	-0.899425	-0.686143	-0.792784	-0.502133	0		NM_001159910	Ccdc85c	18.151	19.539	11.768	0.106308	-0.62518	-0.259436		17.971	10.136	9.72	-0.826182	-0.886642	-0.856412	-0.596976	0
NM_177005	Glt1d1	38.983	56.485	52.677	0.535023	0.434328	0.484675		55.947	56.495	54.121	0.0140624	-0.0478723	-0.0169049	-0.50158	1		NM_133231	Rfxap	42.051	204.666	146.048	2.28306	1.79623	2.03965		23.984	69.656	61.083	1.53818	1.3487	1.44344	-0.596208	0
NM_011401	Slc2a3	189.016	196.401	253.083	0.0552939	0.421102	0.238198		115.637	90.057	103.16	-0.360693	-0.164719	-0.262706	-0.500904	1		NM_011770	Ikzf2	2.519	2.073	2.554	-0.281131	0.0199074	-0.130612		0.517	0.275	0.355	-0.910733	-0.542345	-0.726539	-0.595927	0
NM_001291152	Sgk2	0.427	0.354	0.278	-0.270487	-0.619151	-0.444819		0.61	0.395	0.254	-0.626957	-1.26398	-0.945469	-0.50065	0		NM_029756	Sdccag8	57.403	61.789	47.454	0.106224	-0.274596	-0.0841863		57.143	45.5	27.985	-0.32871	-1.02992	-0.679317	-0.59513	0
NM_026620	Fam98b	27.606	38.283	33.026	0.471722	0.25862	0.365171		42.223	39.722	37.231	-0.0880908	-0.181525	-0.134808	-0.499979	1		NM_001360731	Chmp2a	637.01	818.284	511.916	0.361286	-0.315409	0.0229384		658.296	502.916	389.911	-0.388419	-0.755592	-0.572005	-0.594944	1
NM_177030	Dock6	2.59	4.112	4.106	0.666888	0.664782	0.665835		3.76	4.62	3.854	0.29716	0.0356239	0.166392	-0.499443	0		NM_029142	4930502E18Rik	1.214	1.286	0.77	0.0831222	-0.656838	-0.286858		0.51	0.296	0.259	-0.7849	-0.977545	-0.881223	-0.594365	0
NM_001356315	Ccdc163	17.922	25.146	26.338	0.488597	0.555414	0.522006		22.883	23.515	22.992	0.0393051	0.00685576	0.0230804	-0.498925	0		NM_009908	Cmas	90.942	203.349	267.807	1.16094	1.55818	1.35956		68.838	85.609	159.936	0.314557	1.21622	0.765387	-0.59417	0
NM_027881	Osbpl3	7.898	14.957	14.796	0.921262	0.905648	0.913455		11.469	15.754	14.838	0.457979	0.371557	0.414768	-0.498687	0		NM_011392	Slc34a1	0.423	0.481	0.361	0.185379	-0.228659	-0.0216398		0.313	0.228	0.183	-0.457129	-0.774319	-0.615724	-0.594084	0
NM_026366	N6amt1	63.732	95.795	90.153	0.587932	0.500358	0.544145		87.811	93.423	87.968	0.0893761	0.00257714	0.0459766	-0.498168	0		NM_024176	Drap1	50.473	72.621	55.908	0.524875	0.147543	0.336209		63.455	68.834	40.919	0.117388	-0.632963	-0.257788	-0.593997	1
NM_029495	Epsti1	3.566	2.232	4.149	-0.67597	0.218457	-0.228756		2.341	1.532	1.307	-0.611709	-0.840866	-0.726287	-0.497531	0		NM_007450	Slc25a4	1221.47	1359.51	811.976	0.154469	-0.589111	-0.217321		878.472	757.812	331.087	-0.213156	-1.40779	-0.810471	-0.59315	0
NM_001173459	Sirpb1c	38.911	28.329	30.922	-0.457898	-0.331544	-0.394721		33.308	18.018	17.875	-0.88643	-0.897925	-0.892178	-0.497456	0		NM_007556	Bmp6	1.298	1.385	1.667	0.0935956	0.360964	0.22728		1.031	1.018	0.629	-0.0183068	-0.712912	-0.36561	-0.592889	1
NM_024475	Ublcp1	18.546	19.543	24.149	0.0755439	0.380855	0.2282		14.586	12.357	11.861	-0.239256	-0.298359	-0.268807	-0.497007	1		NR_040660	A730063M14Rik	181.71	229.356	144.197	0.335951	-0.333597	0.00117708		200.411	148.328	119.232	-0.434171	-0.74919	-0.59168	-0.592858	1
NM_028712	Rap2b	275.595	350.863	283.754	0.348358	0.042091	0.195225		401.946	327.385	324.846	-0.296013	-0.307246	-0.30163	-0.496854	1		NM_011239	Ranbp1	4284.72	5251.14	3259.79	0.293432	-0.394422	-0.0504953		4037.79	3364.79	1986.85	-0.263051	-1.02308	-0.643067	-0.592571	0
NM_175662	Hist2h2ac	27.757	32.238	17.736	0.215911	-0.646171	-0.21513		32.476	20.968	18.751	-0.631185	-0.792406	-0.711796	-0.496665	0		NM_001195710	Tmem95	0.708	0.346	1.136	-1.03298	0.682142	-0.175418		0.925	0.561	0.526	-0.721453	-0.814391	-0.767922	-0.592504	0
NM_010215	Il4i1	13.332	16.024	15.738	0.265341	0.239359	0.25235		13.227	12.436	10.034	-0.0889634	-0.398589	-0.243776	-0.496126	1		NR_146400	Hotairm2	27.038	32.593	34.605	0.269574	0.355992	0.312783		23.608	19.532	19.367	-0.273436	-0.285675	-0.279556	-0.592339	1
NM_010177	Fasl	0.785	0.875	1.219	0.15659	0.634934	0.395762		1.382	1.319	1.261	-0.0673131	-0.132189	-0.0997512	-0.495513	1		NM_023304	Fgf22	1.579	2.67	0.976	0.757829	-0.694058	0.0318852		3.123	2.92	1.539	-0.0969642	-1.02094	-0.558952	-0.590837	1
NM_001101484	Gm4984	1.336	0.871	1.312	-0.617175	-0.0261523	-0.321664		1.677	1.534	0.591	-0.128584	-1.50465	-0.816618	-0.494955	0		NM_026211	Tmed9	1990.35	2570.1	2137.61	0.368801	0.102972	0.235886		2016.95	1698.89	1464.88	-0.247588	-0.461398	-0.354493	-0.590379	1
NM_008319	Icam5	0.426	0.485	0.274	0.187131	-0.636678	-0.224773		0.516	0.341	0.288	-0.597599	-0.841302	-0.719451	-0.494678	0		NM_175223	Dnali1	2.06	2.288	2.442	0.151443	0.245419	0.198431		2.382	1.796	1.835	-0.407386	-0.376393	-0.39189	-0.59032	1
NM_024228	Gdpd3	9.359	11.088	9.664	0.244573	0.0462661	0.145419		11.484	9.676	8.401	-0.247143	-0.450992	-0.349067	-0.494487	1		NM_025319	0610009B22Rik	1334.75	1380.27	1170.47	0.0483746	-0.18948	-0.0705528		1244.92	861.055	720.369	-0.531877	-0.789246	-0.660562	-0.590009	0
NM_017461	Sept1	58.335	83.977	99.614	0.525633	0.771987	0.64881		37.94	40.604	43.943	0.0979022	0.211914	0.154908	-0.493902	0		NM_026061	Ndufb8	1310.83	1679.5	1138.55	0.35755	-0.203288	0.0771311		1305.23	966.553	866.259	-0.433383	-0.591434	-0.512409	-0.58954	1
NM_007520	Bach1	88.292	76.662	68.927	-0.203771	-0.357213	-0.280492		117.019	72.725	64.363	-0.686219	-0.862439	-0.774329	-0.493837	0		NM_178939	Pdrg1	671.435	811.854	545.377	0.273973	-0.299994	-0.0130107		702.214	568.545	376.541	-0.304636	-0.899104	-0.60187	-0.588859	0
NM_001195033	Abhd12b	1.231	0.594	0.793	-1.0513	-0.634438	-0.842867		1.182	0.674	0.325	-0.81041	-1.86272	-1.33656	-0.493697	0		NM_019443	Ndufa1	229.056	259.211	190.942	0.178427	-0.262566	-0.0420696		277.766	212.068	151.721	-0.389343	-0.872449	-0.630896	-0.588827	0
NM_146030	Plekhh3	5.283	6.889	5.324	0.382937	0.0111532	0.197045		6.223	5.632	4.559	-0.143963	-0.448893	-0.296428	-0.493473	1		NM_030680	Upf1	81.402	95.993	73.179	0.237865	-0.153635	0.0421152		86.649	56.129	62.693	-0.626437	-0.466879	-0.546658	-0.588773	1
NR_015489	2900041M22Rik	0.691	1.279	1.258	0.888259	0.864374	0.876316		0.937	1.166	1.281	0.315447	0.45115	0.383298	-0.493018	0		NM_001004144	Git1	33.027	43.175	31.44	0.38655	-0.0710447	0.157753		36.232	29.928	24.155	-0.275769	-0.584943	-0.430356	-0.588108	1
NM_029612	Slamf9	13.479	15.767	16.168	0.226195	0.262428	0.244311		7.301	5.75	6.568	-0.344532	-0.15264	-0.248586	-0.492897	1		NR_128569	Gm27740	19.468	20.593	32.518	0.0810493	0.740134	0.410592		23.054	13.838	30.056	-0.736382	0.382636	-0.176873	-0.587464	1
NM_173434	9930111J21Rik2	1.202	0.723	0.784	-0.733369	-0.616511	-0.67494		1.178	0.611	0.45	-0.947095	-1.38834	-1.16772	-0.492779	0		NR_027925	2010204K13Rik	13.114	16.955	8.32	0.370603	-0.656452	-0.142925		15.947	16.706	5.534	0.0670813	-1.52689	-0.729905	-0.58698	0
NR_151694	Gm12915	1.81	2.454	2.238	0.439146	0.30622	0.372683		2.281	2.561	1.723	0.167041	-0.404744	-0.118851	-0.491534	1		NM_029909	C330018D20Rik	29.672	28.519	38.193	-0.0571788	0.364206	0.153514		28.106	21.548	20.102	-0.383324	-0.483539	-0.433432	-0.586945	1
NR_045302	1700102H20Rik	3.875	3.71	4.108	-0.0627771	0.0842399	0.0107314		3.511	3.018	2.098	-0.218289	-0.742867	-0.480578	-0.49131	1		NM_001355162	Inpp5a	9.839	11.312	14.104	0.20127	0.519521	0.360396		13.885	10.753	13.099	-0.368788	-0.0840705	-0.226429	-0.586825	1
NM_011988	Slc27a3	8.076	9.69	12.073	0.262856	0.580071	0.421464		7.444	6.732	7.473	-0.145043	0.00560947	-0.0697167	-0.49118	1		NM_010885	Ndufa2	751.964	930.887	549.085	0.307942	-0.453634	-0.0728458		878.942	739.993	418.419	-0.248256	-1.07082	-0.659538	-0.586692	0
NR_146435	LOC110008574	45.502	58.161	52.055	0.354122	0.194107	0.274114		61.822	53.38	53.059	-0.211821	-0.220523	-0.216172	-0.490286	1		NR_040529	Gm13807	1.636	1.589	3.11	-0.0420536	0.926742	0.442344		2.067	1.619	2.161	-0.352435	0.0641607	-0.144137	-0.586481	1
NM_028123	Slc37a3	21.126	18.976	16.247	-0.154844	-0.378846	-0.266845		21.726	13.199	12.52	-0.718994	-0.795188	-0.757091	-0.490246	0		NM_178942	Il17rc	3.714	4.575	3.168	0.300798	-0.229401	0.0356982		3.372	2.567	2.065	-0.393521	-0.707463	-0.550492	-0.58619	1
NM_010555	Il1r2	828.212	557.299	584.33	-0.571549	-0.503217	-0.537383		466.456	208.21	251.639	-1.1637	-0.890385	-1.02704	-0.489661	0		NM_001185182	Pfdn6	793.838	1059.55	547.539	0.416534	-0.535883	-0.0596746		770.041	703.917	344.187	-0.12953	-1.16174	-0.645636	-0.585962	0
NM_010689	Lat	12.814	13.069	13.317	0.0284279	0.0555482	0.041988		7.447	5.395	5.529	-0.465036	-0.429641	-0.447339	-0.489327	1		NM_025954	Pgp	936.397	1209.4	705.712	0.369097	-0.408041	-0.0194719		1087.4	850.351	600.92	-0.354755	-0.855641	-0.605198	-0.585726	0
NM_009864	Cdh1	77.709	66.617	51.789	-0.222191	-0.585436	-0.403814		64.165	37.473	31.854	-0.775935	-1.01031	-0.893124	-0.48931	0		NM_025523	Ndufc1	915.324	1045.91	799.62	0.192399	-0.194968	-0.00128458		898.022	579.132	617.469	-0.632859	-0.540384	-0.586621	-0.585337	0
NM_001033312	Fbxl18	21.903	25.22	21.039	0.20344	-0.0580624	0.0726887		30.892	22.924	23.381	-0.430374	-0.401897	-0.416136	-0.488824	1		NR_160675	2900076A07Rik	79.758	96.565	94.06	0.275871	0.237952	0.256912		86.589	64.549	73.683	-0.423789	-0.232852	-0.32832	-0.585232	1
NM_001161843	Il18r1	4.551	4.443	6.498	-0.0346494	0.513812	0.239581		2.686	2.222	2.299	-0.2736	-0.224453	-0.249027	-0.488608	1		NM_031248	Lamtor2	478.829	634.436	391.627	0.405964	-0.29003	0.0579669		506.161	381.12	323.71	-0.409351	-0.644894	-0.527123	-0.58509	1
NM_153405	Rbm45	10.334	10.873	11.091	0.0733513	0.101991	0.087671		15.12	11.425	11.479	-0.404264	-0.397461	-0.400863	-0.488534	1		NM_001102615	Kif19a	3.348	3.683	6.041	0.137582	0.851488	0.494535		2.138	2.258	1.787	0.0787836	-0.258722	-0.0899693	-0.584504	1
NR_027971	Atad3aos	10.372	15.159	11.592	0.54748	0.160435	0.353958		14.361	13.277	12.9	-0.113227	-0.154785	-0.134006	-0.487964	1		NM_024208	Echdc3	11.088	10.893	17.094	-0.0255978	0.624491	0.299447		2.637	1.488	3.148	-0.825523	0.255538	-0.284993	-0.584439	1
NM_001290774	Large2	2.652	4.07	2.969	0.617948	0.162896	0.390422		2.685	2.581	2.444	-0.0569919	-0.135678	-0.0963349	-0.486757	1		NM_001004142	Nlrp1a	0.688	0.701	0.319	0.0270059	-1.10885	-0.540923		0.424	0.247	0.153	-0.779553	-1.47053	-1.12504	-0.58412	0
NM_146071	Muc20	0.342	0.583	0.642	0.7695	0.908577	0.839038		0.188	0.18	0.32	-0.0627358	0.767339	0.352302	-0.486737	0		NM_001281859	Cysltr1	55.836	51.873	67.178	-0.106212	0.266793	0.0802907		43.174	35.541	26.09	-0.280678	-0.726666	-0.503672	-0.583963	1
NM_001357875	Dnaja4	0.843	1.613	1.44	0.936142	0.772464	0.854303		2.072	3.065	2.335	0.564863	0.172399	0.368631	-0.485672	0		NR_033736	E330020D12Rik	74.227	78.659	94.641	0.0836678	0.350521	0.217095		65.827	55.715	46.785	-0.240614	-0.492633	-0.366624	-0.583718	1
NM_007841	Ddx6	142.843	140.878	132.282	-0.019984	-0.110814	-0.0653988		194.366	139.187	126.442	-0.481751	-0.6203	-0.551026	-0.485627	0		NM_010270	Mrps33	417.796	490.114	318.72	0.230319	-0.390509	-0.0800952		373.282	280.935	197.673	-0.41003	-0.91715	-0.66359	-0.583495	0
NM_001358281	BC049762	13.591	18.993	16.987	0.482816	0.321779	0.402298		15.427	12.457	17.023	-0.308501	0.142028	-0.0832365	-0.485534	1		NM_001290429	Ccdc106	2.798	3.757	2.635	0.425185	-0.086593	0.169296		4.276	3.442	2.992	-0.313015	-0.515152	-0.414083	-0.583379	1
NM_145437	Cd300ld	33.726	40.129	41.079	0.250784	0.28454	0.267662		27.182	21.529	25.38	-0.33637	-0.0989595	-0.217665	-0.485327	1		NM_019582	Cacna1f	0.34	0.342	0.223	0.00846158	-0.608491	-0.300015		0.48	0.477	0.142	-0.00904514	-1.75714	-0.883094	-0.58308	0
NR_040293	2310040G24Rik	13.281	11.168	10.654	-0.249993	-0.317969	-0.283981		17.321	10.725	9.63	-0.691545	-0.846915	-0.76923	-0.485249	0		NM_001313970	Ppp1r1b	0.556	0.256	1.022	-1.11894	0.878238	-0.120351		0.651	0.334	0.479	-0.962809	-0.442632	-0.702721	-0.582369	0
NM_001034903	Mansc4	0.652	0.415	0.718	-0.651761	0.139112	-0.256324		1.406	0.922	0.767	-0.608758	-0.874298	-0.741528	-0.485204	0		NM_183316	Snapc5	459.336	607.49	330.885	0.403311	-0.47322	-0.0349546		433.097	362	220.354	-0.2587	-0.974867	-0.616784	-0.581829	0
NM_007738	Col7a1	0.216	0.408	0.412	0.917538	0.931613	0.924575		0.309	0.48	0.366	0.635428	0.244237	0.439832	-0.484743	0		NR_038028	B230208H11Rik	114.024	115.265	96.519	0.015617	-0.240453	-0.112418		139.253	110.347	67.125	-0.335661	-1.05279	-0.694224	-0.581806	0
NM_001037634	Oosp2	5.383	7.085	7.477	0.396357	0.474049	0.435203		7.511	7.298	7.23	-0.0415038	-0.0550094	-0.0482566	-0.48346	1		NM_021325	Cd200r1	129.233	83.07	109.805	-0.637575	-0.235031	-0.436303		66.233	37.505	28.528	-0.820467	-1.21517	-1.01782	-0.581517	0
NM_001324553	Zfp990	0.7	0.87	1.109	0.31366	0.663833	0.488747		0.975	1.045	0.917	0.100029	-0.0884805	0.00577417	-0.482972	0		NM_001081194	Kcnh4	0.403	0.443	0.215	0.136527	-0.906443	-0.384958		0.317	0.225	0.117	-0.494558	-1.43797	-0.966266	-0.581308	0
NM_001289591	Tmem173	250.284	234.169	231.92	-0.096016	-0.109939	-0.102977		227.143	145.367	157.57	-0.643901	-0.527608	-0.585755	-0.482777	0		NR_045289	Rab26os	268.916	307.216	208.428	0.192098	-0.367606	-0.0877544		365.715	324.008	163.273	-0.17469	-1.16343	-0.669062	-0.581308	0
NM_021793	Tmem8	4.392	5.148	7.26	0.229134	0.725091	0.477113		5.085	5.906	4.346	0.215934	-0.22656	-0.00531301	-0.482426	1		NR_027978	4930465K10Rik	1.308	1.655	1.37	0.339469	0.0668134	0.203141		1.462	1.404	0.902	-0.0584004	-0.696744	-0.377572	-0.580713	1
NM_146100	Ina	0.371	0.56	0.551	0.594008	0.570633	0.58232		0.204	0.257	0.186	0.333199	-0.133267	0.0999663	-0.482354	0		NM_001163573	Scnm1	315.059	379.426	230.642	0.268197	-0.449967	-0.0908851		337.223	277.151	161.746	-0.283031	-1.05997	-0.671502	-0.580617	0
NR_157067	Gm17619	10.867	10.967	10.175	0.0132152	-0.0949249	-0.0408549		8.324	5.884	5.703	-0.50048	-0.545556	-0.523018	-0.482163	0		NM_001164289	Phf11c	3.574	3.22	3.613	-0.150479	0.0156576	-0.0674107		4.194	2.73	2.625	-0.619426	-0.676009	-0.647718	-0.580307	0
NM_177363	Tarm1	107.294	54.656	48.553	-0.973118	-1.14394	-1.05853		105.564	39.547	33.302	-1.41648	-1.66444	-1.54046	-0.48193	0		NM_026943	Snrpd2	613.29	886.018	367.626	0.530767	-0.738331	-0.103782		673.263	626.05	280.819	-0.104892	-1.26153	-0.683211	-0.579429	0
NM_021287	Sptbn2	0.288	0.422	0.416	0.551174	0.530515	0.540844		0.328	0.328	0.356	0	0.118181	0.0590907	-0.481754	0		NM_001290288	Samd15	2.746	3	3.933	0.127631	0.518299	0.322965		3.439	2.955	2.805	-0.218831	-0.293988	-0.25641	-0.579374	1
NM_001195710	Tmem95	1.285	1.209	1.116	-0.0879541	-0.203431	-0.145693		1.139	0.615	0.884	-0.889109	-0.365649	-0.627379	-0.481687	0		NM_026396	Brix1	949.314	1067.09	969.082	0.168726	0.0297334	0.0992297		862.793	635.784	602.344	-0.440478	-0.518427	-0.479452	-0.578682	1
NM_009026	Rasd1	25.314	33.468	29.806	0.402847	0.235667	0.319257		26.107	24.127	22.558	-0.113788	-0.210798	-0.162293	-0.48155	1		NM_001081188	Exosc7	802.091	947.177	677.579	0.239868	-0.243377	-0.00175432		750.886	544.954	462.919	-0.462459	-0.697834	-0.580147	-0.578392	0
NM_178928	Afap1l1	17.368	19.542	20.137	0.170146	0.213417	0.191782		18.47	16.379	13.942	-0.173337	-0.405746	-0.289541	-0.481323	1		NM_001111121	Ccdc6	172.127	187.071	195.298	0.120113	0.182204	0.151158		158.848	97.838	142.77	-0.69918	-0.153954	-0.426567	-0.577725	1
NM_001037928	Gm11992	2.863	2.306	2.736	-0.312135	-0.0654594	-0.188797		2.12	1.595	1.114	-0.410508	-0.928315	-0.669411	-0.480614	0		NM_001164201	Cers3	0.629	0.525	1.26	-0.260743	1.00229	0.370775		0.883	0.729	0.803	-0.276495	-0.137013	-0.206754	-0.577529	1
NM_145216	Rasl10a	0.658	0.736	0.803	0.161618	0.287312	0.224465		1.015	0.932	0.775	-0.123078	-0.389212	-0.256145	-0.48061	1		NM_020330	Adam21	1.353	2.332	1.748	0.785406	0.369543	0.577475		1.67	1.657	1.683	-0.0112745	0.0111871	-4.37131e-05	-0.577518	1
NM_019409	Omg	4.342	4.57	5.189	0.0738344	0.257097	0.165466		4.246	3.732	3.122	-0.186155	-0.443634	-0.314895	-0.48036	1		NM_153160	Zcchc17	432.985	518.664	334.691	0.260483	-0.371487	-0.055502		400.957	312.227	214.183	-0.360852	-0.904604	-0.632728	-0.577226	0
NM_001359873	Lcorl	72.556	91.796	84.564	0.339336	0.220949	0.280143		99.779	89.118	84.694	-0.163019	-0.236476	-0.199748	-0.47989	1		NM_022988	Nif3l1	312.85	335.911	311.701	0.102608	-0.00530832	0.0486498		301.622	241.6	180.972	-0.320121	-0.736975	-0.528548	-0.577198	1
NM_031374	Tex15	0.74	1.69	2.391	1.19143	1.69202	1.44172		1.009	1.851	2.087	0.875379	1.0485	0.961942	-0.47978	0		NM_053163	Mrpl36	1830.56	2206.68	1493.66	0.269595	-0.293428	-0.0119167		1780.94	1459.37	960.396	-0.287289	-0.890936	-0.589112	-0.577196	0
NM_001355723	Adgre1	83.772	51.381	50.921	-0.705233	-0.718207	-0.71172		62.595	25.95	28.961	-1.27031	-1.11194	-1.19112	-0.479404	0		NM_008109	Gdf5	0.33	0.569	0.393	0.785963	0.252063	0.519013		0.595	0.506	0.647	-0.233752	0.120876	-0.0564381	-0.575451	1
NM_146155	Ahdc1	6.42	9.767	8.676	0.605342	0.434457	0.519899		6.916	7.97	6.352	0.204642	-0.122727	0.0409574	-0.478942	0		NM_001362154	B9d2	640.628	795.467	470.029	0.312315	-0.446737	-0.0672109		678.182	591.13	319.359	-0.198197	-1.08649	-0.642345	-0.575134	0
NR_027930	1110020A21Rik	7.863	7.124	6.795	-0.142392	-0.210606	-0.176499		6.701	3.941	4.593	-0.765815	-0.54494	-0.655377	-0.478878	0		NM_001033156	Fbxo33	24.745	26.258	33.243	0.08562	0.425914	0.255767		27.057	19.608	23.981	-0.464559	-0.17411	-0.319335	-0.575102	1
NM_146026	Prr15l	2.113	1.795	1.58	-0.235309	-0.419368	-0.327339		2.026	1.924	0.699	-0.0745254	-1.53527	-0.804898	-0.477559	0		NM_007918	Eif4ebp1	1833.93	2134.63	1997.94	0.219047	0.123578	0.171312		1862.66	1542.28	1285.84	-0.272298	-0.534658	-0.403478	-0.57479	1
NM_019390	Lmna	44.576	42.756	36.838	-0.0601403	-0.275072	-0.167606		21.759	13.161	14.715	-0.725343	-0.564325	-0.644834	-0.477228	0		NM_001033157	5730507C01Rik	0.471	0.354	0.7	-0.411978	0.571628	0.0798251		0.797	0.481	0.665	-0.728543	-0.261225	-0.494884	-0.574709	1
NM_053173	Kifc5b	44.514	66.046	65.62	0.569212	0.559876	0.564544		65.257	66.295	72.52	0.0227674	0.152246	0.0875068	-0.477037	0		NR_045991	4930578M01Rik	0.943	0.747	0.782	-0.33615	-0.270089	-0.303119		0.824	0.447	0.45	-0.88237	-0.872719	-0.877544	-0.574425	0
NM_028838	Lrrc2	0.318	0.269	0.266	-0.241421	-0.257601	-0.249511		0.501	0.24	0.382	-1.06178	-0.391238	-0.726507	-0.476997	0		NM_011571	Tesk1	12.856	14.877	10.292	0.210642	-0.320918	-0.0551383		13.314	10.626	6.971	-0.325345	-0.933507	-0.629426	-0.574288	0
NM_009875	Cdkn1b	96.041	103.389	92.899	0.10636	-0.0479874	0.0291865		140.91	108.034	98.833	-0.383289	-0.511709	-0.447499	-0.476685	1		NM_026678	Blvra	275.242	292.699	246.584	0.0887172	-0.158621	-0.0349521		217.368	148.879	136.394	-0.545999	-0.672359	-0.609179	-0.574227	0
NM_001290568	Ift74	7.782	7.922	8.29	0.0257237	0.0912311	0.0584774		9.104	7.985	5.815	-0.189208	-0.646721	-0.417965	-0.476442	1		NM_020616	Akip1	187.473	219.301	184.043	0.22623	-0.02664	0.0997948		149.224	117.023	98.597	-0.350687	-0.597864	-0.474276	-0.574071	1
NM_010660	Krt10	6.954	7.109	6.444	0.0318036	-0.109887	-0.0390415		4.093	2.896	2.832	-0.499097	-0.531337	-0.515217	-0.476176	0		NM_010308	Gnao1	0.813	0.924	0.792	0.184637	-0.0377549	0.0734413		0.852	0.633	0.574	-0.428648	-0.569803	-0.499225	-0.572667	1
NM_145836	Irf2bpl	73.373	110.683	90.795	0.593112	0.307364	0.450238		80.896	85.168	74.154	0.0742431	-0.125544	-0.0256504	-0.475888	1		NM_147155	Tagap1	753.696	827.838	784.329	0.135366	0.0574762	0.096421		710.799	451.583	578.163	-0.65445	-0.297965	-0.476208	-0.572629	1
NM_007792	Csrp2	4.299	7.284	7.645	0.76073	0.830515	0.795623		7.496	8.912	9.838	0.249628	0.392244	0.320936	-0.474686	0		NM_009469	Ulk1	8.434	7.651	9.937	-0.140569	0.236593	0.0480123		14.299	9.528	10.371	-0.585669	-0.463359	-0.524514	-0.572526	1
NM_001346656	Clstn3	3.019	3.419	3.031	0.179504	0.0057231	0.0926134		6.174	5.067	4.432	-0.285074	-0.478248	-0.381661	-0.474274	1		NM_001007460	Zdhhc23	0.301	0.478	0.405	0.667247	0.428158	0.547703		1.217	1.437	0.996	0.239731	-0.289112	-0.0246903	-0.572393	1
NM_178183	Hist1h2ak	28.36	33.415	24.718	0.236638	-0.198296	0.0191714		37.409	28.272	26.344	-0.404011	-0.505911	-0.454961	-0.474133	1		NR_153331	Gm15201	21.75	24.378	18.762	0.164564	-0.213202	-0.0243187		23.319	17.343	13.711	-0.427152	-0.766172	-0.596662	-0.572344	0
NM_130882	Cyp4f13	41.183	54.678	54.817	0.408912	0.412574	0.410743		42.628	40.452	41.174	-0.0755903	-0.0500678	-0.062829	-0.473572	1		NM_001359103	Reps2	0.581	0.521	0.92	-0.157255	0.663096	0.25292		0.749	0.616	0.585	-0.282035	-0.356529	-0.319282	-0.572203	1
NM_080510	Trim69	0.503	0.452	0.643	-0.154236	0.35426	0.100012		0.485	0.334	0.42	-0.538137	-0.207595	-0.372866	-0.472878	1		NM_013648	Rtn2	0.503	0.795	0.628	0.660396	0.320206	0.490301		0.348	0.416	0.26	0.257496	-0.420576	-0.0815397	-0.571841	1
NM_153529	Nrn1	1.244	0.807	1.274	-0.624346	0.0343788	-0.294984		1.49	0.795	0.965	-0.906286	-0.626711	-0.766499	-0.471515	0		NM_007519	Baat	11.972	13.648	5.243	0.189025	-1.1912	-0.501087		12.451	10.958	3.197	-0.184277	-1.96147	-1.07287	-0.571787	0
NR_045008	Gm20300	31.4	43.273	43.35	0.462703	0.465267	0.463985		51.684	56.148	47.148	0.119517	-0.132521	-0.00650213	-0.470487	1		NM_008044	Fxn	114.419	137.379	70.215	0.263835	-0.704475	-0.22032		90.298	75.403	36.126	-0.260072	-1.32166	-0.790864	-0.570544	0
NM_010704	Lepr	2.311	1.683	1.145	-0.457482	-1.01317	-0.735326		1.394	0.643	0.568	-1.11634	-1.29527	-1.2058	-0.470478	0		NM_001142792	Tmem150b	52.954	48.422	43.767	-0.129077	-0.274896	-0.201987		42.877	35.98	17.511	-0.253009	-1.29194	-0.772476	-0.570489	0
NM_001159519	Pfas	72.359	116.836	118.319	0.69124	0.709437	0.700339		117.783	137.293	139.107	0.221127	0.240064	0.230595	-0.469744	0		NM_001281830	Ifi27l2a	13.791	13.584	8.605	-0.0218187	-0.68048	-0.351149		7.049	4.972	2.787	-0.503592	-1.33871	-0.921149	-0.57	0
NR_151470	2610024D14Rik	1.764	1.76	1.78	-0.00327513	0.0130267	0.00487577		2.801	2.673	1.541	-0.0674821	-0.862075	-0.464779	-0.469654	1		NM_025901	Polr3k	415.6	454.46	408.322	0.128958	-0.0254884	0.0517347		434.831	310.687	297.26	-0.484993	-0.548729	-0.516861	-0.568596	1
NM_001347168	Rarres2	14.184	12.494	13.902	-0.183029	-0.028972	-0.106		13.327	8.711	9.181	-0.613442	-0.537629	-0.575535	-0.469535	0		NM_178379	Cox10	337.485	406.905	243.263	0.269869	-0.472306	-0.101219		285.105	239.989	133.834	-0.248525	-1.09105	-0.669787	-0.568568	0
NM_010168	F2	0.625	0.973	0.657	0.638584	0.0720372	0.35531		1.104	1.063	0.979	-0.0545986	-0.173359	-0.113979	-0.469289	1		NM_009367	Tgfb2	118.278	99.048	129.114	-0.255982	0.126464	-0.0647592		79.057	63.608	40.853	-0.313685	-0.952451	-0.633068	-0.568309	0
NM_001290409	Rdh13	97.022	153.357	150.248	0.66051	0.630962	0.645736		153.54	170.587	176.523	0.151893	0.201242	0.176567	-0.469169	0		NR_131181	Hotairm1	87.763	95.835	90.406	0.12694	0.0428057	0.0848727		76.988	55.631	54.522	-0.468745	-0.497795	-0.48327	-0.568143	1
NR_040343	Gm15880	3.374	3.642	3.548	0.110271	0.072546	0.0914085		2.676	1.768	2.4	-0.59796	-0.157044	-0.377502	-0.46891	1		NR_045888	3200001D21Rik	5.743	6.486	5.989	0.175524	0.0605106	0.118018		7.56	7.484	4.094	-0.0145767	-0.884875	-0.449726	-0.567743	1
NM_001359266	Scml4	1.221	0.846	2.15	-0.529334	0.816273	0.14347		1.053	0.793	0.891	-0.409113	-0.241008	-0.32506	-0.46853	1		NR_038091	Morf4l1-ps1	1.967	2.09	2.333	0.087506	0.246189	0.166848		2.383	1.39	2.344	-0.777694	-0.0238064	-0.40075	-0.567598	1
NM_001362168	Gdpd5	7.456	9.321	8.448	0.322083	0.180208	0.251145		6.695	5.817	5.702	-0.202809	-0.231616	-0.217212	-0.468358	1		NM_009187	Cox7a2l	1194.56	1428.59	944.242	0.258117	-0.339248	-0.0405656		1187.63	994.969	610.149	-0.255357	-0.960847	-0.608102	-0.567536	0
NM_029669	Dnajc18	19.47	28.959	27.05	0.572759	0.474376	0.523567		26.112	27.909	26.375	0.0960175	0.0144581	0.0552378	-0.46833	0		NM_025499	Eid3	1.241	2.152	2.467	0.794175	0.991255	0.892715		1.734	1.244	3.794	-0.479117	1.12962	0.325249	-0.567466	0
NM_028994	Pck2	87.615	102.134	124.203	0.221213	0.50345	0.362332		78.688	71.25	75.067	-0.143254	-0.0679648	-0.105609	-0.467941	1		NM_001163138	Card6	1.808	1.852	1.325	0.0346894	-0.448402	-0.206856		0.841	0.688	0.352	-0.289697	-1.25653	-0.773114	-0.566257	0
NM_178195	Hist1h2bf	7.622	8.002	5.92	0.070191	-0.364572	-0.147191		7.422	4.232	5.549	-0.810468	-0.41958	-0.615024	-0.467834	0		NM_025563	Borcs7	25.233	29.912	27.475	0.245413	0.122808	0.18411		22.646	19.198	15.728	-0.2383	-0.525921	-0.382111	-0.566221	1
NR_033324	BC065397	2.976	4.583	3.831	0.622918	0.364346	0.493632		3.524	3.88	3.319	0.138843	-0.0864653	0.0261887	-0.467443	0		NM_020259	Hhip	0.663	0.662	0.861	-0.00217765	0.377004	0.187413		0.587	0.428	0.477	-0.45575	-0.299371	-0.37756	-0.564974	1
NM_172477	Dennd2a	14.129	15.375	15.961	0.121927	0.175892	0.148909		3.765	2.669	3.417	-0.496351	-0.13992	-0.318135	-0.467044	1		NM_001252571	Phyhd1	4.233	4.153	5.229	-0.0275266	0.304855	0.138664		3.838	3.232	2.526	-0.247928	-0.6035	-0.425714	-0.564378	1
NM_001360135	Sema4b	21.91	28.954	27.226	0.402173	0.313396	0.357784		31.238	27.748	30.25	-0.170918	-0.0463669	-0.108643	-0.466427	1		NM_001142727	1110065P20Rik	73.672	99.352	67.146	0.431433	-0.133815	0.148809		93.002	93.61	51.979	0.00940091	-0.839333	-0.414966	-0.563775	1
NM_025615	2810004N23Rik	294.32	407.296	378.66	0.468692	0.363517	0.416105		372.905	361.516	358.855	-0.0447486	-0.0554071	-0.0500779	-0.466183	1		NM_001115087	Fancf	15.639	18.735	18.381	0.260588	0.233067	0.246827		15.409	11.651	13.138	-0.403319	-0.230028	-0.316674	-0.563501	1
NM_019949	Ube2l6	3.289	3.792	2.1	0.20531	-0.64726	-0.220975		5.551	3.354	3.544	-0.726865	-0.647369	-0.687117	-0.466142	0		NM_001190474	Dapk3	48.411	84.313	88.205	0.80042	0.865526	0.832973		49.203	53.823	65.403	0.129477	0.410611	0.270044	-0.562929	0
NM_010420	Hesx1	3.449	4.919	3.535	0.512187	0.0355321	0.27386		1.689	1.455	1.502	-0.21515	-0.169285	-0.192217	-0.466077	1		NM_001033213	Ttc7b	29.308	36.743	30.177	0.326175	0.0421549	0.184165		28.865	20.981	23.492	-0.460238	-0.297152	-0.378695	-0.56286	1
NM_001013754	Gm9949	5.673	6.02	4.769	0.0856516	-0.250425	-0.0823867		8.583	6.458	5.334	-0.410395	-0.686264	-0.548329	-0.465943	0		NM_016794	Vamp8	2445.88	2996.51	1747.06	0.292932	-0.48542	-0.0962436		2688	2177.29	1330.98	-0.303998	-1.01404	-0.659019	-0.562775	0
NM_020561	Smpdl3a	0.1	0.1	0.1	0	0	0		0.668	0.501	0.467	-0.415037	-0.516426	-0.465732	-0.465732	#DIV/0!		NM_009643	Ahnak	0.399	0.545	0.274	0.449867	-0.542213	-0.0461727		0.204	0.148	0.121	-0.462972	-0.753562	-0.608267	-0.562094	0
NM_183024	Raver2	1.008	0.918	1.034	-0.13493	0.0367405	-0.0490945		1.117	0.922	0.663	-0.276791	-0.752548	-0.514669	-0.465575	0		NR_015495	A230056P14Rik	14.032	16.59	18.327	0.241593	0.38525	0.313422		14.07	13.085	10.723	-0.104708	-0.391914	-0.248311	-0.561733	1
NM_001040072	Nynrin	0.814	1.394	1.196	0.77613	0.555117	0.665623		0.662	0.707	0.818	0.094879	0.30527	0.200074	-0.465549	0		NM_181586	Sirt6	69.311	85.285	66.533	0.299208	-0.0590142	0.120097		72.698	55.047	52.059	-0.401252	-0.481768	-0.44151	-0.561607	1
NM_029958	Lcn12	0.722	0.969	0.832	0.424498	0.204585	0.314541		0.417	0.389	0.363	-0.100277	-0.200078	-0.150178	-0.464719	1		NM_001078646	Henmt1	0.229	0.476	0.308	1.05561	0.427583	0.741598		0.192	0.277	0.171	0.52878	-0.16711	0.180835	-0.560764	0
NM_001277179	Gm1966	153.707	141.215	169.982	-0.12229	0.145199	0.0114548		127.364	102.175	84.696	-0.317915	-0.588592	-0.453254	-0.464708	1		NM_008141	Gnat2	8.775	9.181	10.924	0.0652522	0.31603	0.190641		8.908	7.336	6.481	-0.280108	-0.458885	-0.369497	-0.560138	1
NR_015526	A830082N09Rik	0.741	0.638	0.871	-0.215917	0.233199	0.00864103		0.888	0.66	0.635	-0.428094	-0.483803	-0.455948	-0.464589	1		NM_001164717	Sh3pxd2a	0.732	0.937	1.128	0.356205	0.623852	0.490028		0.566	0.44	0.661	-0.363299	0.223848	-0.0697252	-0.559754	1
NR_136901	Gm6566	7.875	9.968	10.752	0.340024	0.449253	0.394639		8.091	7.89	7.532	-0.0362927	-0.103285	-0.0697889	-0.464428	1		NM_183263	Mrm3	570.996	649.981	486.348	0.186917	-0.231492	-0.0222874		554.475	427.666	320.813	-0.374638	-0.78939	-0.582014	-0.559726	0
NM_009511	Vipr2	0.492	0.465	0.356	-0.0814276	-0.466781	-0.274104		1.033	0.706	0.543	-0.5491	-0.927816	-0.738458	-0.464354	0		NM_008138	Gnai2	224.509	363.153	297.783	0.693804	0.407488	0.550646		194.499	194.155	192.462	-0.00255388	-0.0151891	-0.00887149	-0.559518	1
NM_001113198	Mitf	25.724	29.726	26.734	0.20861	0.0555607	0.132086		37.895	32.306	28.05	-0.230205	-0.434007	-0.332106	-0.464192	1		NM_001277959	Taf1a	87.602	98.353	113.924	0.167005	0.379036	0.273021		88.841	73.969	71.824	-0.264305	-0.30676	-0.285532	-0.558553	1
NM_025961	Gatm	143.644	233.728	262.056	0.702333	0.867377	0.784855		201.092	251.807	250.488	0.324463	0.316886	0.320674	-0.464181	0		NM_001013786	Zscan26	73.988	69.189	83.031	-0.0967486	0.166359	0.0348051		49.683	35.414	33.723	-0.488432	-0.559019	-0.523726	-0.558531	1
NM_026887	Ap1s2	11.323	8.308	8.863	-0.446683	-0.353389	-0.400036		10.421	6.038	5.437	-0.787351	-0.938611	-0.862981	-0.462945	0		NM_001368312	Rmdn2	3.608	3.993	2.974	0.146274	-0.278795	-0.0662605		2.032	1.811	0.959	-0.166114	-1.0833	-0.624706	-0.558445	0
NM_029937	Nup210l	2.284	2.889	2.121	0.339008	-0.106818	0.116095		3.412	3.005	2.396	-0.183253	-0.50999	-0.346621	-0.462716	1		NM_026512	Bphl	97.999	85.726	128.473	-0.193034	0.390626	0.098796		85.964	66.137	59.124	-0.378275	-0.539989	-0.459132	-0.557928	1
NR_102285	4833411C07Rik	0.908	1.493	1.036	0.71745	0.19026	0.453855		1.506	1.293	1.733	-0.219999	0.20255	-0.00872481	-0.46258	1		NM_028687	Ccdc175	1.137	1.076	0.951	-0.0795542	-0.257715	-0.168635		1.229	0.731	0.755	-0.749542	-0.702936	-0.726239	-0.557604	0
NM_001122639	Galnt9	0.951	1.572	1.045	0.725084	0.135986	0.430535		1.257	1.218	1.241	-0.0454705	-0.0184815	-0.031976	-0.462511	1		NM_152944	Mmp21	0.388	0.416	0.3	0.100527	-0.371094	-0.135284		0.586	0.227	0.579	-1.36821	-0.0173373	-0.692773	-0.557489	0
NM_001033321	Tmem231	0.584	0.764	0.663	0.387604	0.183041	0.285322		0.525	0.556	0.388	0.0827675	-0.436261	-0.176747	-0.462069	1		NM_001163434	Hspa5	6045.29	6625.21	6976.68	0.132156	0.206729	0.169443		6390.35	5000.7	4769.7	-0.353765	-0.421997	-0.387881	-0.557324	1
NM_001357396	Impact	121.584	199.424	184.947	0.713886	0.605159	0.659522		175.079	218.461	184.51	0.31937	0.075693	0.197531	-0.461991	0		NM_178825	Epsti1	1.92	1.782	0.33	-0.107609	-2.54057	-1.32409		1.016	0.392	0.194	-1.37397	-2.38877	-1.88137	-0.557285	0
NM_016914	Prg3	0.568	0.661	0.926	0.218759	0.705121	0.46194		0.1	0.1	0.1	0	0	0	-0.46194	0		NM_007413	Adora2b	239.02	176.471	202.123	-0.4377	-0.241898	-0.339799		222.315	150.198	94.926	-0.56574	-1.22773	-0.896735	-0.556936	0
NR_040444	Gm12709	0.839	1.16	0.643	0.467382	-0.383852	0.041765		0.983	0.689	0.784	-0.512687	-0.326338	-0.419513	-0.461278	1		NM_001033449	Tmem237	19.073	20.6	19.22	0.111113	0.0110766	0.0610946		15.076	10.824	10.561	-0.47802	-0.513507	-0.495764	-0.556858	1
NM_001256055	Eif3j2	78.456	101.93	107.116	0.377623	0.449218	0.413421		109.92	110.293	102.528	0.00488732	-0.100436	-0.0477743	-0.461195	1		NM_001081020	Adamts6	1.704	1.204	2.85	-0.50109	0.742037	0.120473		1.152	0.632	1.147	-0.866144	-0.00627533	-0.43621	-0.556683	1
NM_008043	Frat1	178.465	314.587	300.634	0.817818	0.752367	0.785092		226.088	271.798	294.722	0.26565	0.38247	0.32406	-0.461032	0		NM_172296	Dmrta2	0.695	1.376	1.042	0.985396	0.58427	0.784833		0.267	0.526	0.186	0.978223	-0.521537	0.228343	-0.55649	0
NM_001190449	Ddah2	6.34	7.114	5.701	0.166178	-0.153268	0.00645515		6.383	5.432	3.994	-0.232751	-0.6764	-0.454576	-0.461031	1		NM_010957	Ogg1	116.637	129.414	107.388	0.149968	-0.119193	0.0153877		117.272	83.458	77.852	-0.490736	-0.591053	-0.540894	-0.556282	1
NM_001160017	Gnb1	444.624	657.507	662.318	0.56442	0.574938	0.569679		625.208	663.052	685.694	0.0847858	0.133229	0.109007	-0.460672	0		NM_001243908	Zfp383	2.416	3.213	5.592	0.411301	1.21074	0.811022		2.917	2.767	4.384	-0.0761627	0.587762	0.2558	-0.555222	0
NM_001355002	Cbx3	28.854	38.359	37.224	0.410794	0.367462	0.389128		48.881	48.421	44.698	-0.0136409	-0.129064	-0.0713522	-0.46048	1		NM_001033174	Osbp	11.285	12.932	12.982	0.196539	0.202106	0.199323		9.778	6.85	8.526	-0.513435	-0.19767	-0.355553	-0.554876	1
NM_010424	Hfe	17.87	19.635	19.889	0.135888	0.154431	0.14516		18.415	15.089	14.517	-0.287384	-0.343138	-0.315261	-0.460421	1		NM_019766	Ptges3	1690.3	1802.18	1569.43	0.0924654	-0.107041	-0.00728755		1437.31	1003.16	947.177	-0.51882	-0.60166	-0.56024	-0.552953	0
NM_019819	Dusp14	1.264	1.506	1.721	0.252725	0.445251	0.348988		2.444	1.947	2.629	-0.327991	0.10527	-0.111361	-0.460349	1		NM_027147	Enho	7.358	8.356	6.393	0.183499	-0.202821	-0.00966088		4.771	4.888	2.135	0.0349526	-1.16006	-0.562552	-0.552891	0
NM_029639	Plet1	36.34	34.02	23.558	-0.0951753	-0.625341	-0.360258		10.114	5.485	5.979	-0.88279	-0.758378	-0.820584	-0.460326	0		NM_001313936	Grb2	116.611	152.454	135.188	0.38667	0.213263	0.299967		109.522	96.787	87.3	-0.178336	-0.327167	-0.252751	-0.552718	1
NM_001166065	Gcnt4	28.135	21.256	22.707	-0.404496	-0.309229	-0.356862		22.371	13.445	11.99	-0.73456	-0.899798	-0.817179	-0.460317	0		NM_007482	Arg1	1.449	2.034	2.829	0.489262	0.965235	0.727248		0.88	0.474	2.083	-0.892616	1.24309	0.175235	-0.552013	0
NM_001037713	Xaf1	2.243	1.525	1.333	-0.55662	-0.750753	-0.653687		3.787	1.401	2.188	-1.4346	-0.791443	-1.11302	-0.459334	0		NM_030132	Utp23	459.181	584.177	363.173	0.347343	-0.338406	0.00446831		379.349	310.307	217.12	-0.289829	-0.805033	-0.547431	-0.5519	1
NR_015508	Jpx	2.164	2.576	2.486	0.251432	0.200126	0.225779		2.081	1.875	1.671	-0.150386	-0.316565	-0.233476	-0.459255	1		NM_001110322	Cd72	7.301	7.578	7.711	0.0537231	0.0788239	0.0662735		5.963	4.221	4.297	-0.498454	-0.472709	-0.485581	-0.551855	1
NM_177855	Med12l	7.899	6.349	7.675	-0.315141	-0.0415033	-0.178322		3.658	2.564	2.157	-0.512659	-0.762029	-0.637344	-0.459022	0		NM_001131054	Pttg1	222.07	255.374	213.889	0.201597	-0.0541522	0.0737225		207.802	154.696	143.867	-0.425774	-0.530474	-0.478124	-0.551846	1
NM_009147	Sec23a	53.823	70.579	71.847	0.391016	0.416705	0.403861		64.358	66.972	57.34	0.0574386	-0.166578	-0.0545695	-0.45843	1		NM_008537	Amacr	19.223	18.944	18.617	-0.0210925	-0.0462129	-0.0336527		15.958	11.718	9.655	-0.445553	-0.724932	-0.585243	-0.55159	0
NM_030110	Micu3	22.96	36.971	38.017	0.687271	0.727522	0.707397		43.732	53.149	50.832	0.281353	0.217048	0.2492	-0.458196	0		NM_145955	Mcmbp	192.807	258.316	297.839	0.42198	0.627375	0.524677		152.674	114.839	195.694	-0.410842	0.358145	-0.0263483	-0.551026	1
NM_008197	H1f0	1711.31	2315.33	2048.07	0.43612	0.259168	0.347644		2413.73	2350.7	2126.52	-0.0381708	-0.182771	-0.110471	-0.458115	1		NM_001039521	Rrn3	281.963	304.973	270.389	0.113176	-0.0604694	0.0263531		285.558	190.237	207.142	-0.585986	-0.463164	-0.524575	-0.550928	1
NM_027708	Fbxo24	1.7	2.679	1.748	0.65616	0.0401704	0.348165		2.507	2.288	2.359	-0.131875	-0.0877866	-0.109831	-0.457996	1		NM_017405	Lsr	2.228	2.836	2.86	0.348108	0.360266	0.354187		2.933	2.234	2.933	-0.392748	0	-0.196374	-0.550561	1
NR_033570	Gm7104	1.148	0.581	0.798	-0.982513	-0.524662	-0.753587		1.249	0.61	0.477	-1.03389	-1.38871	-1.2113	-0.457715	0		NM_023815	Trp53rkb	101.526	128.054	97.137	0.334903	-0.0637564	0.135573		96.323	79.506	65.693	-0.276817	-0.552141	-0.414479	-0.550052	1
NR_033523	Gm11517	3.98	6.038	3.903	0.601302	-0.028185	0.286559		3.235	3.4	2.428	0.071769	-0.413997	-0.171114	-0.457673	1		NM_001081151	Gan	13.121	16.831	19.307	0.359243	0.557246	0.458245		9.867	9.271	9.252	-0.0898865	-0.0928462	-0.0913664	-0.549611	1
NM_027073	Ssmem1	0.43	0.298	0.488	-0.529024	0.182544	-0.17324		0.605	0.636	0.24	0.0720916	-1.3339	-0.630905	-0.457665	0		NM_001164059	Sell	46.013	43.049	37.342	-0.0960618	-0.301242	-0.198652		28.831	28.322	10.406	-0.0256977	-1.47021	-0.747951	-0.549299	0
NM_178194	Hist1h2be	12.07	8.532	4.861	-0.50047	-1.3121	-0.906285		17.343	7.979	5.691	-1.12007	-1.6076	-1.36384	-0.457551	0		NR_161236	Noc2l	105.315	172.542	130.097	0.712237	0.304877	0.508557		94.707	102.182	82.997	0.109598	-0.190412	-0.0404069	-0.548964	1
NR_102366	AW112010	13.678	11.714	11.729	-0.223623	-0.221777	-0.2227		6.067	2.482	5.777	-1.28948	-0.0706628	-0.680072	-0.457371	0		NM_011760	Zfp54	60.257	50.376	80.514	-0.258392	0.418111	0.0798593		60.542	39.717	48.168	-0.60818	-0.329861	-0.46902	-0.54888	1
NM_010299	Gm2a	49.304	47.466	43.263	-0.0548102	-0.188571	-0.121691		48.529	32.931	32.048	-0.559401	-0.598613	-0.579007	-0.457316	0		NM_015825	Sh3bgr	0.303	0.577	0.288	0.929254	-0.073249	0.428002		0.287	0.697	0.1	1.28011	-1.52105	-0.120471	-0.548474	1
NM_144545	Eif3j1	78.839	102.199	107.584	0.3744	0.448482	0.411441		110.158	110.577	102.979	0.00547706	-0.0972241	-0.0458735	-0.457314	1		NM_026025	Zcrb1	719.226	909.613	567.096	0.338808	-0.342852	-0.00202225		735.981	588.513	429.361	-0.322594	-0.777477	-0.550036	-0.548014	0
NR_027866	5730408K05Rik	120.385	172.927	148.859	0.522507	0.306291	0.414399		174.05	162.787	175.409	-0.0965163	0.011221	-0.0426477	-0.457047	1		NM_001364374	Vti1b	380.062	416.419	377.372	0.131801	-0.0102474	0.0607769		373.102	280.836	252.281	-0.409842	-0.564539	-0.48719	-0.547967	1
NM_021366	Klf13	350.474	479.056	480.074	0.450887	0.453949	0.452418		464.505	460.475	465.585	-0.0125713	0.00335045	-0.00461042	-0.457029	1		NM_013694	Tnp2	2.959	5.678	3.823	0.940273	0.369596	0.654934		1.148	1.678	0.911	0.54762	-0.3336	0.10701	-0.547924	0
NR_045627	1700120C14Rik	39.453	41.884	38.666	0.0862642	-0.0290695	0.0285974		42.705	31.672	31.831	-0.431197	-0.423973	-0.427585	-0.456182	1		NM_025553	Mrpl11	123.838	146.25	97.387	0.239983	-0.346653	-0.0533352		141.72	124.57	70.093	-0.186087	-1.0157	-0.600894	-0.547559	0
NM_153390	Pxt1	0.623	0.274	0.271	-1.18506	-1.20094	-1.193		0.545	0.302	0.1	-0.851708	-2.44626	-1.64898	-0.455984	0		NR_027987	C030016D13Rik	1.303	1.789	2.308	0.457316	0.824806	0.641061		1.991	1.157	3.903	-0.783104	0.97109	0.0939929	-0.547068	0
NM_175031	Stk36	0.303	0.421	0.365	0.474502	0.268579	0.371541		0.402	0.355	0.405	-0.179376	0.0107264	-0.084325	-0.455866	1		NM_026370	Kat8	72.687	87.318	70.23	0.264582	-0.0496099	0.107486		87.41	75.754	54.86	-0.206476	-0.672044	-0.43926	-0.546746	1
NR_029470	Gm10863	1.144	1.142	1.89	-0.0025244	0.724299	0.360887		7.423	7.818	6.179	0.0747972	-0.264629	-0.0949159	-0.455803	1		NM_008776	Pafah1b3	48.635	66.016	56.621	0.440821	0.219342	0.330082		52.561	60.055	34.068	0.192292	-0.625575	-0.216642	-0.546723	1
NM_001163098	Tchh	1.099	1.384	1.094	0.332653	-0.00657865	0.163037		1.509	1.311	1.158	-0.202925	-0.381958	-0.292441	-0.455478	1		NR_045884	Dnmt3aos	0.789	0.644	0.68	-0.292965	-0.214491	-0.253728		0.337	0.1	0.375	-1.75275	0.154142	-0.799303	-0.545576	0
NM_011827	Hcst	64.952	79.134	69.002	0.284924	0.0872642	0.186094		68.643	50.002	64.908	-0.457127	-0.0807163	-0.268922	-0.455016	1		NR_024067	Snhg6	800.195	838.698	679.626	0.0677998	-0.235611	-0.0839054		851.534	620.319	488.604	-0.457054	-0.801398	-0.629226	-0.545321	0
NM_001271564	Armc3	1.871	2.706	2.718	0.532352	0.538736	0.535544		1.976	1.736	2.515	-0.186816	0.347975	0.0805797	-0.454964	0		NM_053157	Tm2d1	264.552	266.248	276.046	0.00921936	0.0613574	0.0352884		222.073	154.465	157.521	-0.523754	-0.49549	-0.509622	-0.54491	1
NM_027744	Noxred1	3.43	2.859	3.979	-0.262698	0.214197	-0.0242503		4.988	3.889	3.293	-0.359062	-0.599059	-0.479061	-0.45481	0		NM_001243968	Ube2m	81.062	110.057	63.784	0.441153	-0.345831	0.047661		96.647	82.39	56.903	-0.230256	-0.76422	-0.497238	-0.544899	1
NR_045740	Gm2093	0.625	0.325	0.664	-0.943416	0.0873271	-0.428045		0.738	0.361	0.444	-1.03162	-0.733061	-0.882342	-0.454297	0		NM_016723	Uchl3	697.963	812.029	580.589	0.218381	-0.265633	-0.0236263		671.207	510.401	401.563	-0.395127	-0.741131	-0.568129	-0.544503	0
NM_007797	Ctla2b	3.565	3.453	3.804	-0.0460517	0.0936152	0.0237817		1.305	0.709	1.323	-0.880192	0.0197633	-0.430215	-0.453996	1		NM_013640	Psmb10	222.104	267.789	156.775	0.269861	-0.50254	-0.116339		234.522	223.33	98.574	-0.0705462	-1.25044	-0.660495	-0.544156	0
NM_029182	Rasd2	0.979	2.482	1.916	1.34212	0.968717	1.15542		0.701	1.302	0.998	0.893243	0.509625	0.701434	-0.453985	0		NR_028299	1700084E18Rik	6.958	8.193	10.484	0.235719	0.591445	0.413582		13.887	12.036	13.391	-0.206379	-0.0524713	-0.129425	-0.543007	1
NM_001033171	Klrg2	1.881	2.302	2.491	0.291388	0.405225	0.348307		3.359	3.692	2.641	0.136371	-0.346947	-0.105288	-0.453595	1		NM_001357988	Gm38396	50.364	41.505	56.559	-0.279108	0.167364	-0.055872		39.475	30.835	22.049	-0.35637	-0.840226	-0.598298	-0.542426	0
NM_001290320	Slc26a8	0.751	1.279	1.376	0.768131	0.873596	0.820864		1.3	1.75	1.607	0.428843	0.305858	0.367351	-0.453513	0		NM_001081163	Chsy1	254.378	254.813	206.413	0.00246498	-0.30144	-0.149488		216.958	133.502	135.296	-0.700554	-0.681297	-0.690926	-0.541438	0
NM_001305432	Akna	164.586	179.675	166.529	0.126548	0.0169318	0.0717399		178.642	137.726	136.497	-0.37527	-0.388202	-0.381736	-0.453476	1		NM_025716	Spryd4	576.089	700.846	555.513	0.282806	-0.052471	0.115167		573.31	458.462	397.172	-0.322513	-0.529552	-0.426032	-0.5412	1
NM_133214	Smco4	65.134	107.551	91.017	0.723538	0.482725	0.603132		76.115	80.73	88.493	0.0849241	0.217383	0.151153	-0.451978	0		NM_011810	Faim	311.204	359.905	266.603	0.209756	-0.223168	-0.00670602		261.051	225.09	141.671	-0.21383	-0.881787	-0.547808	-0.541102	0
NM_008189	Guca1a	14.847	18.471	13.582	0.315091	-0.128476	0.0933075		15.248	11.348	12.464	-0.426182	-0.290853	-0.358517	-0.451825	1		NM_001302485	Gzmm	14.558	19.472	13.22	0.419589	-0.13909	0.140249		17.198	16.717	10.153	-0.0409248	-0.760335	-0.40063	-0.540879	1
NM_001163695	4932438H23Rik	1.551	1.858	2.436	0.260552	0.651315	0.455934		0.497	0.461	0.539	-0.108479	0.117039	0.00428016	-0.451653	0		NM_026160	Map1lc3b	558.533	648.385	573.036	0.215208	0.0369833	0.126096		448.277	340.017	332.751	-0.398784	-0.429947	-0.414366	-0.540461	1
NR_003623	Gm5069	2.142	2.531	3.018	0.240749	0.494634	0.367692		3.081	2.754	3.07	-0.16187	-0.00516003	-0.0835151	-0.451207	1		NM_009109	Ryr1	0.776	1.011	1.069	0.381654	0.462133	0.421894		0.55	0.552	0.465	0.00523665	-0.242201	-0.118482	-0.540376	1
NM_009811	Casp6	366.926	345.246	313.897	-0.0878644	-0.225198	-0.156531		353.929	233.307	231.328	-0.60123	-0.61352	-0.607375	-0.450844	0		NM_177000	C130050O18Rik	243.569	241.342	189.375	-0.0132515	-0.363085	-0.188168		221.244	153.776	115.967	-0.524808	-0.931924	-0.728366	-0.540198	0
NM_181586	Sirt6	49.112	70.611	65.621	0.523817	0.418082	0.47095		63.342	60.374	68.347	-0.069235	0.109716	0.0202403	-0.450709	0		NM_019981	Tex101	0.391	0.26	0.512	-0.588657	0.388975	-0.0998409		0.413	0.25	0.281	-0.724214	-0.555572	-0.639893	-0.540052	0
NM_001077508	Tnfrsf9	26.083	14.766	13.678	-0.820831	-0.931253	-0.876042		9.415	3.898	3.615	-1.27223	-1.38097	-1.3266	-0.450555	0		NR_040386	AI115009	33.021	32.86	34.578	-0.00705133	0.0664706	0.0297096		23.319	19.284	13.918	-0.274102	-0.744554	-0.509328	-0.539037	1
NM_080448	Srgap3	1.631	1.975	1.892	0.276096	0.214155	0.245126		1.583	1.552	1.215	-0.0285327	-0.381705	-0.205119	-0.450244	1		NR_028480	Gm12238	4.742	3.831	6.109	-0.307775	0.365441	0.028833		4.754	2.646	4.213	-0.845329	-0.174294	-0.509811	-0.538644	1
NM_010695	Lcn4	35.68	25.15	32.937	-0.504557	-0.115406	-0.309982		9.352	5.842	5.22	-0.678813	-0.841225	-0.760019	-0.450037	0		NM_026597	Inka1	663.143	826.6	598.796	0.317869	-0.147255	0.085307		568.425	517.266	333.473	-0.136064	-0.7694	-0.452732	-0.538039	1
NR_038016	Gm16998	0.244	0.53	0.804	1.11911	1.72031	1.41971		0.192	0.35	0.404	0.866249	1.07325	0.969749	-0.449964	0		NM_001267724	Asb13	15.829	16.688	13.479	0.0762409	-0.231857	-0.0778079		11.716	10.938	5.345	-0.0991311	-1.13222	-0.615675	-0.537867	0
NM_177725	Lrrc8a	98.492	133.055	128.714	0.433944	0.386091	0.410017		147.201	139.517	146.985	-0.0773465	-0.00211854	-0.0397325	-0.44975	1		NM_022331	Herpud1	2405.7	2356.2	3844.16	-0.0299972	0.676212	0.323108		2453.43	1733.51	2581.12	-0.501107	0.0731942	-0.213956	-0.537064	1
NR_040307	6720468P15Rik	1.088	1.874	1.003	0.784442	-0.117357	0.333543		1.443	1.245	1.424	-0.212926	-0.0191222	-0.116024	-0.449567	1		NM_025522	Dhrs7	334.571	336.226	368.953	0.00711889	0.141125	0.0741218		260.517	181.077	197.488	-0.524774	-0.399613	-0.462193	-0.536315	1
NM_172549	Cabin1	47.912	63.805	57.565	0.413282	0.264805	0.339044		70.059	65.288	64.54	-0.101753	-0.118377	-0.110065	-0.449108	1		NM_153168	Lars2	455.007	459.178	432.641	0.0131648	-0.0727183	-0.0297768		298.636	232.513	174.997	-0.361077	-0.771058	-0.566067	-0.536291	0
NM_011016	Orm2	3.895	3.772	3.706	-0.0462937	-0.0717604	-0.059027		4.94	3.7	3.265	-0.416986	-0.597428	-0.507207	-0.44818	0		NM_001199843	Ift43	24.763	30.683	27.964	0.309253	0.175385	0.242319		54.002	47.887	40.517	-0.173379	-0.414485	-0.293932	-0.536251	1
NM_010559	Il6ra	83.239	78.706	62.105	-0.080786	-0.42255	-0.251668		107.14	68.491	63.535	-0.645511	-0.753874	-0.699692	-0.448024	0		NM_026209	Saysd1	9.203	9.641	7.063	0.0670786	-0.381823	-0.157372		2.98	3.198	1.062	0.101858	-1.48853	-0.693335	-0.535963	0
NM_207204	Ninl	0.517	0.655	0.713	0.341331	0.463738	0.402534		0.898	0.906	0.836	0.0127956	-0.103213	-0.0452084	-0.447743	1		NM_028410	Thap12	49.969	56.619	52.38	0.180253	0.0679827	0.124118		59.25	45.381	43.718	-0.384727	-0.438588	-0.411657	-0.535775	1
NM_175136	Rnf122	0.785	0.848	0.915	0.111372	0.221079	0.166225		0.537	0.497	0.393	-0.111676	-0.450393	-0.281035	-0.44726	1		NM_009296	Supt4a	624.689	748.297	471.887	0.260473	-0.404697	-0.0721119		649.197	562.227	322.76	-0.207504	-1.00819	-0.607849	-0.535737	0
NM_001039052	Pkib	15.028	16.49	14.136	0.133938	-0.0882791	0.0228297		17.681	14.311	12.131	-0.305075	-0.543501	-0.424288	-0.447118	1		NM_197979	Uqcr10	1321.51	1610.19	833.387	0.285044	-0.665132	-0.190044		1460.45	1193.12	653.632	-0.291667	-1.15986	-0.725764	-0.53572	0
NR_156010	Gm38560	3.669	4.419	4.64	0.268333	0.338738	0.303535		4.749	4.767	3.878	0.00545787	-0.292311	-0.143427	-0.446962	1		NR_033635	9130019P16Rik	2.262	1.844	1.202	-0.29476	-0.912162	-0.603461		1.435	1.361	0.312	-0.0763837	-2.20143	-1.13891	-0.535447	0
NM_009405	Tnni2	7.861	5.141	3.843	-0.612664	-1.03248	-0.822572		7.642	3.243	3.1	-1.23662	-1.30168	-1.26915	-0.44658	0		NM_001360776	Ssbp2	55.324	56.808	57.005	0.0381886	0.043183	0.0406858		34.812	28.904	21.129	-0.268316	-0.72036	-0.494338	-0.535024	1
NM_010498	Ids	0.579	0.614	0.587	0.0846753	0.0197972	0.0522362		0.779	0.738	0.476	-0.0780025	-0.710662	-0.394332	-0.446568	1		NM_026633	Mcrip2	504.398	699.091	293.606	0.470918	-0.780681	-0.154882		595.269	575.915	236.489	-0.0476859	-1.33177	-0.689727	-0.534846	0
NM_011798	Xcr1	1.308	1.286	0.837	-0.0244719	-0.644063	-0.334267		1.691	1.294	0.75	-0.386039	-1.17291	-0.779477	-0.445209	0		NM_008831	Phb	696.6	851.211	460.923	0.289186	-0.595805	-0.153309		788.521	682.925	351.667	-0.207422	-1.16494	-0.686181	-0.532871	0
NM_001282978	Cacnb1	6.214	13.131	10.002	1.07938	0.686694	0.883039		14.375	20.469	18.532	0.509879	0.366457	0.438168	-0.444871	0		NM_199033	Tsen2	86.739	100.741	85.098	0.215898	-0.0275556	0.0941713		88.419	67.231	63.305	-0.39523	-0.482037	-0.438633	-0.532805	1
NM_146028	Stac2	1.812	2.358	0.726	0.379981	-1.31954	-0.46978		2.394	1.58	1.021	-0.599499	-1.22944	-0.914469	-0.444689	0		NM_013926	Cbx8	384.326	405.358	332.648	0.076866	-0.208334	-0.0657341		386.378	324.109	201.091	-0.253534	-0.942164	-0.597849	-0.532115	0
NM_181039	Adgrl1	0.618	0.703	0.904	0.185918	0.548716	0.367317		0.375	0.413	0.306	0.139251	-0.293359	-0.0770539	-0.444371	1		NM_001290705	Slc25a14	48.516	49.456	43.52	0.0276849	-0.156782	-0.0645486		51.123	47.248	24.194	-0.113719	-1.07932	-0.596521	-0.531973	0
NM_011584	Nr1d2	8.775	9.308	11.678	0.0850721	0.412322	0.248697		11.335	10.315	9.506	-0.136041	-0.253874	-0.194957	-0.443654	1		NR_040446	C920021L13Rik	77.806	85.352	69.492	0.133544	-0.163035	-0.0147455		53.382	37.479	35.65	-0.510271	-0.582451	-0.546361	-0.531616	0
NM_172611	Gramd4	18.771	15.35	20.597	-0.290267	0.133929	-0.0781691		16.728	12.74	10.657	-0.3929	-0.650464	-0.521682	-0.443513	0		NM_145851	Cables2	30.134	34.165	32.147	0.181127	0.0932919	0.137209		30.044	19.723	26.513	-0.607198	-0.180377	-0.393787	-0.530997	1
NM_172668	Lrp4	21.956	30.297	30.435	0.46456	0.471116	0.467838		33.954	32.81	36.349	-0.0494459	0.0983341	0.0244441	-0.443394	0		NR_024263	Klrb1f	22.366	22.346	26.106	-0.00129066	0.223074	0.110892		22.114	17.591	15.532	-0.330123	-0.509716	-0.419919	-0.530811	1
NR_045266	Gm15545	32.808	41.952	37.629	0.354692	0.197797	0.276245		40.992	37.841	35.242	-0.115392	-0.218047	-0.166719	-0.442964	1		NM_053161	Mrpl27	384.831	462.279	336.232	0.264539	-0.194768	0.0348854		346.063	321.755	187.201	-0.105072	-0.886447	-0.495759	-0.530645	1
NM_001276397	Ube2d2b	2.394	2.007	1.866	-0.254383	-0.359474	-0.306928		3.165	2.063	1.719	-0.617462	-0.880636	-0.749049	-0.44212	0		NM_025927	Mrpl45	582.917	712.523	497.359	0.289646	-0.229003	0.0303216		526.689	390.75	354.857	-0.430705	-0.569714	-0.50021	-0.530531	1
NR_144501	Gm32856	23.414	29.014	28.86	0.309378	0.3017	0.305539		27.786	27.162	23.525	-0.0327685	-0.240163	-0.136466	-0.442005	1		NM_145466	Ggact	6.126	6.393	6.638	0.0615477	0.115803	0.0886755		9.161	6.297	7.225	-0.54084	-0.342508	-0.441674	-0.530349	1
NM_026981	Dtwd1	239.304	296.123	304.241	0.307352	0.34637	0.326861		236.318	216.93	219.555	-0.1235	-0.106147	-0.114824	-0.441685	1		NM_001306143	Mbd3	230.787	375.966	214.199	0.70404	-0.10761	0.298215		216.129	258.587	130.939	0.258757	-0.722998	-0.23212	-0.530335	1
NM_001136181	Hsbp1l1	0.736	0.947	1.278	0.363659	0.79611	0.579884		1.002	1.74	0.699	0.796205	-0.519518	0.138343	-0.441541	0		NM_026630	Gtsf1l	485.644	637.009	349.276	0.391415	-0.475532	-0.0420585		1145.6	930.727	637.774	-0.299678	-0.844991	-0.572335	-0.530276	0
NR_045964	Gm1976	10.903	12.828	12.366	0.234571	0.181654	0.208112		14.364	11.854	12.594	-0.277084	-0.189721	-0.233402	-0.441515	1		NM_197889	Ifnz	1.065	1.187	1.198	0.156467	0.169774	0.16312		1.557	1.656	0.88	0.0889337	-0.823194	-0.36713	-0.53025	1
NM_001310750	Pde4a	183.504	229.39	221.62	0.321991	0.272277	0.297134		187.438	167.406	171.849	-0.163062	-0.125272	-0.144167	-0.441301	1		NM_009807	Casp1	132.185	127.032	134.82	-0.0573665	0.0284761	-0.0144452		114.618	81.013	76.317	-0.500608	-0.586757	-0.543683	-0.529238	0
NM_001005608	Itgb4	5.154	9.655	7.211	0.905584	0.484507	0.695045		6.233	8.064	6.853	0.371569	0.136809	0.254189	-0.440856	0		NM_026069	Rpl37	817.528	1023.81	506.591	0.324604	-0.690447	-0.182921		1033.83	872.364	456.518	-0.244994	-1.17925	-0.712123	-0.529202	0
NM_181344	C1rl	9.137	11.022	11.056	0.270594	0.275037	0.272815		9.83	8.709	8.798	-0.174684	-0.160016	-0.16735	-0.440165	1		NM_020024	Taf10	23.855	56.669	34.511	1.24827	0.532765	0.890516		22.67	36.955	22.951	0.704985	0.0177726	0.361379	-0.529137	0
NR_152170	Gm15517	0.912	0.91	1.293	-0.00316728	0.503617	0.250225		1.653	1.512	1.389	-0.128629	-0.25104	-0.189834	-0.440059	1		NM_013534	P3h3	4.808	5.482	3.974	0.189265	-0.274845	-0.0427898		2.438	2.003	1.343	-0.283536	-0.860239	-0.571887	-0.529097	0
NM_145066	Gpr85	0.798	0.964	0.784	0.272644	-0.0255351	0.123555		1.051	0.825	0.864	-0.349297	-0.282659	-0.315978	-0.439533	1		NM_013811	Dnah8	3.24	4.272	3.922	0.398918	0.275596	0.337257		2.787	2.089	2.85	-0.415901	0.0322489	-0.191826	-0.529083	1
NR_131118	9630028I04Rik	1.263	1.294	0.904	0.034983	-0.48246	-0.223738		1.016	0.576	0.715	-0.81876	-0.506885	-0.662822	-0.439084	0		NM_025843	Ndufb7	934.358	1235.43	704.586	0.402971	-0.4072	-0.0021145		1121.72	1004.12	600.045	-0.159781	-0.902569	-0.531175	-0.52906	0
NM_025980	Nrarp	10.135	10.9	11.847	0.104982	0.225176	0.165079		4.337	3.635	3.544	-0.254742	-0.291319	-0.27303	-0.438109	1		NM_015807	Nt5c	340.135	420.522	235.194	0.306074	-0.532256	-0.113091		376.655	365.096	159.59	-0.0449678	-1.23887	-0.641921	-0.528829	0
NM_010169	F2r	52.334	33.533	40.104	-0.642167	-0.384002	-0.513085		20.622	10.578	10.757	-0.963117	-0.938908	-0.951013	-0.437928	0		NM_001204912	Ptrhd1	21.06	24.656	24.98	0.227433	0.246268	0.236851		21.768	17.754	17.816	-0.294065	-0.289035	-0.29155	-0.528401	1
NM_022410	Myh9	81.239	107.663	99.376	0.406278	0.290725	0.348502		117.723	114.973	106.563	-0.0341011	-0.14369	-0.0888954	-0.437397	1		NM_133733	Clmp	6.494	6.492	7.215	-0.000444385	0.151892	0.0757238		6.029	3.733	5.204	-0.691583	-0.212298	-0.45194	-0.527664	1
NM_178214	Hist2h2be	19.443	18.447	19.64	-0.0758646	0.0145441	-0.0306603		28.988	23.681	18.548	-0.291726	-0.644192	-0.467959	-0.437299	0		NR_153368	Gm35986	1.667	2.032	2.213	0.285646	0.408749	0.347198		2.344	1.98	2.161	-0.243472	-0.117273	-0.180373	-0.527571	1
NM_008878	Serpinf2	0.181	0.342	0.258	0.918007	0.511381	0.714694		0.358	0.287	0.656	-0.318909	0.873736	0.277414	-0.43728	0		NM_153419	Grwd1	765.688	909.934	550.09	0.249005	-0.477089	-0.114042		864.462	828.855	370.489	-0.0606828	-1.22237	-0.641527	-0.527485	0
NM_001038602	Marveld2	23.276	20.262	23.322	-0.200067	0.00284836	-0.0986091		20.346	13.42	14.675	-0.600361	-0.471385	-0.535873	-0.437264	0		NM_001177536	Prdm11	1.051	1.075	0.951	0.032574	-0.144245	-0.0558357		0.708	0.35	0.638	-1.01639	-0.150193	-0.583294	-0.527458	0
NM_173398	Gpr171	141.173	118.442	110.484	-0.253283	-0.353627	-0.303455		75.471	45.953	44.397	-0.715763	-0.76546	-0.740612	-0.437157	0		NM_001329541	Cfd	11.084	16.095	11.056	0.538134	-0.0036491	0.267242		10.551	12.068	6.432	0.193807	-0.71404	-0.260117	-0.527359	1
NM_001301204	Dpep2	165.539	181.009	145.29	0.12889	-0.188236	-0.0296727		116.727	84.653	84.286	-0.463505	-0.469773	-0.466639	-0.436967	0		NM_011547	Tfap2a	0.301	0.242	0.73	-0.314756	1.27813	0.481688		0.506	0.61	0.394	0.269672	-0.360942	-0.0456349	-0.527323	1
NM_001081163	Chsy1	216.115	232.314	257.881	0.104277	0.254906	0.179592		247.969	208.581	206.376	-0.249552	-0.264885	-0.257218	-0.43681	1		NM_001356434	Ntmt1	1248.65	1480.03	838.226	0.245258	-0.574956	-0.164849		1243.77	1053.63	563.161	-0.239339	-1.14309	-0.691217	-0.526368	0
NM_001167988	Taf9b	4.766	6.226	4.088	0.385527	-0.221384	0.0820714		4.977	4.819	3.145	-0.0465426	-0.662216	-0.354379	-0.436451	1		NM_026618	Coa3	2048.64	2496.56	1579.99	0.285274	-0.374754	-0.0447396		2078.49	1513.22	1293.61	-0.457914	-0.68414	-0.571027	-0.526288	0
NM_019578	Extl1	9.615	10.153	11.719	0.0785473	0.285491	0.182019		5.196	4.409	4.307	-0.23695	-0.270718	-0.253834	-0.435853	1		NM_029811	St5	11.203	11.875	11.89	0.0840424	0.0858636	0.084953		10.819	7.765	8.177	-0.478509	-0.403924	-0.441216	-0.526169	1
NM_019388	Cd86	7.902	7.643	7.097	-0.0480788	-0.155009	-0.101544		7.563	5.593	4.857	-0.435336	-0.638893	-0.537115	-0.435571	0		NM_016785	Tpmt	3.197	2.707	3.608	-0.240024	0.174481	-0.0327716		3.699	2.359	2.673	-0.64896	-0.468675	-0.558818	-0.526046	0
NM_053109	Clec2d	10.244	8.84	9.398	-0.212661	-0.124353	-0.168507		10.711	7.124	6.976	-0.588334	-0.618621	-0.603477	-0.43497	0		NM_145367	Txndc5	173.251	167.605	221.4	-0.0477985	0.353792	0.152997		113.305	116.471	65.718	0.0397593	-0.785851	-0.373046	-0.526042	1
NM_001099276	Pik3c2b	4.128	5.868	6.06	0.507426	0.553875	0.53065		4.398	4.616	4.79	0.0697956	0.123178	0.0964868	-0.434164	0		NM_010208	Fgr	0.649	0.815	0.655	0.328582	0.0132764	0.170929		1.476	1.183	1.126	-0.319243	-0.390486	-0.354864	-0.525793	1
NM_153054	Slc18a1	1.55	1.66	1.855	0.098915	0.259151	0.179033		2.203	1.847	1.845	-0.254286	-0.255849	-0.255067	-0.4341	1		NM_007552	Bmi1	13.852	15.59	15.834	0.170527	0.192931	0.181729		17.633	14.244	13.553	-0.307924	-0.379666	-0.343795	-0.525524	1
NM_007710	Ckm	1.103	1.164	0.96	0.0776583	-0.200326	-0.0613341		1.06	0.682	0.83	-0.636221	-0.352881	-0.494551	-0.433217	0		NM_001304267	Tmem265	236.618	271.78	231.332	0.199879	-0.032595	0.0836422		192.433	124.447	161.269	-0.628825	-0.254887	-0.441856	-0.525498	1
NM_001111317	Tmem262	8.213	9.684	9.674	0.237694	0.236203	0.236949		10.237	8.356	9.566	-0.292909	-0.0978053	-0.195357	-0.432305	1		NM_053068	Chrac1	961.346	1205.18	824.271	0.326121	-0.221937	0.052092		857.095	712.339	535.102	-0.266891	-0.679641	-0.473266	-0.525358	1
NM_178776	BC049715	28.635	25.017	23.581	-0.194871	-0.280155	-0.237513		27.495	16.375	18.242	-0.747674	-0.591905	-0.66979	-0.432277	0		NM_011293	Polr2j	1023.22	1301.19	724.047	0.346718	-0.498957	-0.0761192		1064.59	968.377	508.749	-0.13665	-1.06527	-0.600958	-0.524839	0
NR_152777	Gm32688	0.403	1.008	0.397	1.32264	-0.0216408	0.650502		0.293	0.276	0.421	-0.0862324	0.52292	0.218344	-0.432158	0		NM_026500	Ddx59	7.652	9.072	11.597	0.245584	0.599843	0.422713		7.99	8.22	6.743	0.0409429	-0.244805	-0.101931	-0.524644	1
NM_001310706	Rgs3	14.431	13.118	11.44	-0.137623	-0.335084	-0.236354		18.138	11.191	11.653	-0.696676	-0.638314	-0.667495	-0.431141	0		NM_183250	Tma7	1695.19	2095.24	1323.65	0.305667	-0.35693	-0.0256317		1674.09	1379.18	947.703	-0.279568	-0.820871	-0.55022	-0.524588	0
NM_028037	Acad10	6.318	6.941	6.098	0.135676	-0.0511318	0.0422719		6.47	4.671	5.232	-0.470034	-0.306403	-0.388219	-0.430491	1		NM_026958	Slirp	815.664	878.899	531.184	0.107722	-0.618763	-0.25552		837.651	595.442	399.602	-0.492388	-1.06779	-0.780087	-0.524566	0
NM_001039530	Parp14	7.396	5.485	5.292	-0.431254	-0.482932	-0.457093		9.048	5.354	4.471	-0.756982	-1.017	-0.886992	-0.429899	0		NM_001164658	Catsperg1	1.166	1.233	1.842	0.080605	0.659705	0.370155		1.187	1.052	1.084	-0.174185	-0.130955	-0.15257	-0.522725	1
NM_021546	Necab3	4.958	6.858	7.506	0.46803	0.598286	0.533158		7.047	8.238	6.958	0.225285	-0.0183365	0.103474	-0.429684	0		NM_001164597	Zfp512b	94.293	107.851	93.809	0.193817	-0.00742433	0.0931963		91.408	60.646	75.958	-0.591908	-0.267119	-0.429513	-0.52271	1
NM_008823	Cfp	525.311	462.51	390.502	-0.183687	-0.427842	-0.305765		658.705	374.362	418.168	-0.815199	-0.65555	-0.735374	-0.42961	0		NR_151497	Cxcl16	0.777	1.213	1.196	0.642593	0.622231	0.632412		0.731	0.843	0.738	0.205661	0.0137494	0.109705	-0.522707	0
NM_001160400	Megf8	1.765	2.043	2.242	0.211021	0.345118	0.27807		2.247	2.082	1.966	-0.11003	-0.192737	-0.151383	-0.429453	1		NM_001139519	Zbp1	13.608	7.959	6.14	-0.773796	-1.14814	-0.96097		7.381	2.424	2.874	-1.60643	-1.36076	-1.48359	-0.522621	0
NM_001357182	Slc27a1	18.048	17.639	15.154	-0.0330702	-0.25214	-0.142605		20.134	14.356	12.777	-0.48798	-0.656085	-0.572032	-0.429427	0		NM_023374	Sdhb	734.828	820.171	560.903	0.158518	-0.389655	-0.115569		721.311	556.216	386.168	-0.374976	-0.901393	-0.638184	-0.522616	0
NM_025347	Ypel3	143.496	143.853	150.119	0.00358479	0.0650961	0.0343404		129.432	89.289	108.536	-0.53564	-0.254021	-0.39483	-0.429171	1		NM_025656	Gemin2	209.982	229.812	206.156	0.130188	-0.0265292	0.0518296		202.257	159.041	133.955	-0.346791	-0.594441	-0.470616	-0.522446	1
NM_146119	Fam129b	95.996	94.006	74.358	-0.0302215	-0.368486	-0.199354		89.258	57.826	57.696	-0.626263	-0.62951	-0.627887	-0.428533	0		NM_080428	Fbxw7	98.093	103.898	90.059	0.0829458	-0.12328	-0.020167		84.353	56.434	59.456	-0.579875	-0.504617	-0.542246	-0.522079	0
NM_172450	4930539E08Rik	2.543	3.171	3.04	0.318406	0.25754	0.287973		3.73	3.936	2.91	0.0775546	-0.358156	-0.140301	-0.428274	1		NM_008354	Il12rb2	8.122	9.004	7.913	0.148731	-0.0376103	0.0555604		6.878	7.09	3.495	0.0437965	-0.976697	-0.46645	-0.52201	1
NM_027419	2810408A11Rik	5.058	6.68	5.941	0.401281	0.232139	0.31671		5.213	4.137	5.628	-0.333529	0.110508	-0.11151	-0.42822	1		NM_001033162	Shcbp1l	6.635	8.616	7.038	0.376922	0.085069	0.230995		6.335	6.147	4.362	-0.0434621	-0.538355	-0.290908	-0.521904	1
NM_001310670	Zfp111	53.768	54.884	51.901	0.0296378	-0.0509855	-0.0106738		46.778	36.271	32.841	-0.367014	-0.510332	-0.438673	-0.427999	0		NM_025644	Exosc1	790.063	951.378	688.758	0.268051	-0.197971	0.0350402		740.438	578.252	482.798	-0.356681	-0.616959	-0.48682	-0.52186	1
NM_001080924	Znrf3	20.166	29.104	30.091	0.529292	0.577407	0.55335		29.709	33.316	31.535	0.165315	0.0860539	0.125685	-0.427665	0		NM_025363	Fmc1	456.919	538.803	424.073	0.237819	-0.107626	0.0650968		531.731	411.692	364.637	-0.369131	-0.544236	-0.456683	-0.52178	1
NM_027990	Lypd6b	10.215	6.094	7.164	-0.745228	-0.511852	-0.62854		8.75	3.74	4.736	-1.22624	-0.885614	-1.05593	-0.427389	0		NR_028576	Scarna13	117.778	116.575	128.684	-0.0148117	0.127763	0.0564755		128.732	92.694	93.807	-0.473823	-0.456603	-0.465213	-0.521689	1
NR_151454	1700055D16Rik	1.527	1.599	1.351	0.0664699	-0.176672	-0.0551013		1.824	1.319	1.293	-0.467661	-0.496383	-0.482022	-0.426921	0		NM_133888	Smpdl3b	56.119	61.01	33.937	0.120556	-0.72563	-0.302537		42.205	36.002	15.786	-0.229337	-1.41877	-0.824053	-0.521516	0
NM_001316366	Etv4	12.279	17.91	18.116	0.544572	0.561071	0.552822		15.194	16.443	16.724	0.113972	0.138418	0.126195	-0.426627	0		NM_146073	Zdhhc14	8.55	9.293	10.002	0.12022	0.226292	0.173256		6.976	6.356	4.725	-0.134281	-0.562086	-0.348183	-0.521439	1
NM_001271005	H2-T-ps	5.399	5.663	6.237	0.0688743	0.20816	0.138517		4.138	3.132	3.67	-0.401849	-0.173154	-0.287502	-0.426019	1		NR_015515	6430562O15Rik	53.537	57.641	51.196	0.106559	-0.0645052	0.0210269		59.85	49.023	36.521	-0.287892	-0.712625	-0.500259	-0.521286	1
NM_010692	Lbx2	3.018	4.091	3.172	0.438861	0.0718	0.25533		2.857	2.983	2.16	0.0622629	-0.40347	-0.170603	-0.425934	1		NM_026725	Dusp23	35.797	42.615	35.06	0.251523	-0.0300127	0.110755		25.796	20.992	17.958	-0.297308	-0.522521	-0.409914	-0.520669	1
NM_026840	Pdgfrl	1.429	1.195	0.949	-0.257995	-0.590526	-0.424261		2.678	1.306	1.69	-1.036	-0.664133	-0.850067	-0.425806	0		NM_001099675	Tomm5	1926.1	2433.99	1255.28	0.337637	-0.617673	-0.140018		1751.02	1622.32	756.283	-0.110136	-1.21119	-0.660665	-0.520647	0
NM_001289927	Egr3	1.539	1.003	1.169	-0.617672	-0.396718	-0.507195		1.639	0.881	0.837	-0.895602	-0.969516	-0.932559	-0.425364	0		NM_028164	1600014C23Rik	17.949	24.287	20.711	0.436281	0.206494	0.321387		12.35	11.221	10.312	-0.13831	-0.260187	-0.199248	-0.520636	1
NR_045341	5730435O14Rik	4.698	3.828	2.353	-0.295456	-0.997545	-0.646501		3.032	0.933	2.23	-1.70032	-0.443226	-1.07177	-0.425273	0		NM_028784	F13a1	11.58	11.524	14.509	-0.00699369	0.325313	0.15916		6.922	8.174	3.557	0.239853	-0.960528	-0.360337	-0.519497	1
NM_001310759	Zfp653	16.589	20.309	22.809	0.291892	0.459376	0.375634		17.404	17.364	16.285	-0.00331959	-0.0958752	-0.0495974	-0.425232	1		NM_026919	Tmem258	567.52	663.027	574.483	0.224396	0.017593	0.120995		634.651	500.717	463.351	-0.341968	-0.453858	-0.397913	-0.518908	1
NM_029661	Spatc1l	0.233	0.233	0.295	0	0.340385	0.170192		0.778	0.717	0.593	-0.117797	-0.391738	-0.254768	-0.42496	1		NM_020000	Med8	430.689	513.552	348.774	0.253864	-0.304354	-0.025245		389.86	293.846	243.363	-0.407896	-0.679846	-0.543871	-0.518626	0
NM_207277	Msantd1	1.838	1.487	2.298	-0.305732	0.322242	0.00825496		2.236	1.712	1.639	-0.385237	-0.448104	-0.416671	-0.424926	1		NM_026734	Tmem126b	517.399	534.44	468.174	0.0467507	-0.144232	-0.0487409		407.726	274.12	276.247	-0.572792	-0.561641	-0.567217	-0.518476	0
NM_015738	Galr3	22.814	31.692	31.402	0.474199	0.460937	0.467568		27.078	27.838	27.979	0.0399344	0.0472232	0.0435788	-0.423989	0		NM_010071	Dok2	526.889	564.289	421.211	0.0989352	-0.322956	-0.11201		649.996	470.798	374.476	-0.465323	-0.795558	-0.63044	-0.51843	0
NM_001013773	Nxpe5	79.622	67.174	52.592	-0.245264	-0.598324	-0.421794		95.382	56.626	49.763	-0.752252	-0.938644	-0.845448	-0.423654	0		NM_020582	Atp5j2	629.075	757.307	472.193	0.267646	-0.413855	-0.0731046		725.137	595.946	388.673	-0.283072	-0.899697	-0.591384	-0.51828	0
NR_110490	Tug1	342.938	571.675	529.456	0.737247	0.626563	0.681905		511.063	654.001	571.621	0.355792	0.161558	0.258675	-0.42323	0		NM_001357955	Lrrc75a	12.767	15.034	14.486	0.235809	0.18224	0.209025		14.113	12.507	10.38	-0.174289	-0.443218	-0.308754	-0.517778	1
NM_011324	Scnn1a	29.125	27.981	28.594	-0.0578105	-0.0265456	-0.0421781		25.253	18.336	18.248	-0.461776	-0.468716	-0.465246	-0.423068	0		NM_001081415	Samd1	47.851	66.409	31.543	0.47283	-0.601229	-0.0641997		48.085	40.388	25.554	-0.25166	-0.912038	-0.581849	-0.517649	0
NM_001347528	Ktn1	59.609	79.304	71.954	0.411863	0.271545	0.341704		78.084	79.809	68.267	0.0315245	-0.193839	-0.0811571	-0.422861	1		NM_001291028	Lzts3	0.196	0.216	0.41	0.140178	1.06477	0.602474		0.512	0.633	0.466	0.306062	-0.135814	0.0851239	-0.51735	0
NM_144907	Sesn2	309.718	337.055	359.053	0.122029	0.213242	0.167635		383.267	312.257	330.355	-0.295616	-0.214333	-0.254974	-0.422609	1		NM_011874	Psmc4	979.334	1203.82	746.548	0.297742	-0.391566	-0.046912		1003.24	890.946	516.778	-0.171254	-0.957047	-0.564151	-0.517239	0
NM_001302481	Acy3	6.172	6.543	6.578	0.0842142	0.0919109	0.0880626		5.982	5.983	3.762	0.000241153	-0.669128	-0.334443	-0.422506	1		NM_025541	Asf1a	923.413	1012.79	799.044	0.133287	-0.208701	-0.037707		878.017	650.611	549.414	-0.432454	-0.676355	-0.554404	-0.516697	0
NM_013819	H2-M3	29.981	37.002	31.885	0.303555	0.0888294	0.196192		39.164	35.328	31.734	-0.148716	-0.303499	-0.226107	-0.422299	1		NM_001368638	Nras	256.914	281.194	271.45	0.13028	0.079401	0.104841		263.704	189.944	206.962	-0.473345	-0.349554	-0.411449	-0.51629	1
NM_001347655	Mylpf	13.251	18.693	20.641	0.496397	0.639412	0.567904		17.048	18.21	19.534	0.0951284	0.196385	0.145757	-0.422148	0		NM_001324515	Tmem251	99.478	96.758	74.157	-0.0399966	-0.423795	-0.231896		85.796	66.407	39.302	-0.369575	-1.12631	-0.747941	-0.516046	0
NR_015558	5031425F14Rik	17.955	17.326	18.602	-0.051447	0.0510721	-0.000187471		15.993	11.734	12.149	-0.446746	-0.396603	-0.421674	-0.421487	0		NM_029338	Rsph9	3.245	3.635	2.318	0.163737	-0.485338	-0.160801		2.006	1.344	1.172	-0.577788	-0.775349	-0.676569	-0.515768	0
NM_010304	Gna15	175.37	210.767	204.37	0.265247	0.220781	0.243014		131.5	111.142	121.493	-0.242659	-0.11419	-0.178424	-0.421438	1		NM_181392	Gtf2h5	532.337	665.115	450.489	0.321264	-0.240848	0.040208		553.589	472.547	335.448	-0.228357	-0.722726	-0.475542	-0.51575	1
NR_151663	Tmem38a	5.314	5.303	4.143	-0.00298948	-0.359122	-0.181056		5.709	4.095	3.46	-0.479375	-0.722466	-0.60092	-0.419864	0		NM_026373	Cdk2ap2	1295.85	1483.91	980.574	0.195508	-0.402201	-0.103347		1343.92	1071.79	714.402	-0.326425	-0.91164	-0.619033	-0.515686	0
NM_009694	Apobec2	3.005	2.781	3.943	-0.111761	0.391929	0.140084		2.971	2.963	2.022	-0.00388998	-0.555166	-0.279528	-0.419612	1		NM_007451	Slc25a5	5773.27	6241.32	4101.98	0.112461	-0.493068	-0.190304		5311.67	4596.14	2307.76	-0.208744	-1.20267	-0.705708	-0.515405	0
NM_001204281	Hdac7	40.027	50.869	51.194	0.345813	0.355001	0.350407		30.678	31.861	26.843	0.0545871	-0.192659	-0.0690357	-0.419443	1		NM_023536	Mrto4	830.83	1097.38	641.593	0.401442	-0.372895	0.0142735		930.554	952.513	453.98	0.0336489	-1.03546	-0.500906	-0.51518	1
NR_126489	2210406O10Rik	1.315	1.312	0.95	-0.00329508	-0.469063	-0.236179		1.428	1.106	0.743	-0.368645	-0.942562	-0.655603	-0.419424	0		NM_025468	Sec11c	1000.72	1133.38	969.444	0.179594	-0.0458031	0.0668954		942.445	746.768	638.977	-0.335748	-0.560644	-0.448196	-0.515092	1
NM_001033157	5730507C01Rik	1.065	1.242	1.291	0.221812	0.277636	0.249724		1.377	1.675	0.895	0.282633	-0.621569	-0.169468	-0.419192	1		NM_001077265	Hnrnpd	17.483	21.75	19.493	0.315063	0.157003	0.236033		18.836	14.621	16.487	-0.365451	-0.192164	-0.278807	-0.51484	1
NM_001163455	Tbck	86.492	112.351	111.637	0.377374	0.368177	0.372776		110.648	108.468	105.898	-0.0287079	-0.063302	-0.046005	-0.41878	1		NM_001357396	Impact	116.233	112.982	118.673	-0.0409268	0.029972	-0.00547739		94.979	57.808	75.872	-0.716339	-0.324041	-0.52019	-0.514713	0
NM_199323	Tacc1	112.524	198.079	183.621	0.815843	0.706498	0.761171		168.237	221.122	205.77	0.394348	0.290538	0.342443	-0.418728	0		NM_031172	Trim17	2.485	2.824	1.488	0.184494	-0.739871	-0.277689		4.139	3.292	1.735	-0.330318	-1.25435	-0.792332	-0.514644	0
NM_001271679	Wnk3	0.229	0.315	0.471	0.460004	1.04038	0.750192		0.199	0.3	0.209	0.592194	0.0707345	0.331464	-0.418728	0		NM_021888	Qtrt1	322.909	396.02	271.37	0.294446	-0.250866	0.0217896		341.506	291.424	202.092	-0.228791	-0.756899	-0.492845	-0.514635	1
NM_010739	Muc13	170.847	160.531	140.002	-0.089853	-0.287257	-0.188555		126.25	84.72	81.078	-0.575509	-0.638901	-0.607205	-0.41865	0		NM_024438	Dusp19	20.297	21.116	16.249	0.0570701	-0.320916	-0.131923		14.131	10.473	7.783	-0.432189	-0.860465	-0.646327	-0.514404	0
NM_001289791	Asic1	0.933	1.116	1.052	0.258388	0.173186	0.215787		1.458	1.039	1.545	-0.488795	0.0836161	-0.202589	-0.418376	1		NM_001360440	Morn2	6.715	9.623	7.865	0.519099	0.228059	0.373579		8.041	6.77	7.857	-0.248219	-0.0333964	-0.140808	-0.514387	1
NM_001368299	Efnb2	0.87	0.737	0.928	-0.239351	0.0931094	-0.0731207		0.842	0.644	0.557	-0.38676	-0.596143	-0.491451	-0.418331	0		NM_001370745	Mark3	33.161	39.023	31.877	0.234837	-0.0569717	0.0889328		33.704	22.124	28.508	-0.607308	-0.241553	-0.42443	-0.513363	1
NM_001013372	Nrp	230.241	329.2	316.847	0.51582	0.460642	0.488231		303.066	308.375	328.209	0.0250538	0.114983	0.0700183	-0.418212	0		NM_019401	Nmi	56.488	48.876	39.918	-0.208818	-0.500905	-0.354862		43.957	34.409	16.856	-0.353307	-1.38283	-0.868069	-0.513207	0
NM_001346699	Col26a1	0.258	0.226	0.193	-0.191048	-0.41877	-0.304909		0.462	0.392	0.2	-0.237039	-1.20789	-0.722466	-0.417557	0		NM_026398	Pop5	560.142	700.711	379.336	0.323027	-0.562316	-0.119645		696.563	601.393	335.577	-0.211946	-1.05361	-0.632778	-0.513133	0
NM_001163627	Fam151b	0.741	0.995	0.602	0.425223	-0.29971	0.0627565		1.08	0.917	0.778	-0.236038	-0.473189	-0.354613	-0.41737	1		NM_001308425	2310009A05Rik	290.188	298.361	262.53	0.0400711	-0.144506	-0.0522172		287.882	208.121	181.9	-0.468055	-0.662332	-0.565194	-0.512976	0
NM_144899	Adamtsl4	3.286	4.971	5.526	0.597204	0.749903	0.673553		4.452	5.76	4.909	0.371615	0.140976	0.256295	-0.417258	0		NR_033780	2810001G20Rik	129.93	155.927	128.427	0.263136	-0.016786	0.123175		122.626	104.1	84.163	-0.236295	-0.543007	-0.389651	-0.512826	1
NM_022017	Trpv4	0.759	0.73	0.719	-0.0562034	-0.0781081	-0.0671558		0.73	0.482	0.565	-0.598863	-0.369646	-0.484254	-0.417099	0		NM_001364317	Rps6kl1	2.516	3.087	2.589	0.295074	0.041263	0.168168		2.651	1.793	2.431	-0.564161	-0.124987	-0.344574	-0.512742	1
NR_027879	4930583K01Rik	0.4	0.599	0.688	0.582556	0.782409	0.682482		0.61	1.028	0.523	0.752959	-0.221998	0.26548	-0.417002	0		NR_033729	Fbxl12os	1.184	1.537	1.776	0.376448	0.584963	0.480705		1.247	1.265	1.176	0.0206759	-0.0845734	-0.0319487	-0.512654	1
NM_001033383	Zfp865	18.974	33.39	26.808	0.815392	0.49864	0.657016		26.247	33.382	28.786	0.346918	0.133215	0.240066	-0.41695	0		NM_027207	1600002K03Rik	60.031	76.496	56.26	0.349677	-0.0935981	0.128039		63.393	75.98	31.035	0.261296	-1.03043	-0.384566	-0.512605	1
NM_027171	Camsap3	0.595	0.635	0.706	0.0938669	0.246779	0.170323		0.652	0.674	0.449	0.0478766	-0.538157	-0.24514	-0.415463	1		NM_178605	Nop16	840.93	1083.72	574.316	0.365937	-0.550141	-0.0921019		830.351	725.789	410.851	-0.194171	-1.01511	-0.604639	-0.512537	0
NM_001243201	Gimap4	0.297	0.296	0.582	-0.00486576	0.970556	0.482845		0.225	0.556	0.1	1.30516	-1.16993	0.0676174	-0.415228	0		NM_007749	Cox7c	1179.79	1337.04	861.867	0.180516	-0.452989	-0.136237		1193.39	900.956	643.329	-0.405536	-0.891436	-0.648486	-0.512249	0
NM_025394	Tomm7	73.106	93.5	92.524	0.354977	0.339838	0.347407		103.697	96.879	101.041	-0.0981183	-0.0374333	-0.0677758	-0.415183	1		NM_026890	Ngdn	755.66	899.263	679.507	0.251006	-0.153249	0.0488785		751.783	664.733	447.684	-0.177541	-0.747836	-0.462688	-0.511567	1
NM_010628	Kif9	2.528	2.975	2.892	0.234893	0.194071	0.214482		3.197	2.54	3.047	-0.33189	-0.0693292	-0.20061	-0.415092	1		NM_010942	Nsg1	9.171	9.348	10.992	0.0275787	0.261303	0.144441		8.926	7.706	6.217	-0.212032	-0.521795	-0.366913	-0.511354	1
NR_045427	1810013A23Rik	1.164	2.011	1.56	0.788822	0.422455	0.605638		0.914	1.087	1.001	0.250086	0.131176	0.190631	-0.415008	0		NM_001360135	Sema4b	47.722	51.26	47.833	0.103179	0.00335177	0.0532654		46.044	30.37	36.992	-0.600366	-0.3158	-0.458083	-0.511348	1
NM_133772	Ssbp4	83.346	107.688	105.22	0.369673	0.336224	0.352948		86.522	84.988	80.929	-0.0258079	-0.0964102	-0.0611091	-0.414057	1		NM_022891	Rpl23	1471.01	1927.58	917.01	0.389978	-0.681802	-0.145912		1403.53	1349.68	586.947	-0.0564372	-1.25776	-0.657097	-0.511185	0
NM_177301	Hnrnpl	213.793	368.915	343.696	0.787074	0.684918	0.735996		299.115	389.666	358.913	0.381538	0.262934	0.322236	-0.41376	0		NM_011817	Gadd45g	117.424	143.393	117.324	0.288247	-0.00122914	0.143509		119.945	88.32	97.905	-0.441561	-0.292919	-0.36724	-0.510749	1
NM_007910	Efna4	0.322	0.487	0.371	0.596861	0.204358	0.40061		0.807	0.742	0.862	-0.121149	0.0951192	-0.0130151	-0.413625	1		NM_145422	Rtcb	999.329	1095.86	1025.17	0.133037	0.0368301	0.0849336		1062.13	877.669	712.319	-0.275218	-0.576372	-0.425795	-0.510729	1
NR_077219	A930006K02Rik	13.154	18.112	13.783	0.461444	0.0673884	0.264416		18.197	16.027	16.804	-0.183196	-0.114896	-0.149046	-0.413462	1		NM_172145	Eva1b	25.694	39.483	23.005	0.6198	-0.159484	0.230158		25.813	24.26	18.634	-0.0895183	-0.47016	-0.279839	-0.509997	1
NM_001024932	Pilrb2	242.301	303.352	304.323	0.324192	0.328803	0.326498		231.784	217.493	219.023	-0.091812	-0.0816986	-0.0867553	-0.413253	1		NM_015740	Bloc1s1	89.882	103.474	77.999	0.203164	-0.204577	-0.000706213		99.763	80.852	60.667	-0.303221	-0.717593	-0.510407	-0.509701	0
NM_001364033	Tnpo2	21.464	24.064	25.419	0.164958	0.243988	0.204473		30.329	27.327	25.23	-0.150371	-0.265558	-0.207964	-0.412437	1		NM_001302336	Mrpl55	494.907	594.091	338.935	0.263526	-0.546149	-0.141311		505.39	439.734	235.577	-0.200766	-1.1012	-0.650982	-0.509671	0
NM_175655	Hist1h4f	4.504	4.727	3.735	0.069718	-0.270099	-0.10019		2.465	2.25	1.327	-0.131663	-0.893419	-0.512541	-0.412351	0		NM_016872	Vamp5	71.487	85.998	52.847	0.266622	-0.435859	-0.0846186		105.168	82.694	58.683	-0.346841	-0.841681	-0.594261	-0.509643	0
NM_001033445	Garem1	0.118	0.192	0.281	0.702319	1.25178	0.977051		0.359	0.464	0.608	0.370141	0.760087	0.565114	-0.411937	0		NM_026791	Fbxw9	12.54	16.377	20.631	0.385134	0.718276	0.551705		13.64	14.948	13.197	0.132109	-0.0476336	0.0422376	-0.509467	0
NM_053198	Sfxn4	6.009	6.224	7.164	0.0507171	0.25364	0.152179		7.14	6.726	5.29	-0.0861753	-0.432656	-0.259416	-0.411595	1		NM_026703	Ndufa8	745.688	878.974	542.896	0.237248	-0.457896	-0.110324		755.975	663.059	365.516	-0.189201	-1.0484	-0.618803	-0.508479	0
NM_172743	Plekha7	6.029	6.07	5.787	0.00977779	-0.0591031	-0.0246626		4.44	3.755	2.868	-0.241747	-0.630515	-0.436131	-0.411468	0		NM_001010826	Kctd14	72.027	79.176	99.677	0.136525	0.468723	0.302624		69.783	61.087	59.94	-0.19201	-0.219357	-0.205683	-0.508307	1
NM_028224	Faim2	0.365	0.553	0.323	0.599383	-0.176362	0.21151		0.535	0.451	0.481	-0.246411	-0.153502	-0.199957	-0.411467	1		NM_175833	Cdv3	804.775	845.841	795.806	0.071801	-0.0161687	0.0278161		789.333	542.18	590.363	-0.541862	-0.419032	-0.480447	-0.508263	1
NM_026835	Ms4a6d	98.211	79.163	62.847	-0.311058	-0.644041	-0.47755		76.731	41.423	41.455	-0.889378	-0.888263	-0.88882	-0.411271	0		NR_126433	4930556N13Rik	0.655	0.627	0.758	-0.0630295	0.210703	0.0738367		0.815	0.557	0.653	-0.549123	-0.319717	-0.43442	-0.508257	1
NR_037581	Magix	1.28	1.087	0.975	-0.235792	-0.39267	-0.314231		0.954	0.581	0.573	-0.715451	-0.735454	-0.725453	-0.411222	0		NM_133850	Commd7	219.094	241.482	170.206	0.140366	-0.364268	-0.111951		192.969	156.147	100.945	-0.305464	-0.9348	-0.620132	-0.508181	0
NR_028376	A930004D18Rik	3.216	3.918	3.903	0.28485	0.279316	0.282083		3.9	3.713	3.427	-0.0708888	-0.186528	-0.128708	-0.410791	1		NM_145452	Rasa1	24.896	37.123	59.133	0.576399	1.24805	0.912224		18.489	17.369	34.5	-0.0901525	0.899929	0.404888	-0.507336	0
NR_029443	4933407K13Rik	12.501	15.713	14.893	0.329915	0.252591	0.291253		16.517	15.39	15.028	-0.101958	-0.136299	-0.119129	-0.410382	1		NM_033570	Cnnm4	111.966	118.913	115.382	0.0868457	0.0433575	0.0651016		97.897	61.555	84.402	-0.669389	-0.213987	-0.441688	-0.50679	1
NR_045879	Gm10532	0.33	0.751	0.589	1.18635	0.835802	1.01107		0.345	0.589	0.465	0.771671	0.430634	0.601153	-0.409921	0		NM_001253680	Slc7a7	74.665	57.256	65.306	-0.383005	-0.193217	-0.288111		64.308	48.434	28.368	-0.408978	-1.18073	-0.794856	-0.506745	0
NM_033146	Emc9	20.742	24.996	23.683	0.269142	0.191297	0.23022		21.218	20.452	17.162	-0.0530467	-0.306071	-0.179559	-0.409778	1		NR_015508	Jpx	3.417	3.153	3.489	-0.116005	0.0300833	-0.0429609		4.577	3.192	3.063	-0.519942	-0.579457	-0.549699	-0.506738	0
NM_001290563	Ttc16	8.132	10.564	9.948	0.377474	0.290796	0.334135		9.916	8.83	10.027	-0.167345	0.0160599	-0.0756425	-0.409778	1		NM_020569	Park7	963.176	1240.94	754.391	0.365568	-0.352487	0.00654042		948.197	834.298	539.341	-0.184624	-0.813989	-0.499307	-0.505847	1
NM_029686	Pkd1l2	3.591	4.015	3.721	0.161014	0.0513047	0.10616		2.946	2.201	2.589	-0.420598	-0.186362	-0.30348	-0.40964	1		NM_009890	Ch25h	1.833	1.478	2.633	-0.310561	0.522501	0.10597		2.982	2.285	2.236	-0.384086	-0.41536	-0.399723	-0.505693	1
NM_027629	Pgm2l1	5.798	5.848	6.818	0.012388	0.233793	0.123091		5.711	4.727	4.638	-0.272819	-0.300241	-0.28653	-0.40962	1		NM_001359010	Kiss1r	1.808	1.664	2.121	-0.119739	0.23035	0.0553053		2.29	1.28	2.196	-0.839204	-0.0604695	-0.449837	-0.505142	1
NM_010316	Gng3	14.348	21.687	19.108	0.595981	0.413327	0.504654		19.532	22.169	19.643	0.182704	0.0081756	0.0954398	-0.409214	0		NR_033303	Slc22a13b	1.177	1.194	0.823	0.0206885	-0.51615	-0.247731		1.511	1.289	0.624	-0.229251	-1.27589	-0.752569	-0.504838	0
NM_001252458	Prkd2	92.194	106.572	115.946	0.209084	0.330708	0.269896		77.752	71.254	69.95	-0.125909	-0.152556	-0.139232	-0.409128	1		NM_001081181	Maip1	114.093	128.759	105.705	0.174463	-0.110167	0.0321482		112.364	91.303	71.822	-0.299446	-0.645682	-0.472564	-0.504712	1
NM_177312	Zswim9	3.845	6.469	5.398	0.750559	0.489441	0.62		4.776	5.972	5.126	0.322411	0.102031	0.212221	-0.407779	0		NM_001085531	Gm13283	0.571	1.133	1.167	0.988585	1.03124	1.00991		0.707	1.554	0.648	1.1362	-0.125716	0.505244	-0.50467	0
NM_175466	Zfp770	11	12.154	12.018	0.143928	0.127693	0.13581		17.378	15.449	13.413	-0.169749	-0.37363	-0.271689	-0.4075	1		NM_008716	Notch3	0.912	0.995	2.412	0.125663	1.40312	0.764393		0.569	0.364	1.275	-0.64449	1.164	0.259753	-0.50464	0
NM_033603	Amn	0.257	0.256	0.407	-0.00562455	0.66326	0.328818		0.433	0.524	0.321	0.2752	-0.431794	-0.078297	-0.407115	1		NM_001145832	Kifc3	2.156	2.396	2.706	0.152271	0.327805	0.240038		0.747	0.908	0.426	0.281584	-0.810255	-0.264335	-0.504373	1
NM_009593	Abcg1	219.564	232.282	196.753	0.0812358	-0.158256	-0.03851		217.709	162.748	157.03	-0.419761	-0.471361	-0.445561	-0.407051	0		NM_001033499	Sh2d1b2	0.97	1.476	0.569	0.605636	-0.769556	-0.08196		0.308	0.1	0.421	-1.62293	0.45089	-0.58602	-0.50406	0
NM_001357363	Pak1	79.265	86.329	100.391	0.123161	0.340874	0.232018		57.512	50.82	51.067	-0.178467	-0.171472	-0.174969	-0.406987	1		NM_172839	Ccnj	174.251	180.99	194.78	0.0547431	0.160679	0.107711		167.751	107.206	151.551	-0.645936	-0.146518	-0.396227	-0.503938	1
NR_045081	3300005D01Rik	27.142	35.627	40.132	0.392444	0.564226	0.478335		28.915	29.87	30.903	0.0468791	0.0959288	0.071404	-0.406931	0		NM_021538	Cope	692.428	857.318	769.884	0.308166	0.152977	0.230572		772.645	655.37	623.659	-0.237496	-0.309048	-0.273272	-0.503844	1
NM_001195673	Prr22	2.72	4.218	3.823	0.632952	0.491099	0.562025		4.444	4.809	5.092	0.113878	0.196374	0.155126	-0.4069	0		NM_029331	Nat8f4	1.725	1.161	1.726	-0.571228	0.000836103	-0.285196		2.099	1.529	0.966	-0.457114	-1.11961	-0.78836	-0.503164	0
NM_019779	Cyp11a1	252.077	275.786	264.764	0.129685	0.0708425	0.100264		258.575	210.901	207.282	-0.294017	-0.318988	-0.306502	-0.406766	1		NM_001355214	Ppcs	709.867	777.742	631.814	0.131743	-0.168049	-0.018153		555.201	419.926	356.494	-0.402875	-0.639132	-0.521004	-0.502851	0
NM_001304329	Sema4c	4.716	5.167	6.528	0.131763	0.469077	0.30042		3.849	3.48	3.675	-0.145396	-0.0667394	-0.106068	-0.406488	1		NM_023230	Ube2v1	290.527	362.92	253.163	0.320979	-0.198606	0.0611868		268.519	211.651	184.681	-0.343337	-0.539989	-0.441663	-0.50285	1
NM_001277080	Gas7	150.799	158.531	136.037	0.0721381	-0.148628	-0.0382448		253.555	178.605	194.32	-0.505526	-0.383864	-0.444695	-0.40645	0		NM_001361593	D11Wsu47e	146.685	157.933	122.693	0.106591	-0.257668	-0.0755386		154.239	131.794	80.985	-0.226883	-0.929441	-0.578162	-0.502623	0
NR_153844	Gm4876	3.232	2.869	3.053	-0.171879	-0.0821996	-0.127039		3.285	2.766	1.863	-0.248092	-0.818266	-0.533179	-0.40614	0		NM_009794	Capn2	59.738	49.351	57.32	-0.27557	-0.0596103	-0.16759		29.832	27.786	12.652	-0.102503	-1.2375	-0.669999	-0.502409	0
NM_172296	Dmrta2	0.519	0.907	0.687	0.805368	0.404576	0.604972		0.52	0.447	0.797	-0.218237	0.616068	0.198916	-0.406056	0		NM_026642	Trmt12	157.148	190.304	149	0.276182	-0.0768116	0.0996852		161.254	135.152	110.089	-0.254752	-0.550665	-0.402708	-0.502394	1
NM_134159	Il17rc	1.467	1.893	1.631	0.367806	0.152888	0.260347		1.296	1.55	0.886	0.258202	-0.548687	-0.145242	-0.405589	1		NM_001271615	Fen1	1836.91	2125.6	1759.1	0.210586	-0.0624483	0.074069		1948.04	1584	1323.86	-0.29845	-0.557269	-0.42786	-0.501929	1
NM_197999	Ces2g	2.918	3.283	3.377	0.170035	0.210762	0.190399		3.141	2.326	3.148	-0.433373	0.0032116	-0.215081	-0.405479	1		NM_026968	Manbal	598.898	717.44	458.202	0.260548	-0.386327	-0.0628893		567.85	460.974	319.917	-0.300825	-0.827812	-0.564318	-0.501429	0
NM_001356531	Vmp1	486.881	704.13	653.794	0.532273	0.425267	0.47877		738.919	858.697	703.921	0.216733	-0.0700027	0.0733651	-0.405405	0		NM_030004	Cryl1	2.248	2.692	1.772	0.260036	-0.343263	-0.0416135		2.086	1.051	1.952	-0.988976	-0.0957861	-0.542381	-0.500768	0
NR_036590	1700001K23Rik	3.006	2.819	2.948	-0.0926615	-0.0281085	-0.060385		4.27	2.838	3.369	-0.589361	-0.341916	-0.465639	-0.405254	0		NM_134149	AI837181	96.904	118.396	81.217	0.288992	-0.254774	0.0171089		90.872	82.815	50.999	-0.133944	-0.833367	-0.483655	-0.500764	1
NM_001357544	Tom1l1	30.808	37.842	34.809	0.296683	0.176155	0.236419		28.601	28.799	22.485	0.00995313	-0.347103	-0.168575	-0.404994	1		NM_001363812	Pon3	23.135	22.378	19.309	-0.047996	-0.260804	-0.1544		15.441	13.592	7.077	-0.184008	-1.12556	-0.654782	-0.500383	0
NM_019766	Ptges3	692.42	1023.4	992.128	0.563656	0.518879	0.541268		1063.37	1214.61	1124.58	0.191848	0.0807416	0.136295	-0.404973	0		NM_025338	Aurkaip1	874.119	1104.04	693.869	0.336892	-0.333166	0.00186288		925.116	774.424	554.071	-0.256511	-0.739563	-0.498037	-0.4999	1
NR_037569	1810026B05Rik	120.349	153.088	135.619	0.347137	0.172335	0.259736		142.121	135.864	121.56	-0.0649565	-0.225451	-0.145204	-0.40494	1		NM_011506	Sucla2	282.571	305.015	319.116	0.110267	0.175468	0.142867		276.115	207.045	224.532	-0.415325	-0.298348	-0.356837	-0.499704	1
NM_176849	Arglu1	115.655	163.184	165.565	0.496672	0.51757	0.507121		166.121	178.945	177.754	0.107282	0.0976476	0.102465	-0.404656	0		NM_031408	Gigyf1	158.218	190.512	156.021	0.267968	-0.0201735	0.123897		128.535	88.605	110.747	-0.536701	-0.214894	-0.375797	-0.499695	1
NM_148927	Plekha4	0.701	1.066	0.918	0.604721	0.38908	0.4969		0.696	0.603	0.913	-0.206929	0.391528	0.0922991	-0.404601	0		NM_001271981	Fut1	0.412	0.288	0.681	-0.516576	0.72501	0.104217		1.844	0.999	1.968	-0.884282	0.0938916	-0.395195	-0.499413	1
NM_177235	Bend6	0.563	0.562	0.667	-0.00256479	0.244552	0.120994		0.641	0.413	0.672	-0.634183	0.0681369	-0.283023	-0.404016	1		NM_026794	Ss18l2	1159.99	1365.05	1000.65	0.23484	-0.213179	0.0108306		1082.66	868.333	685.986	-0.318261	-0.658331	-0.488296	-0.499126	1
NM_173012	Letm2	9.512	9.914	10.358	0.0597185	0.122925	0.0913217		9.413	7.98	7.205	-0.238266	-0.385656	-0.311961	-0.403283	1		NM_146183	Zfp428	21.595	24.268	19.162	0.168358	-0.172449	-0.00204563		21.954	21.769	11.058	-0.0122087	-0.989393	-0.500801	-0.498755	0
NR_131181	Hotairm1	53.443	50.532	51.689	-0.0808037	-0.0481437	-0.0644737		47.098	33.877	34.281	-0.47536	-0.458257	-0.466808	-0.402334	0		NM_001166370	Trmt112	667.556	772.528	466.921	0.210698	-0.51571	-0.152506		679.407	574.868	325.609	-0.241045	-1.06114	-0.65109	-0.498584	0
NM_013543	H2-Ke6	115.453	148.423	165.413	0.362409	0.518767	0.440588		103.843	107.927	105.391	0.0556519	0.0213477	0.0384998	-0.402088	0		NR_024599	Gm11346	1.605	1.749	2.867	0.123957	0.836969	0.480463		0.835	1.226	0.555	0.554111	-0.589288	-0.0175888	-0.498052	1
NM_145592	Dkk4	0.504	0.369	0.43	-0.449803	-0.229087	-0.339445		0.529	0.412	0.243	-0.360623	-1.12231	-0.741467	-0.402022	0		NM_027259	Polr2i	369.396	442.051	303.466	0.259045	-0.283633	-0.0122944		417.129	371.875	230.621	-0.165676	-0.85497	-0.510323	-0.498028	0
NM_010186	Fcgr1	9.383	8.444	6.488	-0.152123	-0.532275	-0.342199		17.163	9.321	11.265	-0.880745	-0.607454	-0.7441	-0.401901	0		NM_010213	Fhl3	21.779	24.33	19.493	0.159799	-0.159982	-9.14827e-05		26.286	18.731	18.503	-0.488867	-0.506535	-0.497701	-0.49761	0
NM_133203	Klra17	1.61	1.908	1.284	0.245	-0.326415	-0.0407075		1.063	0.625	0.979	-0.766214	-0.118761	-0.442487	-0.40178	0		NM_153388	Lrfn4	17.723	23.937	15.319	0.43362	-0.210301	0.111659		18.986	19.636	10.756	0.0485651	-0.819794	-0.385615	-0.497274	1
NM_145980	Depp1	5.132	4.653	2.993	-0.14136	-0.777929	-0.459644		6.432	4.068	3.083	-0.660948	-1.06093	-0.86094	-0.401296	0		NM_025507	Snw1	1532.11	1756.3	1362.1	0.197026	-0.169678	0.0136737		1328.13	1023.62	881.74	-0.375725	-0.590974	-0.48335	-0.497023	1
NM_024495	Car13	0.639	0.906	0.439	0.503695	-0.541595	-0.0189499		4.761	4.07	3.113	-0.226236	-0.612959	-0.419597	-0.400648	0		NM_133783	Ptges2	275.238	308.034	214.777	0.16241	-0.35784	-0.0977151		242.563	211.196	122.252	-0.199777	-0.988501	-0.594139	-0.496424	0
NM_029281	Zfp820	1.246	1.053	1.598	-0.242799	0.358963	0.0580824		0.496	0.405	0.378	-0.292418	-0.391954	-0.342186	-0.400268	1		NM_177358	Zfp945	14.031	13.783	11.832	-0.0257279	-0.245924	-0.135826		12.459	9.589	6.74	-0.377736	-0.886368	-0.632052	-0.496226	0
NM_001163445	Smim10l1	164.406	199.035	198.933	0.275759	0.27502	0.275389		214.006	206.875	186.2	-0.0488919	-0.200798	-0.124845	-0.400234	1		NM_015794	Fbxl17	1.658	2.142	1.99	0.369514	0.263324	0.316419		1.699	1.599	1.407	-0.0875159	-0.272064	-0.17979	-0.496209	1
NM_007708	Cit	64.631	87.274	79.655	0.433326	0.301539	0.367432		91.84	91.161	88.411	-0.0107059	-0.0548968	-0.0328013	-0.400233	1		NR_002896	Snhg1	1641.04	1908.28	1157.18	0.217666	-0.504	-0.143167		1701.41	1712.21	696.83	0.00913558	-1.28785	-0.639357	-0.49619	0
NM_026913	Mitd1	167.118	213.821	214.217	0.355536	0.358206	0.356871		203.008	194.528	199.506	-0.0615588	-0.0251044	-0.0433316	-0.400203	1		NM_001159559	Atp23	290.231	354.208	239.963	0.287395	-0.27439	0.00650276		298.706	264.886	170.891	-0.173355	-0.80565	-0.489502	-0.496005	1
NM_001040696	Nlrp1b	6.608	4.642	4.498	-0.509467	-0.55493	-0.532199		4.44	2.467	2.194	-0.847802	-1.017	-0.932399	-0.4002	0		NR_003282	Slc13a2os	2.612	2.726	3.246	0.0616307	0.313508	0.187569		3.329	3.429	2.108	0.042699	-0.659214	-0.308257	-0.495827	1
NM_194333	Slc23a3	1.005	1.175	1.494	0.225465	0.571985	0.398725		1.859	2.149	1.606	0.209139	-0.211055	-0.000958082	-0.399683	1		NM_026332	Dnajc19	424.297	473.516	410.911	0.158339	-0.0462485	0.0560451		373.274	285.484	265.374	-0.386825	-0.492208	-0.439517	-0.495562	1
NR_131042	2010001A14Rik	9.488	10.741	10.55	0.178952	0.153067	0.16601		10.596	7.627	10.652	-0.474332	0.00760458	-0.233364	-0.399374	1		NM_001159718	Sept2	708.586	689.723	839.991	-0.0389259	0.245431	0.103253		637.467	376.292	627.03	-0.760498	-0.0238162	-0.392157	-0.49541	1
NM_021334	Itgax	2.011	1.831	1.047	-0.135281	-0.941652	-0.538466		0.996	0.304	0.89	-1.71207	-0.16234	-0.937207	-0.398741	0		NM_025828	Lman2	769.99	870.299	780.496	0.176671	0.0195515	0.0981115		761.453	608.657	549.74	-0.323126	-0.470006	-0.396566	-0.494677	1
NM_153551	Dennd1c	54.894	59.855	63.451	0.124823	0.208994	0.166909		52.785	44.725	45.214	-0.239047	-0.223358	-0.231202	-0.398111	1		NM_023626	Ing3	318.831	318.531	312.979	-0.00135812	-0.026726	-0.0140421		295.57	202.968	212.879	-0.542248	-0.473466	-0.507857	-0.493815	0
NM_001005507	Smg7	109.524	144.038	140.163	0.395202	0.355859	0.37553		157.353	158.252	151.649	0.00821905	-0.0532687	-0.0225248	-0.398055	1		NR_131111	9630013K17Rik	26.014	31.74	19.305	0.287014	-0.430314	-0.0716499		21.463	17.623	11.943	-0.284392	-0.845686	-0.565039	-0.493389	0
NM_001357905	Gm1070	0.223	0.192	0.25	-0.215937	0.164884	-0.0255265		0.452	0.385	0.295	-0.231464	-0.615608	-0.423536	-0.39801	0		NM_025500	Mrpl37	182.966	211.27	147.645	0.207512	-0.309443	-0.0509654		198.296	165.293	111.908	-0.26263	-0.825342	-0.543986	-0.493021	0
NM_021451	Pmaip1	1179.61	1352.66	1280.18	0.197501	0.118044	0.157772		1186.7	1016.39	993.232	-0.223495	-0.256748	-0.240121	-0.397894	1		NM_001347045	Stau2	32.571	37.318	33.545	0.196284	0.0425097	0.119397		27.322	24.088	18.466	-0.181748	-0.565192	-0.37347	-0.492867	1
NR_001579	Terc	11.222	14.085	9.692	0.32783	-0.211464	0.0581831		13.718	12.997	9.049	-0.0778915	-0.60024	-0.339066	-0.397249	1		NR_015464	A330069E16Rik	19.647	23.771	14.357	0.274894	-0.452555	-0.0888306		23.346	18.488	13.174	-0.336586	-0.825482	-0.581034	-0.492203	0
NM_201358	Lyrm4	95.361	127.709	122.613	0.421389	0.362641	0.392015		130.752	128.763	131.83	-0.0221149	0.0118457	-0.00513461	-0.397149	1		NR_040340	Gm16157	1.832	2.655	1.663	0.535292	-0.139631	0.197831		1.96	0.785	3.254	-1.32009	0.731361	-0.294364	-0.492195	1
NM_001033172	Rab11fip2	5.949	5.954	6.926	0.00121204	0.219375	0.110294		7.114	6.245	5.445	-0.187959	-0.385729	-0.286844	-0.397138	1		NM_028439	3110009E18Rik	15.624	18.736	12.091	0.262049	-0.36983	-0.0538906		15.014	14.381	7.357	-0.0621444	-1.02912	-0.545632	-0.491741	0
NM_026958	Slirp	290.379	393.866	323.453	0.439768	0.155619	0.297693		398.625	355.013	390.279	-0.16716	-0.0305264	-0.0988433	-0.396537	1		NR_156706	Bloc1s6os	3.375	3.291	3.633	-0.0363615	0.106274	0.0349562		3.227	2.496	2.216	-0.370576	-0.542236	-0.456406	-0.491362	1
NM_026075	Srek1ip1	92.075	124.272	113.539	0.43262	0.302307	0.367463		117.09	122.247	107.762	0.0621812	-0.119769	-0.0287941	-0.396257	1		NM_001362047	Ndufb4c	1.066	0.982	0.491	-0.118413	-1.11841	-0.618413		1.656	0.928	0.635	-0.835506	-1.38287	-1.10919	-0.490778	0
NM_007923	Elk4	21.328	26.155	25.31	0.294338	0.246959	0.270648		26.623	24.689	24.126	-0.108805	-0.142084	-0.125445	-0.396093	1		NM_020619	Mogs	75.549	94.779	70.751	0.327155	-0.0946621	0.116246		77.178	69.211	51.209	-0.157188	-0.591792	-0.37449	-0.490737	1
NM_001305044	Spef2	8.294	6.525	6.409	-0.34609	-0.371969	-0.359029		9.879	6.616	5.181	-0.578406	-0.931134	-0.75477	-0.395741	0		NM_001033780	I830077J02Rik	33.095	24.508	60.472	-0.433361	0.869654	0.218147		30.244	19.047	32.916	-0.667085	0.12214	-0.272473	-0.490619	1
NM_001324515	Tmem251	133.723	158.947	137.715	0.249298	0.0424381	0.145868		216.913	193.639	171.885	-0.163747	-0.335673	-0.24971	-0.395578	1		NM_001146005	C5ar2	6.106	5.536	5.066	-0.141384	-0.269381	-0.205382		8.223	3.44	7.49	-1.25726	-0.134699	-0.695978	-0.490596	0
NR_015586	A330035P11Rik	3.191	3.217	2.906	0.0117073	-0.134974	-0.0616333		3.254	2.553	2.201	-0.350021	-0.564055	-0.457038	-0.395405	0		NR_045421	Gm6277	2.194	3.336	3.054	0.604556	0.477137	0.540846		3.618	4.186	3.356	0.21038	-0.10845	0.0509651	-0.489881	0
NM_001134383	Iqsec1	22.092	27.271	24.811	0.303844	0.167456	0.23565		29.221	27.301	25.078	-0.0980518	-0.220583	-0.159318	-0.394967	1		NM_020618	Smarce1	352.608	418.929	309.641	0.248641	-0.187469	0.0305859		301.696	244.799	196.744	-0.301498	-0.616776	-0.459137	-0.489723	1
NM_001357002	Slc46a3	7.922	7.721	7.037	-0.037077	-0.170904	-0.103991		9.674	7.447	6.296	-0.377453	-0.619677	-0.498565	-0.394575	0		NM_030026	Mccc2	49.471	50.736	49.756	0.0364267	0.00828745	0.0223571		45.746	33.951	32.276	-0.430192	-0.503184	-0.466688	-0.489045	1
NM_007623	Cbx2	45.272	54.542	54.693	0.268749	0.272737	0.270743		37.68	36.257	32.986	-0.0555394	-0.191945	-0.123742	-0.394485	1		NM_025410	Lage3	345.74	413.409	280.661	0.257882	-0.300859	-0.0214883		312.145	249.223	192.669	-0.324779	-0.696092	-0.510436	-0.488947	0
NM_183139	Pld6	4.741	6.923	6.752	0.546206	0.510124	0.528165		2.71	2.994	2.953	0.143781	0.123889	0.133835	-0.39433	0		NM_183259	Smim5	13.495	14.065	9.454	0.0596846	-0.513428	-0.226872		32.373	18.106	21.473	-0.838323	-0.592267	-0.715295	-0.488423	0
NM_009406	Tnni3	20.901	26.706	26.323	0.353592	0.332752	0.343172		24.139	25.014	21.708	0.0513699	-0.153139	-0.0508846	-0.394057	1		NM_026954	Tusc1	12.099	17.204	9.83	0.507856	-0.299624	0.104116		9.714	8.212	6.745	-0.242332	-0.526247	-0.384289	-0.488405	1
NM_025499	Eid3	2.334	2.465	2.555	0.0787831	0.130519	0.104651		3.468	2.926	2.752	-0.245174	-0.333623	-0.289399	-0.39405	1		NR_037960	1600020E01Rik	43.898	43.766	54.235	-0.00434468	0.305069	0.150362		49.476	39.794	38.504	-0.314178	-0.361721	-0.337949	-0.488311	1
NM_183390	Klhl6	149.288	142.305	186.801	-0.0691119	0.323404	0.127146		131.205	106.807	111.336	-0.296816	-0.236903	-0.26686	-0.394006	1		NM_001356411	Sec61a2	98.854	104.385	121.781	0.0785432	0.300918	0.18973		94.176	68.508	85.603	-0.459087	-0.137698	-0.298393	-0.488123	1
NM_198119	Lrrc24	7.58	11.274	9.843	0.57273	0.3769	0.474815		6.203	6.296	6.838	0.0214694	0.140608	0.0810389	-0.393776	0		NM_026909	Thap7	714.028	837.661	528.865	0.230386	-0.433081	-0.101348		793.276	671.775	413.893	-0.239845	-0.938565	-0.589205	-0.487857	0
NM_001013786	Zscan26	51.118	70.813	63.032	0.470183	0.302253	0.386218		72.203	74.899	68.881	0.0528877	-0.0679527	-0.00753251	-0.39375	1		NM_011733	Ybx3	103.028	121.269	100.547	0.235174	-0.0351664	0.100004		96.151	74.356	72.649	-0.370853	-0.404359	-0.387606	-0.48761	1
NR_045871	4930428O21Rik	2.331	2.985	2.585	0.356782	0.149215	0.252999		3.205	3.099	2.731	-0.0485216	-0.230895	-0.139708	-0.392707	1		NM_011828	Hs2st1	8.716	10.113	10.508	0.214473	0.26975	0.242111		8.912	6.697	8.443	-0.412234	-0.0779935	-0.245114	-0.487225	1
NM_001168693	Endou	0.542	0.724	0.821	0.417697	0.599089	0.508393		0.429	0.441	0.49	0.039801	0.191804	0.115803	-0.392591	0		NM_001281968	Itk	3.708	3.357	3.678	-0.143469	-0.0117198	-0.0775942		4.158	3.286	2.405	-0.339557	-0.789853	-0.564705	-0.487111	0
NM_001204931	Reep6	59.037	59.555	67.799	0.0126032	0.199645	0.106124		26.614	20.55	23.172	-0.373047	-0.199803	-0.286425	-0.392549	1		NM_029786	Pomgnt1	33.126	43.874	37.431	0.405402	0.17627	0.290836		31.809	31.337	24.597	-0.0215679	-0.370953	-0.19626	-0.487096	1
NR_027874	0610040B10Rik	9.954	9.131	9.363	-0.124504	-0.0883055	-0.106405		11.386	6.163	10.533	-0.885556	-0.112345	-0.49895	-0.392546	0		NM_009569	Zfpm1	3.335	5.528	5.134	0.729071	0.622397	0.675734		2.622	2.377	3.762	-0.141526	0.520832	0.189653	-0.486081	0
NM_010398	H2-T23	9.259	8.904	9.142	-0.0564028	-0.0183466	-0.0373747		11.867	8.222	9.44	-0.529394	-0.330097	-0.429745	-0.392371	0		NM_001145100	Btbd18	1.054	0.789	1.643	-0.417778	0.640458	0.11134		1.101	0.568	1.27	-0.954852	0.206014	-0.374419	-0.485759	1
NM_001282096	Tjp3	53.673	65.004	64.677	0.276332	0.269056	0.272694		52.072	47.832	48.026	-0.122532	-0.116692	-0.119612	-0.392306	1		NM_013549	Hist2h2aa1	9.806	10.058	5.78	0.0366068	-0.762595	-0.362994		7.642	6.33	2.845	-0.271745	-1.42552	-0.848633	-0.485639	0
NM_009402	Pglyrp1	860.114	809.846	872.417	-0.0868803	0.02049	-0.0331952		584.612	406.568	466.235	-0.523983	-0.326422	-0.425202	-0.392007	0		NM_029886	9430038I01Rik	67.153	74.998	54.539	0.1594	-0.300164	-0.0703817		76.248	63.569	42.317	-0.262376	-0.849462	-0.555919	-0.485537	0
NM_001045484	Mef2b	1.303	1.367	2.196	0.0691762	0.753041	0.411109		0.952	1.263	0.737	0.407821	-0.369297	0.0192621	-0.391846	0		NM_025491	Susd3	101.121	84.806	66.362	-0.253844	-0.607653	-0.430749		87.145	67.701	31.496	-0.364241	-1.46825	-0.916245	-0.485496	0
NM_021508	Myoz1	3.182	2.356	2.382	-0.433594	-0.41776	-0.425677		3.42	1.768	2.13	-0.951878	-0.683143	-0.81751	-0.391833	0		NM_001355703	Calm2	4572.56	4750.39	4466.27	0.0550463	-0.03393	0.0105581		4817.12	3552.26	3383.62	-0.439436	-0.509603	-0.474519	-0.485078	1
NM_008297	Hsf2	22.788	32.513	29.184	0.512742	0.356903	0.434823		37.779	39.173	38.739	0.0522751	0.0362022	0.0442387	-0.390584	0		NR_027971	Atad3aos	27.993	28.601	29.912	0.0309995	0.0956583	0.0633289		23.73	16.504	19.026	-0.523896	-0.31874	-0.421318	-0.484647	1
NM_175538	Nim1k	7.453	8.489	6.737	0.187773	-0.145715	0.0210292		9.451	7.729	6.929	-0.290185	-0.44782	-0.369003	-0.390032	1		NM_001359560	Abracl	334.717	364.867	305.915	0.124429	-0.129811	-0.00269106		296.735	294.894	152.089	-0.00897863	-0.964259	-0.486619	-0.483928	0
NR_027938	4930481A15Rik	24.01	25.344	24.347	0.0780088	0.0201086	0.0490587		23.613	19.549	17.782	-0.272487	-0.409164	-0.340825	-0.389884	1		NM_001301174	Nrn1l	3.288	5.649	3.741	0.780785	0.186214	0.483499		3.86	2.929	5.084	-0.398193	0.397363	-0.000414736	-0.483914	1
NR_045007	Gm20257	17.17	26.829	26.996	0.643903	0.652856	0.648379		17.903	22.52	20.368	0.331005	0.186103	0.258554	-0.389825	0		NR_110976	Tsga10	3.246	3.898	3.392	0.264071	0.0634732	0.163772		3.701	2.89	3.041	-0.356846	-0.283369	-0.320107	-0.48388	1
NM_011500	Strn	39.603	57.171	56.156	0.529674	0.50383	0.516752		59.416	68.018	61.919	0.195065	0.0595307	0.127298	-0.389454	0		NM_011626	Tmem165	82.084	142.798	192.746	0.798803	1.23153	1.01517		73.732	83.05	136.764	0.171689	0.891326	0.531508	-0.483658	0
NM_001347544	1700010I14Rik	73.346	87.805	86.72	0.259585	0.241646	0.250616		80.669	77.422	69.417	-0.0592708	-0.216725	-0.137998	-0.388614	1		NM_019951	Sec11a	1284.81	1376.52	1174.07	0.0994717	-0.130032	-0.0152801		1106.39	877.253	698.892	-0.3348	-0.662724	-0.498762	-0.483482	0
NM_010511	Ifngr1	2596.91	3552.64	3784.27	0.452099	0.543221	0.49766		2358.3	2583.64	2503.95	0.131661	0.0864585	0.10906	-0.3886	0		NM_019665	Arl6	10.68	9.421	8.97	-0.18096	-0.251732	-0.216346		2.191	2.102	0.866	-0.0598268	-1.33915	-0.699489	-0.483143	0
NM_175273	Fam219b	169.842	224.552	214.388	0.402856	0.336031	0.369444		228.43	223.05	227.828	-0.034385	-0.00380707	-0.019096	-0.38854	1		NM_001357344	Dbt	44.074	44.625	59.359	0.0179243	0.429539	0.223732		45.91	38.275	38.444	-0.262406	-0.25605	-0.259228	-0.48296	1
NM_001039546	Myo6	1.427	1.896	1.985	0.409974	0.476154	0.443064		1.362	1.626	1.231	0.255601	-0.145896	0.0548523	-0.388211	0		NM_011885	Mrps12	702.165	863.059	547.168	0.297649	-0.359826	-0.0310886		773.267	721.504	406.721	-0.0999593	-0.926927	-0.513443	-0.482355	0
NR_033551	Gm12359	34.629	44.116	41.163	0.349321	0.249367	0.299344		46.309	43.72	43.392	-0.0829992	-0.0938635	-0.0884314	-0.387776	1		NM_001126314	Mboat4	5.621	5.059	9.84	-0.151975	0.807832	0.327928		9.642	8.041	9.341	-0.261957	-0.0457554	-0.153856	-0.481785	1
NM_175649	Tnfrsf26	518.167	738.068	707.052	0.510337	0.448399	0.479368		742.73	799.295	783.822	0.10589	0.0776882	0.0917892	-0.387579	0		NR_040334	D330023K18Rik	57.949	72.901	63.989	0.331155	0.14304	0.237097		61.511	45.701	59	-0.428619	-0.0601295	-0.244374	-0.481472	1
NM_029455	Fam227b	3.309	2.203	3.151	-0.586926	-0.0705855	-0.328756		3.521	2.266	2.027	-0.635837	-0.796639	-0.716238	-0.387483	0		NM_026391	Ppp2r2d	51.423	65.149	59.492	0.341329	0.210282	0.275806		51.36	45.426	43.675	-0.177127	-0.233837	-0.205482	-0.481288	1
NM_001289600	Pear1	0.577	1.011	0.954	0.80914	0.725418	0.767279		0.497	0.437	0.957	-0.185613	0.945273	0.37983	-0.387449	0		NR_037958	1300002E11Rik	17.54	20.067	13.788	0.194176	-0.347236	-0.0765297		12.681	12.281	6.046	-0.0462405	-1.06862	-0.557428	-0.480898	0
NM_178196	Hist1h2bg	24.94	19.168	20.885	-0.379762	-0.255994	-0.317878		29.832	18.491	18.104	-0.690037	-0.720552	-0.705295	-0.387417	0		NM_010326	Gp1ba	1.964	2.564	1.912	0.384601	-0.0387124	0.172944		2.26	1.58	2.11	-0.516398	-0.0990798	-0.307739	-0.480683	1
NM_020030	Raet1d	7.219	4.697	5.025	-0.620059	-0.522675	-0.571367		13.098	7.466	6.085	-0.810939	-1.10602	-0.958478	-0.387111	0		NM_001357954	A930007A09Rik	0.368	0.415	0.612	0.173406	0.733826	0.453616		0.471	0.475	0.45	0.0122005	-0.0658021	-0.0268008	-0.480417	1
NR_015507	C130036L24Rik	14.708	16.439	13.887	0.160521	-0.0828661	0.0388277		19.356	16.641	13.904	-0.218039	-0.477281	-0.34766	-0.386487	1		NM_001163019	A430005L14Rik	1043.36	1157.32	867.208	0.149554	-0.266783	-0.0586146		970.363	757.365	588.986	-0.357536	-0.720291	-0.538913	-0.480299	0
NM_010189	Fcgrt	90.886	52.874	45.584	-0.7815	-0.995531	-0.888515		76.645	27.689	36.237	-1.46888	-1.08073	-1.2748	-0.386288	0		NM_001358924	Ctcf	104.993	132.301	128.548	0.333531	0.292014	0.312772		88.149	73.714	83.579	-0.258006	-0.0768037	-0.167405	-0.480177	1
NM_146055	Ccar2	112.619	145.32	141.513	0.367783	0.329484	0.348634		133.722	135.129	125.605	0.0151005	-0.0903429	-0.0376212	-0.386255	1		NM_026738	Card19	638.7	678.851	519.319	0.0879565	-0.298517	-0.10528		530.302	365.456	341.963	-0.537116	-0.632974	-0.585045	-0.479765	0
NR_033571	1810062O18Rik	2.938	2.932	2.417	-0.00294929	-0.281617	-0.142283		3.418	2.842	1.978	-0.266246	-0.78911	-0.527678	-0.385395	0		NM_028281	Pcbd2	71.866	81.372	77.891	0.179223	0.116147	0.147685		77.332	59.699	63.223	-0.373359	-0.290616	-0.331987	-0.479673	1
NM_019440	Irgm2	42.612	40.021	43.287	-0.0905026	0.0226741	-0.0339142		48.464	35.778	36.711	-0.437841	-0.400701	-0.419271	-0.385357	0		NM_175512	Dhrs9	0.561	0.471	0.385	-0.252274	-0.543142	-0.397708		0.828	0.49	0.415	-0.756849	-0.996519	-0.876684	-0.478976	0
NM_001357878	Arpp19	349.305	495.881	432.956	0.505507	0.309733	0.40762		453.1	456.206	464.545	0.00985593	0.0359889	0.0229224	-0.384697	0		NM_172502	Dcaf15	21.865	28.096	26.769	0.361741	0.29194	0.326841		25.771	21.596	24.909	-0.254984	-0.0490814	-0.152033	-0.478874	1
NM_201642	Ugt1a7c	60.664	44.708	42.462	-0.440308	-0.514668	-0.477488		57.693	32.698	30.826	-0.819194	-0.904249	-0.861721	-0.384233	0		NR_033199	1700001G17Rik	11.803	13.395	18.967	0.182541	0.684338	0.433439		14.098	10.064	18.545	-0.486287	0.39554	-0.0453735	-0.478813	1
NM_001291799	Dok1	515.228	621.019	614.133	0.269426	0.25334	0.261383		602.004	547.968	558.33	-0.135681	-0.108655	-0.122168	-0.383551	1		NM_011101	Prkca	6.214	6.075	4.858	-0.0326378	-0.35516	-0.193899		5.388	4.583	2.493	-0.233458	-1.11187	-0.672662	-0.478763	0
NR_038015	Gm19395	0.1	0.503	0.1	2.33056	0	1.16528		0.272	0.568	0.385	1.06228	0.501252	0.781768	-0.383511	0		NM_009962	Ptgdr2	5.192	6.123	4.465	0.237948	-0.21763	0.010159		5.647	6.034	2.76	0.0956301	-1.03282	-0.468593	-0.478752	1
NR_152153	F630040K05Rik	0.268	0.301	0.297	0.16753	0.14823	0.15788		0.356	0.45	0.206	0.338048	-0.789233	-0.225593	-0.383473	1		NM_025699	Oser1	952.467	1023.39	853.515	0.103615	-0.158253	-0.0273188		832.355	624.474	550.08	-0.414557	-0.597558	-0.506057	-0.478739	0
NM_198027	Alkbh6	104.749	137.03	141.669	0.387555	0.435588	0.411571		122.411	118.943	131.015	-0.0414628	0.0979988	0.028268	-0.383303	0		NM_023831	Ift46	19.988	21.354	21.379	0.0953722	0.0970602	0.0962162		18.384	15.37	12.946	-0.258334	-0.505944	-0.382139	-0.478355	1
NR_033629	BC021767	1.727	1.921	2.239	0.153589	0.374586	0.264088		1.922	1.802	1.738	-0.0930093	-0.14518	-0.119095	-0.383183	1		NM_001085491	Fam229a	0.513	0.704	0.323	0.456617	-0.667425	-0.105404		0.692	0.383	0.557	-0.853428	-0.313095	-0.583261	-0.477857	0
NM_016872	Vamp5	19.401	24.283	20.381	0.323816	0.0710938	0.197455		17.947	14.834	16.787	-0.274835	-0.0963983	-0.185617	-0.383071	1		NM_001145950	5730409E04Rik	3.465	3.436	2.844	-0.0121253	-0.284934	-0.14853		3.226	3.149	1.387	-0.0348527	-1.21778	-0.626316	-0.477786	0
NM_001289497	Cpa6	2.347	4.683	5.51	0.996615	1.23123	1.11392		3.403	5.822	5.479	0.774708	0.687105	0.730907	-0.383018	0		NM_198163	Rab35	73.781	106.069	106.197	0.523682	0.525422	0.524552		76.942	78.114	80.889	0.0218098	0.0721722	0.046991	-0.477561	0
NM_007536	Bcl2a1d	151.582	154.823	177.655	0.0305214	0.22898	0.129751		114.009	87.543	104.54	-0.381084	-0.125093	-0.253088	-0.382839	1		NM_026603	Denr	331.41	400.035	309.234	0.271509	-0.0999182	0.0857955		371.798	326.791	245.76	-0.186151	-0.597269	-0.39171	-0.477505	1
NM_001164201	Cers3	0.454	0.589	0.687	0.375575	0.597618	0.486597		0.551	0.542	0.647	-0.0237595	0.231713	0.103977	-0.38262	0		NM_028291	Pan3	90.288	95.07	96.722	0.0744559	0.0993098	0.0868829		65.084	36.163	68.167	-0.847789	0.0667706	-0.390509	-0.477392	1
NM_178020	Hyal3	5.219	5.209	5.59	-0.00276696	0.0990749	0.048154		6.506	4.916	5.417	-0.404286	-0.264277	-0.334281	-0.382435	1		NM_008183	Gstm2	27.766	26.618	38.83	-0.0609172	0.483852	0.211468		20.764	17.663	16.886	-0.233354	-0.298257	-0.265805	-0.477273	1
NM_008675	Nbl1	1.204	2.102	1.083	0.803927	-0.152802	0.325563		1.316	1.263	1.268	-0.0593048	-0.0536047	-0.0564548	-0.382017	1		NM_144867	Prelid3a	0.294	0.409	0.557	0.476285	0.921861	0.699073		0.1	0.136	0.1	0.443607	0	0.221803	-0.47727	0
NM_001214911	Fignl2	0.435	0.539	0.51	0.30927	0.229482	0.269376		0.367	0.416	0.277	0.180803	-0.405894	-0.112545	-0.381921	1		NM_029377	Lin37	332.223	417.953	241.048	0.331189	-0.462831	-0.0658214		335.403	301.497	175.789	-0.153752	-0.932051	-0.542901	-0.47708	0
NM_008132	Glrp1	47.889	67.02	65.33	0.484897	0.448051	0.466474		52.879	62.162	50.597	0.233338	-0.063643	0.0848475	-0.381627	0		NM_009073	Rom1	5.081	5.942	5.85	0.225836	0.203324	0.21458		6.337	6.432	4.341	0.0214674	-0.545773	-0.262153	-0.476733	1
NM_177608	Secisbp2l	74.539	82.376	79.967	0.144229	0.101409	0.122819		88.311	76.939	70.815	-0.198878	-0.318538	-0.258708	-0.381527	1		NM_001033302	Ciart	187.861	208.177	211.439	0.148145	0.170576	0.159361		176.503	152.419	131.642	-0.21165	-0.423073	-0.317361	-0.476722	1
NM_024273	Timmdc1	38.435	56.04	50.651	0.544036	0.39817	0.471103		53.938	55.668	59.173	0.0455462	0.133637	0.0895916	-0.381512	0		NM_030083	Naa38	235.633	282.365	162.671	0.26102	-0.534585	-0.136782		282.885	229.977	148.77	-0.298726	-0.927132	-0.612929	-0.476147	0
NM_013722	Syn3	1.256	1.093	1.065	-0.200543	-0.237983	-0.219263		1.562	1.056	1.005	-0.564785	-0.636199	-0.600492	-0.381229	0		NM_029609	Lhpp	20.945	22.577	19.488	0.108248	-0.10402	0.00211403		17.704	16.663	9.756	-0.0874272	-0.859714	-0.47357	-0.475684	1
NM_029976	Cdkn2aipnl	533.451	596.194	619.096	0.160426	0.214807	0.187617		450.341	381.32	406.728	-0.240016	-0.146954	-0.193485	-0.381101	1		NM_152814	Zfp566	149.189	161.824	114.959	0.117284	-0.376022	-0.129369		126.885	112.866	61.69	-0.168911	-1.04041	-0.604662	-0.475293	0
NM_001303502	Ap1g2	94.653	107.91	109.974	0.189108	0.216442	0.202775		101.205	86.458	92.562	-0.227209	-0.128789	-0.177999	-0.380774	1		NM_023233	Trim13	193.928	161.212	229.786	-0.266562	0.24477	-0.0108961		173.742	139.773	110.127	-0.313861	-0.657778	-0.48582	-0.474923	0
NM_001081310	Tmem236	1.402	0.918	0.927	-0.61092	-0.596845	-0.603883		1.146	0.659	0.509	-0.798257	-1.17087	-0.984563	-0.38068	0		NM_028632	Fcf1	765.186	912.867	625.99	0.254594	-0.289671	-0.0175383		765.612	667.796	443.589	-0.197206	-0.78739	-0.492298	-0.47476	0
NM_177614	Os9	133.755	197.615	175.049	0.5631	0.388166	0.475633		170.54	181.813	182.511	0.0923452	0.0978733	0.0951092	-0.380524	0		NM_001368766	Ankrd45	0.287	0.305	0.336	0.0877585	0.22741	0.157585		0.457	0.464	0.29	0.0219306	-0.656141	-0.317105	-0.47469	1
NM_001004185	Whamm	19.55	25.52	27.971	0.38446	0.516763	0.450611		20.681	21.986	21.454	0.0882792	0.0529407	0.07061	-0.380002	0		NM_175094	Pdhx	159.21	172.254	152.013	0.113607	-0.0667362	0.0234351		153.88	124.121	102.075	-0.310059	-0.592176	-0.451117	-0.474552	1
NR_033457	Gm6225	1.501	2.015	1.727	0.424856	0.202344	0.3136		1.754	1.905	1.473	0.119142	-0.251891	-0.0663745	-0.379975	1		NR_136931	Gm11694	45.129	56.096	28.174	0.313843	-0.67969	-0.182924		55.137	54.725	22.331	-0.0108207	-1.30397	-0.657397	-0.474473	0
NM_022992	Arl6ip5	437.362	485.821	487.248	0.151597	0.155828	0.153713		480.74	398.959	423.661	-0.269016	-0.182347	-0.225681	-0.379394	1		NM_001038608	Txnl4a	2117.96	2468.39	1650.92	0.220891	-0.359407	-0.0692576		2248.94	1898.23	1253.97	-0.244591	-0.842739	-0.543665	-0.474407	0
NM_001364947	Polh	43.045	56.053	52.119	0.380946	0.275964	0.328455		63.13	59.139	62.807	-0.0942159	-0.00740039	-0.0508081	-0.379263	1		NM_001355279	Nr1h3	2.598	4.461	3.713	0.779966	0.515184	0.647575		2.095	3.056	1.826	0.544694	-0.198263	0.173215	-0.474359	0
NM_010928	Notch2	28.225	34.725	32.115	0.299001	0.186274	0.242637		39.921	36.792	35.843	-0.117756	-0.155456	-0.136606	-0.379244	1		NR_024328	9230116N13Rik	2.063	1.913	2.688	-0.108907	0.381789	0.136441		1.584	1.259	1.248	-0.331294	-0.343954	-0.337624	-0.474065	1
NM_001291432	Dido1	166.227	181.194	178.121	0.12438	0.0997029	0.112042		213.345	180.314	174.331	-0.242677	-0.291359	-0.267018	-0.37906	1		NM_001356276	Slc35d1	37.717	43.311	46.046	0.199519	0.287861	0.24369		35.775	30.404	30.588	-0.234691	-0.225986	-0.230338	-0.474028	1
NM_028651	Tmtc4	8.971	10.765	10.395	0.263008	0.212549	0.237778		11.183	10.357	9.931	-0.110701	-0.171296	-0.140999	-0.378777	1		NM_010185	Fcer1g	897.423	928.656	748.316	0.0493561	-0.262141	-0.106392		840.712	710.254	445.308	-0.243277	-0.916808	-0.580042	-0.47365	0
NM_001355481	Slc12a5	0.38	0.301	0.389	-0.336236	0.0337707	-0.151233		0.496	0.298	0.396	-0.735028	-0.32484	-0.529934	-0.378701	0		NM_007951	Erh	1492.5	1920.69	1127.2	0.363897	-0.404989	-0.0205461		1395.22	1275.47	769.564	-0.129462	-0.858381	-0.493922	-0.473376	0
NM_008418	Kcna3	122.255	88.14	64.02	-0.472025	-0.933299	-0.702662		68.881	31.601	33.558	-1.12414	-1.03745	-1.08079	-0.378131	0		NM_001364014	Ethe1	359.72	407.892	302.171	0.181313	-0.251509	-0.0350982		399.909	312.138	253.334	-0.357488	-0.658631	-0.508059	-0.472961	0
NM_177713	Gapt	1046.95	938.674	1053.64	-0.157498	0.00919495	-0.0741514		1080.57	746.213	836.025	-0.534128	-0.370169	-0.452148	-0.377997	0		NM_007642	Cd28	7.5	7.696	8.916	0.0372182	0.249506	0.143362		5.791	4.223	5.029	-0.455544	-0.203541	-0.329543	-0.472905	1
NM_011980	Zfp146	44.721	63.046	57.354	0.495452	0.358942	0.427197		64.419	71.649	62.016	0.15346	-0.0548458	0.0493073	-0.37789	0		NR_040327	E130018N17Rik	2.022	1.185	2.833	-0.770896	0.486548	-0.142174		1.226	0.879	0.729	-0.480024	-0.749968	-0.614996	-0.472822	0
NM_008638	Mthfd2	794.501	909.112	1009.14	0.194409	0.345004	0.269706		1008.18	900.867	971.985	-0.162373	-0.052753	-0.107563	-0.377269	1		NM_001293625	Hmgb3	669.104	700.144	571.647	0.0654212	-0.227106	-0.0808424		547.017	398.408	348.653	-0.457339	-0.649794	-0.553566	-0.472724	0
NM_027249	Tlcd2	3.83	4.318	4.608	0.173019	0.266796	0.219908		3.589	3.056	3.391	-0.231937	-0.0818711	-0.156904	-0.376812	1		NM_177688	H2afj	787.157	988.128	740.483	0.328047	-0.0881848	0.119931		960.957	843.506	671.613	-0.188074	-0.516842	-0.352458	-0.472388	1
NM_028735	Ttc21a	23.082	27.482	26.823	0.251719	0.216702	0.234211		23.43	22.198	20.297	-0.0779273	-0.20709	-0.142509	-0.376719	1		NM_025348	Ndufa3	365.555	414.738	309.5	0.182112	-0.240149	-0.0290187		477.24	376.416	302.004	-0.342387	-0.660147	-0.501267	-0.472249	0
NM_001079822	Tcf7l1	0.561	0.897	0.461	0.677107	-0.283234	0.196937		0.688	0.706	0.523	0.0372596	-0.395598	-0.179169	-0.376106	1		NM_001103168	Zglp1	8.716	10.415	7.531	0.256925	-0.210825	0.02305		10.291	12.591	4.514	0.29101	-1.1889	-0.448948	-0.471998	1
NM_001357686	Gramd2	2.153	1.339	1.55	-0.685192	-0.47408	-0.579636		1.866	0.764	1.212	-1.2883	-0.622559	-0.955432	-0.375796	0		NR_029440	2010320M18Rik	132.06	153.738	119.646	0.21928	-0.142421	0.0384294		119.905	103.138	76.43	-0.217316	-0.649681	-0.433498	-0.471928	1
NR_152187	D630044L22Rik	8.143	12.615	12.799	0.631508	0.652399	0.641953		11.156	13.814	13.03	0.308311	0.224017	0.266164	-0.375789	0		NM_001007571	D8Ertd738e	1217.47	1596.69	899.322	0.391198	-0.436979	-0.0228903		1313.24	1202.84	722.255	-0.126684	-0.862548	-0.494616	-0.471726	0
NR_040316	B230217O12Rik	7.956	8.931	7.533	0.166778	-0.0788187	0.0439798		10.005	8.058	7.843	-0.312227	-0.351244	-0.331736	-0.375715	1		NM_030093	Snrnp25	180.659	228.41	168.309	0.338357	-0.102157	0.1181		187.538	166.77	129.187	-0.169323	-0.537722	-0.353523	-0.471623	1
NM_001313939	Cd79b	83.681	102.469	99.672	0.292216	0.252288	0.272252		74.903	67.152	72.446	-0.157593	-0.0481175	-0.102855	-0.375107	1		NM_013530	Gnb3	1.823	1.829	3.055	0.00474051	0.744858	0.374799		1.616	0.698	3.272	-1.21113	1.01775	-0.0966914	-0.471491	1
NR_004418	Rnu73b	10.167	8.891	3.8	-0.193476	-1.41982	-0.80665		12.94	11.774	2.764	-0.136233	-2.22701	-1.18162	-0.374971	0		NM_028419	Glrx5	982.017	1285.49	683.008	0.388498	-0.523846	-0.0676735		1059.57	1014.92	523.893	-0.0621115	-1.01613	-0.539123	-0.47145	0
NM_172443	Tbc1d16	1.995	2.394	2.427	0.263034	0.282785	0.27291		1.437	1.404	1.277	-0.0335171	-0.170302	-0.101909	-0.374819	1		NM_009811	Casp6	334.716	340.785	335.13	0.0259243	0.00178332	0.0138538		326.252	226.681	249.007	-0.525323	-0.3898	-0.457562	-0.471416	1
NM_001347362	Aig1	0.389	0.62	0.327	0.672498	-0.25048	0.211009		1.872	1.778	1.571	-0.0743251	-0.252897	-0.163611	-0.37462	1		NM_009174	Siah2	37.571	90.589	165.096	1.26972	2.13561	1.70267		25.844	40.293	91.371	0.6407	1.82191	1.2313	-0.471362	0
NM_001359993	Mthfs	67.923	70.401	83.738	0.0516957	0.301982	0.176839		76.114	64.926	67.864	-0.229366	-0.165515	-0.19744	-0.374279	1		NM_001290462	Spag8	2.427	2.045	2.39	-0.247073	-0.0221635	-0.134618		2.779	2.172	1.535	-0.355542	-0.856327	-0.605934	-0.471316	0
NR_040384	4930520O04Rik	27.39	37.325	30.8	0.446493	0.169281	0.307887		28.316	27.345	26.769	-0.0503404	-0.0810542	-0.0656973	-0.373584	1		NM_025478	Isoc1	183.814	255.809	230.959	0.47682	0.32939	0.403105		142.055	145.221	126.457	0.0318005	-0.167803	-0.0680011	-0.471106	1
NM_001024606	Pdp2	167.473	236.852	230.173	0.500057	0.45879	0.479424		221.902	238.753	238.865	0.105596	0.106273	0.105934	-0.373489	0		NM_001285867	C77080	8.094	8.725	7.673	0.108302	-0.0770621	0.0156201		9.905	7.138	7.311	-0.472637	-0.438088	-0.455363	-0.470983	1
NM_001162909	Spaca6	1.553	2.195	1.129	0.499163	-0.460012	0.0195754		1.954	1.692	1.382	-0.207701	-0.499673	-0.353687	-0.373262	1		NM_021876	Eed	420.06	442.479	368.071	0.0750136	-0.190611	-0.0577989		413.452	338.578	242.831	-0.288232	-0.767767	-0.527999	-0.470201	0
NM_008331	Ifit1	4.748	8.343	5.606	0.813246	0.239652	0.526449		5.176	6.693	4.95	0.370815	-0.0644091	0.153203	-0.373246	0		NM_133673	Tor1b	257.767	265.112	206.39	0.0405344	-0.320695	-0.14008		232.598	187.822	123.62	-0.308473	-0.911927	-0.6102	-0.47012	0
NM_001164804	Coro2a	319.839	259.097	245.26	-0.303854	-0.383034	-0.343444		281.639	173.358	169.446	-0.700093	-0.733022	-0.716557	-0.373113	0		NM_001303021	Myl10	5839.19	6463.45	4886.1	0.146536	-0.257083	-0.0552739		6002.94	5649.58	3082.16	-0.0875266	-0.961729	-0.524628	-0.469354	0
NM_008330	Ifi47	64.772	122.341	116.636	0.917466	0.848571	0.883018		72.804	108.945	98.659	0.58151	0.438433	0.509972	-0.373047	0		NM_001080815	Gipr	0.636	0.664	0.62	0.0621565	-0.0367586	0.012699		0.653	0.497	0.456	-0.393837	-0.518049	-0.455943	-0.468642	1
NM_053103	Entpd7	51.127	76.28	67.358	0.577219	0.397764	0.487492		70.786	79.786	73.607	0.172672	0.0563789	0.114525	-0.372966	0		NM_175657	Hist1h4n	10.019	8.899	9.27	-0.171023	-0.112097	-0.14156		16.536	12.341	9.515	-0.422151	-0.797335	-0.609743	-0.468183	0
NM_001161839	Ptprr	77.807	56.155	70.682	-0.470485	-0.138557	-0.304521		45.985	28.963	28.544	-0.666952	-0.687976	-0.677464	-0.372943	0		NM_175364	Lyrm2	247.558	273.485	241.271	0.143695	-0.0371121	0.0532915		261.533	221.421	173.832	-0.240201	-0.589299	-0.41475	-0.468042	1
NM_010377	Hist1h1t	2.025	1.181	1.397	-0.777913	-0.53559	-0.656751		1.021	0.519	0.482	-0.976176	-1.08288	-1.02953	-0.372776	0		NM_198611	B3gnt4	5.113	5.124	4.568	0.00310045	-0.162607	-0.0797535		6.377	5.394	3.529	-0.241522	-0.853618	-0.54757	-0.467817	0
NM_172730	Ccdc174	210.719	289.17	263.728	0.456597	0.32373	0.390164		297.528	321.824	281.842	0.113246	-0.0781388	0.0175538	-0.37261	0		NR_073535	Gm10364	4.071	3.852	4.29	-0.0797755	0.0755944	-0.00209055		5.292	4.361	3.35	-0.279154	-0.659652	-0.469403	-0.467312	0
NM_001307934	Creb3l4	1.424	1.541	1.515	0.113918	0.0893686	0.101643		2.249	1.844	1.884	-0.286445	-0.255485	-0.270965	-0.372608	1		NM_001033165	Dnajc25	188.915	239.135	203.926	0.340088	0.110308	0.225198		174.113	162.944	133.006	-0.0956477	-0.388533	-0.24209	-0.467288	1
NM_030205	Coro7	139.082	172.479	176.395	0.310485	0.342874	0.326679		156.212	155.83	146.967	-0.00353228	-0.088013	-0.0457727	-0.372452	1		NM_138597	Atp5o	1438.16	1668.59	1185.81	0.214403	-0.27835	-0.0319732		1253.73	1041.87	755.255	-0.267057	-0.731196	-0.499126	-0.467153	0
NM_139065	Rbm47	89.842	99.89	85.927	0.15295	-0.0642785	0.0443358		137.524	117.365	102.298	-0.228681	-0.426905	-0.327793	-0.372129	1		NM_207161	Dnph1	166.285	188.399	120.713	0.180133	-0.462077	-0.140972		188.926	165.679	92.833	-0.189431	-1.02511	-0.607271	-0.466299	0
NM_001272033	AA414768	2.638	2.738	2.121	0.0536779	-0.3147	-0.130511		4.821	3.35	3.459	-0.525171	-0.478977	-0.502074	-0.371563	0		NR_003145	Snhg10	170.576	187.869	176.001	0.139312	0.045169	0.0922407		199.805	168.745	140.861	-0.243748	-0.50432	-0.374034	-0.466275	1
NM_178211	Hist1h4k	4.656	3.781	3.715	-0.300323	-0.325729	-0.313026		6.465	4.88	3.316	-0.405769	-0.963206	-0.684488	-0.371462	0		NM_175102	Sf3b5	759.122	994.648	588.828	0.389854	-0.366485	0.0116844		858.123	878.376	446.762	0.0336542	-0.941678	-0.454012	-0.465696	1
NM_007799	Ctse	2.524	2.143	2.475	-0.23608	-0.0282834	-0.132182		2.232	1.505	1.648	-0.568574	-0.437621	-0.503097	-0.370915	0		NM_001190374	Adamtsl3	0.441	0.399	0.508	-0.14439	0.20405	0.02983		0.382	0.251	0.318	-0.605885	-0.264546	-0.435216	-0.465046	1
NM_030239	Abcg3	10.556	6.775	9.917	-0.63977	-0.0900876	-0.364929		7.327	3.656	5.295	-1.00296	-0.468592	-0.735774	-0.370845	0		NM_026401	Mrpl57	190.408	225.307	175.659	0.242798	-0.116317	0.0632407		196.861	161.61	137.471	-0.284661	-0.51805	-0.401355	-0.464596	1
NM_001080969	Thg1l	10.122	14.929	14.184	0.560623	0.48677	0.523697		13.98	15.551	15.536	0.153643	0.152251	0.152947	-0.37075	0		NM_009023	Rapsn	22.775	25.856	17.966	0.183048	-0.342182	-0.0795669		24.582	22.862	12.434	-0.104651	-0.983312	-0.543981	-0.464414	0
NM_153804	Plekhg3	76.243	71.811	75.438	-0.0864	-0.0153135	-0.0508567		67.887	51.256	50.148	-0.405414	-0.436943	-0.421179	-0.370322	0		NM_001368701	Sh2d4b	1.065	1.333	0.49	0.323823	-1.12	-0.398088		1.395	1.175	0.501	-0.247604	-1.47738	-0.862493	-0.464405	0
NM_001038643	Slco3a1	9.02	10.733	14.396	0.250854	0.674469	0.462661		0.93	0.998	0.985	0.101809	0.082893	0.0923511	-0.37031	0		NM_021710	Ap4s1	36.194	42.121	21.958	0.218789	-0.721004	-0.251107		30.98	26.819	13.277	-0.208082	-1.22241	-0.715245	-0.464137	0
NM_001289545	Atxn7l2	24.153	31.961	31.459	0.40411	0.38127	0.39269		34.187	33.353	36.155	-0.0356313	0.0807473	0.022558	-0.370132	0		NM_022418	Tmub1	168.903	188.353	181.932	0.157244	0.107204	0.132224		206.807	172.906	156.205	-0.258297	-0.404844	-0.331571	-0.463795	1
NM_001033767	Gm4951	22.896	15.965	12.544	-0.520183	-0.868098	-0.694141		14.298	7.018	6.663	-1.02668	-1.10157	-1.06413	-0.369985	0		NM_172126	Adam1a	4.179	4.611	4.965	0.141922	0.248636	0.195279		5.05	3.852	4.563	-0.390676	-0.146301	-0.268488	-0.463767	1
NM_008416	Junb	1546.05	2175.63	1788.07	0.492852	0.209818	0.351335		1815.48	1790.79	1794.07	-0.0197493	-0.0171109	-0.0184301	-0.369765	1		NM_026729	Mrpl58	410.227	471.354	415.656	0.200389	0.0189676	0.109678		437.914	373.464	314.352	-0.229678	-0.478267	-0.353973	-0.463651	1
NM_178162	Agfg2	196.861	271.822	253.097	0.465485	0.362513	0.413999		237.83	245.844	244.7	0.0478124	0.0410834	0.0444479	-0.369551	0		NM_001009818	Sept11	144.315	164.308	156.249	0.187181	0.114626	0.150904		142.707	106.223	124.311	-0.42596	-0.199102	-0.312531	-0.463435	1
NM_007534	Bcl2a1b	1030.59	1127.72	1341.43	0.129935	0.380299	0.255117		708.636	598.459	716.075	-0.243792	0.0150659	-0.114363	-0.369481	1		NM_029809	Rnf225	7.008	9.101	7.488	0.377022	0.0955777	0.2363		6.875	7.289	4.733	0.0843612	-0.538605	-0.227122	-0.463422	1
NM_001364169	Ccdc114	7.314	8.099	7.012	0.147083	-0.0608346	0.0431243		10.629	7.907	9.095	-0.426804	-0.22486	-0.325832	-0.368956	1		NM_010579	Eif6	1165.21	1423.19	948.994	0.28853	-0.296124	-0.00379689		1244.43	1082.41	749.033	-0.201241	-0.732387	-0.466814	-0.463018	0
NM_172821	Map3k13	0.653	0.704	1.041	0.108492	0.672815	0.390654		0.637	0.68	0.615	0.0942414	-0.050707	0.0217672	-0.368887	0		NM_175109	Rps19bp1	642.086	820.734	450.771	0.354148	-0.510372	-0.0781118		787.284	726.698	402.874	-0.115528	-0.966555	-0.541042	-0.46293	0
NM_175731	Acer1	0.864	0.899	0.742	0.0572898	-0.219612	-0.0811612		0.796	0.648	0.524	-0.296775	-0.603202	-0.449988	-0.368827	0		NM_001159598	Axin1	61.14	70.697	49.844	0.209532	-0.294697	-0.0425821		53.447	41.446	34.2	-0.366876	-0.644113	-0.505494	-0.462912	0
NM_008905	Ppfibp2	9.765	11.699	12.696	0.260693	0.378682	0.319688		16.237	15.412	15.992	-0.075231	-0.0219347	-0.0485829	-0.368271	1		NR_102383	5930430L01Rik	42.402	37.722	48.581	-0.168726	0.19626	0.0137669		27.714	17.617	23.392	-0.653647	-0.2446	-0.449123	-0.46289	1
NM_177101	Etfbkmt	50.912	47.416	53.061	-0.102632	0.0596461	-0.0214928		51.181	40.63	37.582	-0.333063	-0.445566	-0.389315	-0.367822	0		NM_146033	Ankmy2	150.09	167.091	150.138	0.154806	0.000461312	0.0776337		154.445	109.546	127.672	-0.495556	-0.274651	-0.385104	-0.462737	1
NM_027081	Dennd6b	4.918	5.923	6.364	0.268256	0.371862	0.320059		4.825	4.507	4.835	-0.0983615	0.00298695	-0.0476873	-0.367746	1		NM_030046	Dnajc21	44.516	56.078	48.947	0.333111	0.136896	0.235004		38.401	28.787	37.38	-0.415726	-0.0388773	-0.227302	-0.462306	1
NM_010831	Sik1	19.234	22.393	21.246	0.219389	0.143532	0.181461		17.724	15.602	15.556	-0.183973	-0.188233	-0.186103	-0.367564	1		NM_001271591	Rpl37rt	20.181	25.825	12.822	0.355771	-0.654376	-0.149303		29.14	25.465	14.289	-0.194485	-1.0281	-0.611291	-0.461988	0
NM_001357885	Prok1	0.279	0.39	0.341	0.483209	0.289507	0.386358		0.129	0.1	0.171	-0.367371	0.406625	0.0196271	-0.366731	0		NM_010792	Mettl1	413.351	489.844	416.896	0.244955	0.0123202	0.128638		396.23	361.067	273.926	-0.134072	-0.532552	-0.333312	-0.461949	1
NM_028149	Fbxl20	28.864	28.252	31.997	-0.0309182	0.148665	0.0588736		28.168	23.395	22.138	-0.267857	-0.347532	-0.307695	-0.366568	1		NM_025331	Gng11	305.423	330.136	296.167	0.112252	-0.0443978	0.033927		314.242	269.231	202.727	-0.223031	-0.632338	-0.427685	-0.461612	1
NM_009779	C3ar1	80.229	45.332	37.002	-0.823594	-1.11652	-0.970057		42.895	17.223	16.753	-1.31647	-1.35639	-1.33643	-0.366374	0		NM_026027	Pfdn1	325.582	395.191	274.831	0.279529	-0.244476	0.0175265		379.426	325.821	238.772	-0.219739	-0.668185	-0.443962	-0.461488	1
NM_001081426	Dip2c	14.033	15.347	13.192	0.129133	-0.0891602	0.0199865		10.723	8.965	7.936	-0.258333	-0.434225	-0.346279	-0.366265	1		NM_007799	Ctse	2.899	2.712	3.402	-0.0961982	0.230828	0.0673148		2.04	1.697	1.42	-0.265583	-0.522678	-0.39413	-0.461445	1
NM_001357152	Crtc2	70.242	100.097	94.929	0.510993	0.434515	0.472754		89.52	97.157	95.608	0.118108	0.0949213	0.106515	-0.366239	0		NM_172417	Perm1	1.36	1.786	1.176	0.393125	-0.209719	0.0917034		1.528	1.57	0.891	0.03912	-0.778147	-0.369514	-0.461217	1
NM_007388	Acp5	1.669	2.776	1.959	0.734024	0.231133	0.482579		9.859	9.352	12.215	-0.0761664	0.309141	0.116487	-0.366091	0		NM_145615	Etfa	513.365	582.824	474.08	0.183075	-0.114854	0.0341105		467.233	368.186	328.034	-0.343707	-0.510297	-0.427002	-0.461113	1
NM_001005426	Zcwpw1	31.946	36.757	35.235	0.202384	0.141374	0.171879		30.499	25.927	27.411	-0.234307	-0.154007	-0.194157	-0.366036	1		NM_010886	Ndufa4	1024.14	1098.61	847.243	0.101261	-0.273571	-0.0861551		1058.85	924.605	567.847	-0.195582	-0.898917	-0.54725	-0.461095	0
NM_007507	Atp5k	135.035	187.669	187.046	0.474857	0.47006	0.472458		185.44	193.006	206.508	0.0576932	0.155245	0.106469	-0.365989	0		NM_025474	Mrps14	684.647	765.547	632.163	0.161131	-0.115064	0.0230334		690.428	522.364	497.276	-0.402436	-0.473444	-0.43794	-0.460973	1
NM_025665	Snrnp27	391.701	513.095	471.76	0.389473	0.2683	0.328887		502.413	503.674	476.059	0.00361647	-0.0777334	-0.0370585	-0.365945	1		NM_001190325	Igll1	1.288	1.74	1.311	0.433955	0.0255351	0.229745		1.234	1.458	0.758	0.240648	-0.703073	-0.231212	-0.460957	1
NM_001163613	Tex33	0.383	0.57	0.469	0.573618	0.292244	0.432931		0.34	0.318	0.399	-0.096508	0.230854	0.067173	-0.365758	0		NM_001033168	1700066B19Rik	51.812	53.983	56.274	0.0592189	0.119182	0.0892006		50.114	37.091	40.447	-0.434145	-0.309181	-0.371663	-0.460863	1
NM_001039244	Tmem267	4.454	6.243	5.937	0.487138	0.414633	0.450885		6.675	8.167	6.14	0.291038	-0.120529	0.0852546	-0.365631	0		NM_018853	Rplp1	1286.12	1653.67	774.354	0.362651	-0.731956	-0.184652		1191.58	1305.23	444.695	0.131434	-1.42199	-0.645276	-0.460624	0
NM_001347128	Mpzl1	69.671	100.293	111.511	0.525591	0.678556	0.602073		85.173	96.073	104.822	0.173735	0.299473	0.236604	-0.365469	0		NR_033207	2010016I18Rik	350.494	302.822	455.566	-0.21092	0.37827	0.0836753		273.384	153.488	288.909	-0.832803	0.0796863	-0.376558	-0.460234	1
NR_045701	C330013E15Rik	21.116	24.184	22.962	0.195716	0.120912	0.158314		21.39	18.873	18.197	-0.180613	-0.233236	-0.206924	-0.365238	1		NR_045430	2010308F09Rik	0.181	0.634	0.757	1.80849	2.0643	1.9364		0.1	0.1	0.774	0	2.95233	1.47617	-0.460232	0
NM_134077	Rbm26	87.85	113.46	128.151	0.36907	0.544731	0.4569		109.721	121.352	112.727	0.145358	0.0389934	0.0921758	-0.364724	0		NM_001368639	Plekhn1	2.939	3.25	4.522	0.145114	0.621636	0.383375		3.698	3.981	3.088	0.106386	-0.260072	-0.0768434	-0.460218	1
NR_040375	B130034C11Rik	8.513	9.624	7.36	0.176969	-0.209962	-0.0164964		9.789	7.235	7.81	-0.436168	-0.325839	-0.381004	-0.364507	0		NM_013710	Fgd2	71.032	69.822	51.571	-0.0247874	-0.461909	-0.243348		44.913	39.493	19.262	-0.185536	-1.22138	-0.703456	-0.460108	0
NM_010161	Evi2a	601.755	578.827	594.92	-0.056044	-0.0164805	-0.0362623		560.856	405.299	445.314	-0.468644	-0.332807	-0.400726	-0.364463	0		NR_015551	Rab10os	123.34	150.886	126.871	0.290818	0.0407216	0.16577		128.132	103.013	105.995	-0.314804	-0.273635	-0.29422	-0.459989	1
NM_001012324	Ecm2	0.42	0.517	0.582	0.299775	0.47063	0.385202		0.445	0.528	0.386	0.246733	-0.205204	0.0207641	-0.364438	0		NM_026864	Rasl11a	85.38	72.659	71.814	-0.232757	-0.249633	-0.241195		70.412	70.714	26.525	0.00617455	-1.40847	-0.701147	-0.459952	0
NM_019415	Slc12a3	0.289	0.53	0.39	0.874923	0.432405	0.653664		0.272	0.287	0.385	0.0774441	0.501252	0.289348	-0.364316	0		NM_026546	Atpsckmt	91.477	94.766	62.598	0.0509605	-0.547292	-0.248166		95.845	88.877	38.732	-0.108893	-1.30718	-0.708035	-0.459869	0
NM_080643	Caskin2	5.554	7.918	7.833	0.511609	0.496038	0.503823		9.59	11.293	9.882	0.235826	0.0432722	0.139549	-0.364274	0		NM_022992	Arl6ip5	1071.83	1167.54	954.444	0.123391	-0.167348	-0.0219785		1074.64	878.297	674.553	-0.291071	-0.671848	-0.48146	-0.459481	0
NR_045836	A430090L17Rik	0.891	1.297	1.134	0.541681	0.347923	0.444802		1.232	1.24	1.369	0.00933786	0.15212	0.080729	-0.364073	0		NM_153806	Dnttip2	2272.68	2591.62	2077.38	0.189457	-0.12963	0.0299133		2074.88	1707.2	1390.44	-0.281395	-0.577487	-0.429441	-0.459354	1
NM_183259	Smim5	11.782	7.527	6.471	-0.646438	-0.864524	-0.755481		12.236	5.781	5.486	-1.08174	-1.15731	-1.11952	-0.364043	0		NR_023357	Gm6981	2.26	2.438	2.247	0.109375	-0.00832265	0.0505264		1.665	1.438	1.094	-0.211459	-0.605909	-0.408684	-0.45921	1
NM_001033261	Zfc3h1	120.625	158.035	151.777	0.389715	0.331424	0.36057		141.189	147.347	134.678	0.06159	-0.0681135	-0.00326175	-0.363831	1		NM_023120	Gnb1l	32.657	37.478	26.49	0.198652	-0.301944	-0.0516464		30.746	24.448	19.053	-0.330682	-0.690381	-0.510531	-0.458885	0
NM_177909	Slc9a9	3.929	2.883	2.485	-0.446591	-0.660916	-0.553754		2.914	1.717	1.388	-0.763111	-1.06999	-0.916552	-0.362798	0		NM_001081111	Tmf1	116.337	121.039	147.764	0.057162	0.344985	0.201073		109.944	74.05	114.198	-0.570197	0.0547685	-0.257714	-0.458788	1
NM_181394	Anapc13	103.268	127.705	116.628	0.306422	0.175521	0.240971		121.648	113.398	110.247	-0.101317	-0.141973	-0.121645	-0.362617	1		NM_029236	Bcdin3d	201.228	211.948	207.732	0.0748793	0.0458924	0.0603858		168.362	120.863	135.066	-0.478194	-0.317902	-0.398048	-0.458434	1
NM_001289450	Kcnab1	0.846	1.372	0.953	0.697551	0.171819	0.434685		1.567	2.01	1.35	0.35919	-0.215046	0.0720723	-0.362612	0		NM_001362865	Arl14ep	356.948	325.424	523.85	-0.133393	0.55344	0.210023		394.425	265.775	414.962	-0.569546	0.0732282	-0.248159	-0.458182	1
NM_183027	Ap1s3	6.455	5.799	6.479	-0.154613	0.00535406	-0.0746294		7.149	5.013	5.561	-0.512067	-0.362397	-0.437232	-0.362603	0		NM_134152	Lpxn	2.927	2.411	0.899	-0.279791	-1.70303	-0.99141		0.823	0.192	0.473	-2.09979	-0.799052	-1.44942	-0.458009	0
NM_001099917	Smim24	5.983	5.507	4.348	-0.119602	-0.460517	-0.29006		9.183	5.127	6.656	-0.840851	-0.46431	-0.65258	-0.362521	0		NM_001357480	Polr2d	1060.33	1217.93	893.734	0.199915	-0.246595	-0.02334		1031.34	864.393	631.844	-0.254755	-0.706874	-0.480815	-0.457475	0
NM_178198	Hist1h2bj	52.221	73.035	48.729	0.483958	-0.0998495	0.192054		72.464	70.353	58.944	-0.0426525	-0.297919	-0.170286	-0.36234	1		NR_151740	A630001O12Rik	1.801	1.948	2.301	0.113195	0.353463	0.233329		2.018	1.15	2.596	-0.811292	0.363364	-0.223964	-0.457293	1
NM_001355618	Klhl32	0.768	1.458	0.903	0.924813	0.23362	0.579216		1.113	1.342	1.247	0.269931	0.164008	0.216969	-0.362247	0		NM_001005419	Ado	287.583	336.208	351.016	0.225376	0.287558	0.256467		321.475	238.786	327.663	-0.428988	0.0275062	-0.200741	-0.457208	1
NM_175833	Cdv3	442.925	662.63	663.515	0.581141	0.583067	0.582104		651.566	767.55	750.36	0.236349	0.203672	0.220011	-0.362093	0		NR_045175	Smc2os	0.588	1.237	1.482	1.07296	1.33366	1.20331		0.624	1.355	0.809	1.11867	0.374594	0.746634	-0.456673	0
NM_001081151	Gan	9.802	12.184	12.192	0.31384	0.314787	0.314313		11.854	12.122	10.859	0.0322538	-0.126483	-0.0471145	-0.361428	1		NM_001003817	Erbb2	0.399	0.436	0.757	0.127939	0.923905	0.525922		0.479	0.321	0.787	-0.577452	0.716338	0.0694428	-0.456479	0
NM_011708	Vwf	1.364	1.071	1.083	-0.348885	-0.33281	-0.340848		1.597	0.903	1.067	-0.822566	-0.581804	-0.702185	-0.361337	0		NR_045384	5830416I19Rik	1.564	0.735	1.436	-1.08942	-0.123185	-0.606305		1.252	1.054	0.341	-0.24836	-1.87639	-1.06238	-0.456071	0
NM_172564	Tns4	12.217	11.895	10.39	-0.0385348	-0.233694	-0.136115		15.483	11.198	10.744	-0.467444	-0.527154	-0.497299	-0.361184	0		NM_145519	Farp2	4.531	5.558	4.05	0.294736	-0.161908	0.0664144		5.365	4.436	3.781	-0.274319	-0.50481	-0.389565	-0.455979	1
NM_144811	Cbx7	20.869	21.558	23.238	0.0468619	0.155124	0.100993		22.266	18.588	18.596	-0.260471	-0.25985	-0.26016	-0.361154	1		NM_001177799	Capn3	0.751	0.929	0.787	0.306866	0.0675507	0.187208		0.699	0.455	0.74	-0.619426	0.0822328	-0.268597	-0.455805	1
NM_001177568	Zfp970	1.556	1.44	1.768	-0.111773	0.184276	0.0362515		3.067	2.995	2.002	-0.0342722	-0.615386	-0.324829	-0.361081	1		NM_001190343	Ccm2	1208.51	1395.5	1149.47	0.207551	-0.0722532	0.0676489		1136.58	907.785	831.505	-0.324277	-0.450902	-0.38759	-0.455238	1
NM_001162540	Stk32c	3.446	3.204	2.825	-0.105049	-0.286672	-0.19586		2.144	1.521	1.397	-0.495285	-0.617973	-0.556629	-0.360769	0		NM_012058	Srp9	892.02	1002.86	991.623	0.168977	0.152716	0.160846		940.188	833.594	705.438	-0.173604	-0.41443	-0.294017	-0.454863	1
NM_001113416	Epb41l5	1.977	2.481	3.093	0.327609	0.645694	0.486651		2.413	2.424	2.862	0.00656178	0.246196	0.126379	-0.360273	0		NM_001278115	Ube2t	599.866	593.179	522.71	-0.0161727	-0.19863	-0.107401		586.86	398.569	396.571	-0.558187	-0.565437	-0.561812	-0.454411	0
NM_010545	Cd74	155.576	108.587	80.661	-0.518768	-0.947676	-0.733222		49.745	21.742	25.009	-1.19407	-0.992104	-1.09309	-0.359863	0		NM_001290380	Hist1h2bc	290.922	313.609	232.863	0.108335	-0.321151	-0.106408		239.108	222.915	117.895	-0.101169	-1.02016	-0.560664	-0.454256	0
NM_031408	Gigyf1	89.228	137.01	134.07	0.618713	0.587418	0.603065		115.915	135.823	138.655	0.228661	0.258432	0.243546	-0.359519	0		NR_038151	Epb41l4aos	178.135	240.316	149.932	0.431962	-0.248663	0.0916495		197.881	212.615	111.432	0.10361	-0.82847	-0.36243	-0.454079	1
NM_028657	Mfsd12	219.481	292.571	260.907	0.414691	0.24944	0.332065		258.425	253.259	254.142	-0.0291321	-0.0241108	-0.0266215	-0.358687	1		NR_104608	Rnaseh1	177.059	205.959	170.271	0.218127	-0.0563974	0.0808648		181.698	149.729	131.445	-0.279189	-0.467083	-0.373136	-0.454001	1
NM_001303021	Myl10	8.461	9.636	8.733	0.187606	0.0456492	0.116628		2.385	0.966	4.21	-1.30389	0.819831	-0.242032	-0.358659	1		NR_045290	4732491K20Rik	3.148	2.48	2.624	-0.344095	-0.262668	-0.303382		1.544	1.162	0.718	-0.410063	-1.10462	-0.75734	-0.453958	0
NM_177588	Thnsl1	16.387	18.453	18.921	0.171304	0.207437	0.18937		15.132	13.845	13.08	-0.128238	-0.21024	-0.169239	-0.358609	1		NM_008554	Ascl2	6.307	6.927	5.504	0.135277	-0.196473	-0.0305984		3.459	3.267	1.871	-0.0823886	-0.886545	-0.484467	-0.453869	0
NM_001347356	Tatdn2	11.748	13.492	14.724	0.199689	0.325754	0.262722		17.01	15.942	15.898	-0.0935505	-0.0975379	-0.0955442	-0.358266	1		NR_027829	Gm10638	8.855	14.537	18.157	0.715165	1.03596	0.875563		8.993	9.881	14.69	0.135855	0.70796	0.421907	-0.453656	0
NM_026073	Ift22	26.312	26.938	26.456	0.0339218	0.00787404	0.0208979		26.696	20.326	21.969	-0.393297	-0.281154	-0.337226	-0.358124	1		NM_001267717	Nrep	6.384	5.19	3.283	-0.298726	-0.959446	-0.629086		3.348	1.823	1.371	-0.876985	-1.28807	-1.08253	-0.453442	0
NM_008144	Bscl2	81.282	110.678	103.364	0.445361	0.346726	0.396043		95.4	106.05	90.452	0.152683	-0.0768369	0.0379233	-0.35812	0		NM_001159591	Csnk1g2	44.9	51.183	43.23	0.188949	-0.0546826	0.0671333		47.708	36.061	36.946	-0.403792	-0.368813	-0.386302	-0.453436	1
NM_001370899	Rnf212b	0.916	0.84	0.754	-0.124958	-0.280783	-0.202871		0.667	0.358	0.571	-0.897727	-0.224196	-0.560962	-0.358091	0		NM_001363237	Gm11634	0.354	0.434	0.758	0.293946	1.09845	0.696197		0.318	0.205	0.691	-0.633403	1.11966	0.243128	-0.453069	0
NM_080435	Adcy4	2.88	3.841	3.099	0.415413	0.105734	0.260574		3.19	3.057	2.908	-0.0614399	-0.133529	-0.0974845	-0.358058	1		NM_008254	Hmgcl	503.786	522.401	479.717	0.0523466	-0.0706275	-0.00914042		575.217	410.85	424.522	-0.485495	-0.438267	-0.461881	-0.45274	0
NR_110976	Tsga10	6.42	7.059	6.721	0.136891	0.0661026	0.101497		9.717	7.58	8.729	-0.358313	-0.154695	-0.256504	-0.358	1		NM_026158	Isoc2b	18.612	22.084	32.208	0.246768	0.791186	0.518977		16.424	12.916	22.895	-0.346646	0.479227	0.0662904	-0.452687	0
NM_178204	Hist1h3d	121.065	87.128	71.09	-0.474574	-0.768063	-0.621318		121.419	69.421	54.638	-0.80655	-1.15202	-0.979284	-0.357965	0		NM_153059	Rxylt1	320.553	358.673	254.111	0.162106	-0.335104	-0.0864989		265.183	227.713	146.247	-0.219772	-0.858581	-0.539176	-0.452678	0
NM_144512	Slc6a13	51.21	61.97	54.939	0.275144	0.101405	0.188275		53.078	41.549	53.6	-0.3533	0.014119	-0.169591	-0.357865	1		NM_145480	Rfc4	743.269	827.449	662.535	0.154786	-0.165888	-0.00555091		769.452	578.044	543.399	-0.412652	-0.501819	-0.457236	-0.451685	0
NM_001198787	Aatk	55.93	76.685	76.529	0.455322	0.452384	0.453853		62.584	68.698	65.129	0.134474	0.0575062	0.0959902	-0.357863	0		NM_001025444	Aptx	52.739	60.908	54.084	0.207762	0.0363316	0.122047		52.714	39.69	44.336	-0.409411	-0.249708	-0.329559	-0.451606	1
NM_172512	Gabpb2	34.979	40.287	39.826	0.203825	0.187222	0.195523		48.004	45.619	40.352	-0.0735198	-0.250514	-0.162017	-0.357541	1		NM_146698	Olfr1443	0.328	0.273	0.342	-0.264795	0.0603005	-0.102247		0.44	0.389	0.231	-0.177733	-0.929611	-0.553672	-0.451425	0
NM_001368407	Catsperg1	1.898	1.624	1.789	-0.224928	-0.0853266	-0.155127		2.55	2.156	1.482	-0.24214	-0.782952	-0.512546	-0.357418	0		NM_023440	Tmem86b	16.991	20.77	8.805	0.28973	-0.948376	-0.329323		20.594	16.572	8.674	-0.313476	-1.24745	-0.780466	-0.451143	0
NM_001311148	Nek7	125.512	143.31	143.503	0.191314	0.193256	0.192285		152.933	143.979	129.218	-0.0870413	-0.243093	-0.165067	-0.357352	1		NM_001012311	Pgbd1	1.324	1.87	2.812	0.498135	1.08669	0.792414		0.705	0.855	0.933	0.278301	0.404254	0.341277	-0.451137	0
NM_001253905	Ncor2	14.333	19.719	20.304	0.460246	0.502423	0.481335		17.269	20.338	17.413	0.235993	0.0119802	0.123987	-0.357348	0		NM_009602	Chrnb2	0.348	0.581	0.833	0.739451	1.25923	0.99934		0.343	0.348	0.723	0.0208787	1.07579	0.548333	-0.451007	0
NM_175389	Trmt10a	26.236	36.76	33.821	0.486589	0.366372	0.42648		33.155	36.49	33.16	0.138275	0.000217552	0.0692461	-0.357234	0		NM_001362349	Atad2b	22.557	43.85	58.671	0.959002	1.37907	1.16904		14.774	17.82	33.147	0.270437	1.16582	0.718127	-0.45091	0
NM_001362552	Ubtf	191.788	235.764	215.994	0.297831	0.171479	0.234655		250.65	236.215	224.406	-0.0855737	-0.159563	-0.122568	-0.357223	1		NR_027505	Rnf126	146.628	242.399	203.045	0.725223	0.469639	0.597431		148.41	189.381	142.501	0.351703	-0.0586163	0.146544	-0.450887	0
NM_001164111	Nfatc1	104.113	118.383	114.17	0.185312	0.133033	0.159173		98.793	86.626	85.683	-0.189609	-0.2054	-0.197504	-0.356677	1		NM_001163613	Tex33	0.426	0.234	0.891	-0.864345	1.06457	0.100114		0.362	0.184	0.438	-0.976284	0.274941	-0.350671	-0.450785	1
NM_001348222	Pycr1	28.557	24.295	27.208	-0.233185	-0.0698135	-0.151499		29.53	21.484	20.069	-0.458919	-0.557213	-0.508066	-0.356566	0		NM_001033488	Mfsd2b	1.08	1.308	0.774	0.276331	-0.480626	-0.102147		0.994	0.73	0.629	-0.445349	-0.660186	-0.552768	-0.45062	0
NM_198114	Dagla	5.845	8.042	7.099	0.460351	0.280413	0.370382		2.803	2.903	2.759	0.0505728	-0.0228263	0.0138733	-0.356509	0		NR_040438	3110045C21Rik	18.293	20.664	18.382	0.175828	0.00700205	0.091415		18.666	14.211	14.905	-0.393405	-0.324616	-0.359011	-0.450426	1
NR_038009	2810408I11Rik	54.364	60.806	55.829	0.161562	0.0383631	0.0999626		45.292	35.729	40.235	-0.342161	-0.170805	-0.256483	-0.356446	1		NM_024227	Mrpl28	631.968	796.285	399.358	0.333433	-0.662169	-0.164368		755.244	663.987	366.332	-0.185788	-1.04379	-0.614789	-0.450422	0
NM_011772	Ikzf4	8.186	7.742	8.242	-0.0804524	0.0098358	-0.0353083		8.162	6.159	6.284	-0.406227	-0.37724	-0.391733	-0.356425	0		NM_029979	Trim35	441.364	412.386	606.527	-0.0979736	0.458603	0.180315		423.457	295.595	417.304	-0.518594	-0.0211167	-0.269855	-0.45017	1
NM_001004150	A4galt	1.006	0.444	0.65	-1.18	-0.630119	-0.905059		0.98	0.3	0.557	-1.70782	-0.815104	-1.26146	-0.356403	0		NM_026386	Snx2	1039.59	1032.33	882.34	-0.0101188	-0.236612	-0.123366		949.755	639.783	636.771	-0.569973	-0.576781	-0.573377	-0.450011	0
NR_029464	5033406O09Rik	45.776	69.314	62.118	0.598555	0.44042	0.519488		34.859	38.272	39.812	0.134758	0.191672	0.163215	-0.356273	0		NM_025599	Cmss1	48.449	62.623	44.954	0.370226	-0.108017	0.131104		57.18	54.961	38.241	-0.0571024	-0.58039	-0.318746	-0.449851	1
NM_008353	Il12rb1	19.483	19.874	20.97	0.0286664	0.106111	0.0673887		14.114	11.803	11.308	-0.257973	-0.319783	-0.288878	-0.356267	1		NM_029281	Zfp820	0.327	0.417	0.534	0.350757	0.707549	0.529153		0.122	0.142	0.117	0.21901	-0.0603726	0.0793186	-0.449834	0
NM_001201460	H2-Q9	1.615	1.67	2.327	0.0483139	0.526937	0.287625		2.701	2.937	2.259	0.12085	-0.257809	-0.0684799	-0.356105	1		NM_001130516	Hexim2	121.237	125.428	165.415	0.0490294	0.44826	0.248645		109.133	90.247	99.875	-0.274137	-0.127892	-0.201014	-0.449659	1
NM_021301	Slc15a2	5.209	4.911	5.8	-0.0849896	0.155046	0.0350284		2.892	2.306	2.324	-0.326675	-0.315457	-0.321066	-0.356095	1		NM_001331013	Zfand1	84.816	84.321	106.353	-0.00844447	0.326452	0.159004		75.92	58.595	65.762	-0.373702	-0.207226	-0.290464	-0.449468	1
NM_175168	Ptk7	1.349	1.138	1.324	-0.24539	-0.0269872	-0.136189		1.029	0.558	0.959	-0.882906	-0.10164	-0.492273	-0.356085	0		NM_173363	Eif5	1282.72	1393.83	1361.76	0.119855	0.0862643	0.10306		1273.49	998.305	1005.62	-0.351235	-0.340695	-0.345965	-0.449025	1
NM_001359135	Tle6	17.243	22.286	21.016	0.370127	0.285477	0.327802		15.412	14.766	15.477	-0.061775	0.00607176	-0.0278516	-0.355654	1		NM_010695	Lcn4	73.151	71.974	65.479	-0.0234017	-0.159845	-0.0916235		124.954	123.852	59.62	-0.0127799	-1.06753	-0.540154	-0.448531	0
NM_001204910	Ifi207	23.104	19.893	15.138	-0.215882	-0.609968	-0.412925		19.186	11.129	11.404	-0.78573	-0.750514	-0.768122	-0.355197	0		NR_015473	Oip5os1	612.664	706.414	455.126	0.205418	-0.42883	-0.111706		637.903	461.064	405.967	-0.46837	-0.651975	-0.560172	-0.448466	0
NR_131048	2510003B16Rik	9.636	11.552	11.663	0.261636	0.275433	0.268534		13.499	10.783	14.987	-0.324094	0.150859	-0.0866174	-0.355152	1		NM_001141965	Naa20	729.272	715.334	597.957	-0.02784	-0.286415	-0.157128		647.378	489.814	369.56	-0.402374	-0.8088	-0.605587	-0.448459	0
NM_001346762	Fam222b	239.013	316.982	301.248	0.407312	0.333863	0.370587		266.501	264.59	274.244	-0.0103824	0.0413191	0.0154684	-0.355119	0		NM_001277321	Ilf3	471.38	490.644	474.372	0.0577861	0.00912831	0.0334572		423.175	289.688	347.878	-0.546754	-0.282673	-0.414714	-0.448171	1
NM_001242388	Zfp976	1.314	1.435	1.359	0.127085	0.0485802	0.0878328		2.816	2.712	2.019	-0.0542902	-0.480006	-0.267148	-0.354981	1		NM_001110515	Psmg4	107.719	117.772	84.435	0.128724	-0.35136	-0.111318		133.804	145.476	56.669	0.12066	-1.23949	-0.559415	-0.448097	0
NM_001111121	Ccdc6	112.914	150.291	150.698	0.412534	0.416436	0.414485		159.737	170.591	162.6	0.094843	0.0256287	0.0602359	-0.354249	0		NM_029983	Sla2	11.046	12.036	10.177	0.123832	-0.118212	0.00281014		10.872	9.805	6.505	-0.149028	-0.740996	-0.445012	-0.447822	1
NM_001136227	Rtkn	1.594	1.954	2.356	0.293779	0.563688	0.428733		3.088	3.004	3.521	-0.0397879	0.189312	0.0747623	-0.353971	0		NM_001357314	Elof1	862.625	1059.49	643.082	0.29656	-0.423731	-0.0635852		907.684	823.921	492.143	-0.139684	-0.883113	-0.511398	-0.447813	0
NM_001198971	BC049352	1.154	0.783	0.72	-0.559559	-0.680574	-0.620067		0.772	0.283	0.546	-1.4478	-0.4997	-0.973749	-0.353683	0		NM_025534	Ccdc82	27.15	27.538	24.624	0.0204716	-0.140887	-0.0602077		23.838	16.807	16.719	-0.504201	-0.511775	-0.507988	-0.44778	0
NM_001301014	Agap2	6.65	9.391	8.804	0.497924	0.404805	0.451365		8.677	8.946	9.637	0.0440464	0.151388	0.0977171	-0.353648	0		NM_026305	Elob	700.799	907.252	530.278	0.372503	-0.402252	-0.0148746		796.185	731.671	456.388	-0.121909	-0.802843	-0.462376	-0.447501	0
NM_011143	Pou4f1	2.284	3.949	3.994	0.789925	0.806272	0.798098		2.56	3.737	3.249	0.545737	0.343852	0.444794	-0.353304	0		NM_177474	Pum3	285.741	326.145	264.918	0.190805	-0.109162	0.0408216		291.635	255.687	189.302	-0.189785	-0.623474	-0.40663	-0.447451	1
NM_153578	Nipa1	3.799	4.853	5.13	0.353257	0.433339	0.393298		5.054	5.355	5.044	0.0834609	-0.00285739	0.0403018	-0.352996	0		NM_008539	Smad1	9.074	16.041	22.815	0.821954	1.33017	1.07606		9.698	12.685	17.729	0.387364	0.870352	0.628858	-0.447205	0
NM_001308091	Smim4	95.472	133.17	111.738	0.48012	0.22697	0.353545		126.809	117.862	136.593	-0.105558	0.107226	0.000833961	-0.352711	0		NM_029834	Ppp1r12c	50.279	62	45.994	0.302312	-0.12851	0.086901		46.378	38.432	33.965	-0.271133	-0.449392	-0.360262	-0.447163	1
NM_001362182	Mtmr14	132.229	158.541	150.098	0.261817	0.182866	0.222342		155.006	139.345	143.973	-0.153663	-0.106526	-0.130094	-0.352436	1		NM_021713	Myg1	175.447	195.804	116.249	0.158375	-0.593817	-0.217721		201.867	156.39	103.694	-0.368257	-0.961073	-0.664665	-0.446944	0
NM_001136059	Cyp1a1	0.572	0.504	1.058	-0.182591	0.887253	0.352331		0.1	0.1	0.1	0	0	0	-0.352331	0		NM_153546	Mboat1	42.233	35.704	20.302	-0.242285	-1.05675	-0.649517		40.274	36.493	9.721	-0.142229	-2.05067	-1.09645	-0.446934	0
NM_001243119	2010315B03Rik	41.297	38.657	37.865	-0.0953073	-0.125172	-0.11024		43.751	35.841	28.13	-0.287705	-0.637206	-0.462456	-0.352216	0		NM_181406	Rars2	152.703	154.022	173.605	0.012408	0.18508	0.0987441		151.291	121.884	115.892	-0.311817	-0.384545	-0.348181	-0.446925	1
NM_028050	Lmntd2	7.339	7.065	6.982	-0.0548939	-0.0719431	-0.0634185		4.136	3.317	2.899	-0.318357	-0.512681	-0.415519	-0.3521	0		NM_001163688	Ptpra	55.44	96.406	135.438	0.798196	1.28863	1.04341		47.477	53.819	95.761	0.180887	1.01221	0.596548	-0.446866	0
NM_021606	Nek6	183.278	192.595	165.994	0.0715366	-0.142903	-0.0356829		175.173	134.676	133.127	-0.379288	-0.395977	-0.387632	-0.351949	0		NM_021407	Trem3	532.581	562.168	512.303	0.0780004	-0.0560036	0.0109984		486.826	435.885	297.184	-0.159459	-0.71205	-0.435754	-0.446753	1
NM_027829	Izumo4	12.657	14.814	14.27	0.227026	0.17305	0.200038		13.81	13.227	11.681	-0.0622274	-0.24155	-0.151888	-0.351926	1		NR_045893	Snhg15	1086.47	1397.43	804.808	0.363128	-0.432932	-0.0349021		1237.02	1355.52	579.051	0.131976	-1.0951	-0.481564	-0.446662	0
NM_001039657	Tesmin	14.484	12.398	14.546	-0.224353	0.0061624	-0.109095		12.886	8.693	10.084	-0.567878	-0.353736	-0.460807	-0.351712	0		NM_001360056	Timm10b	464.774	555.734	342.913	0.257865	-0.438687	-0.0904108		531.343	495.238	270.948	-0.101521	-0.971627	-0.536574	-0.446164	0
NM_001353435	Polg2	74.573	80.269	84.212	0.10619	0.175372	0.140781		78.736	66.215	69.896	-0.249865	-0.171814	-0.210839	-0.35162	1		NR_132443	Hist1h2al	0.496	0.66	0.265	0.412126	-0.904348	-0.246111		0.621	0.651	0.227	0.0680643	-1.4519	-0.691918	-0.445807	0
NM_001164531	Zfyve27	179.128	246.609	249.069	0.461235	0.475555	0.468395		228.315	254.483	241.083	0.156544	0.0785043	0.117524	-0.350871	0		NM_015766	Ebi3	86.244	96.115	92.333	0.156338	0.0984223	0.12738		108.993	105.515	72.414	-0.0467874	-0.589895	-0.318341	-0.445721	1
NM_173028	Vps13a	15.191	16.143	17.583	0.0876919	0.210964	0.149328		19.206	17.213	16.211	-0.158059	-0.244584	-0.201321	-0.350649	1		NM_001081688	Tmprss9	1.076	1.108	0.656	0.0422798	-0.71391	-0.335815		1.172	1.126	0.413	-0.0577657	-1.50476	-0.781262	-0.445447	0
NM_015766	Ebi3	292.51	300.067	276.8	0.0367987	-0.079642	-0.0214216		262.15	192.106	213.688	-0.44849	-0.294887	-0.371688	-0.350267	0		NM_026521	Zfp706	625.909	722.466	533.532	0.206977	-0.230378	-0.0117007		576.734	470.123	375.7	-0.294868	-0.618325	-0.456596	-0.444896	0
NM_011897	Spry2	182.151	279.22	253.605	0.616267	0.477448	0.546858		322.314	369.453	369.313	0.196924	0.196377	0.196651	-0.350207	0		NM_025526	Iscu	987.243	1145.13	823.35	0.214032	-0.261899	-0.0239338		1006.38	841.722	628.767	-0.257759	-0.678578	-0.468169	-0.444235	0
NR_155448	4930578L24Rik	0.61	0.449	0.6	-0.442094	-0.0238467	-0.23297		0.751	0.505	0.498	-0.57253	-0.592667	-0.582598	-0.349628	0		NR_155353	Gm16537	3.434	5.285	4.972	0.622013	0.533936	0.577975		3.103	2.754	4.209	-0.172135	0.439814	0.133839	-0.444136	0
NM_173863	Crtc3	83.534	98.085	97.137	0.231669	0.217657	0.224663		85.999	79.061	78.688	-0.121354	-0.128176	-0.124765	-0.349428	1		NM_001083334	Bin1	116.855	113.461	99.968	-0.042523	-0.225181	-0.133852		114.352	110.88	52.946	-0.0444824	-1.11089	-0.577685	-0.443833	0
NM_025349	Lsm7	243.195	373.413	320.362	0.618659	0.397589	0.508124		335.444	358.716	390.881	0.0967702	0.220658	0.158714	-0.34941	0		NM_025365	Tomm6	945.381	1207.14	671.141	0.352626	-0.49428	-0.0708268		1065.59	965.939	576.268	-0.14165	-0.886842	-0.514246	-0.443419	0
NM_175325	Bbs4	53.077	59.029	63.339	0.153337	0.255007	0.204172		61.082	56.232	54.265	-0.119356	-0.170725	-0.145041	-0.349213	1		NM_008617	Mdh2	2283.42	2625.92	1736.96	0.201629	-0.394633	-0.0965016		2306.47	1827.84	1377.21	-0.33554	-0.743937	-0.539739	-0.443237	0
NM_001370604	Spata1	9.534	10.686	10.016	0.164568	0.0711529	0.117861		10.574	9.623	8.432	-0.135963	-0.326574	-0.231269	-0.349129	1		NM_146165	Aimp2	581.549	627.363	459.237	0.1094	-0.340662	-0.115631		639.706	590.527	319.586	-0.115406	-1.0012	-0.558305	-0.442674	0
NM_178911	Pld4	109.255	102.5	105.447	-0.0920754	-0.0511813	-0.0716283		156.759	114.774	119.551	-0.449752	-0.390922	-0.420337	-0.348709	0		NM_008922	Prim2	103.02	113.93	106.225	0.145223	0.0441989	0.0947111		96.227	84.477	67.696	-0.187883	-0.507371	-0.347627	-0.442338	1
NM_198096	Arap1	57.923	70.762	65.092	0.288838	0.168344	0.228591		61.353	57.777	55.159	-0.0866386	-0.153538	-0.120088	-0.348679	1		NM_197980	Cox19	345.534	381.243	300.821	0.141883	-0.199922	-0.0290196		366.141	338.695	206.049	-0.112413	-0.829412	-0.470912	-0.441893	0
NM_008679	Ncoa3	44.554	51.22	50.773	0.201152	0.188507	0.194829		54.822	48.968	49.597	-0.162916	-0.144502	-0.153709	-0.348538	1		NM_027215	Tmem147	710.19	847.518	568.217	0.255039	-0.321763	-0.033362		768.252	674.85	452.648	-0.187013	-0.76319	-0.475101	-0.441739	0
NM_133990	Il13ra1	66.349	59.97	53.671	-0.145834	-0.305932	-0.225883		55.258	40.07	34.375	-0.463661	-0.684824	-0.574242	-0.348359	0		NM_001364808	Ndufb9	864.101	1039.65	674.483	0.266829	-0.357418	-0.0452945		841.689	731.957	492.727	-0.201528	-0.772499	-0.487014	-0.441719	0
NM_001039521	Rrn3	176.371	242.811	245.95	0.46122	0.479752	0.470486		252.461	278.446	271.185	0.141337	0.103217	0.122277	-0.348209	0		NM_023597	Wdr31	4.436	5.022	7.342	0.179003	0.726914	0.452958		2.948	3.019	2.924	0.0343342	-0.0117932	0.0112705	-0.441688	0
NM_009131	Clec11a	18.576	19.304	16.347	0.0554599	-0.184414	-0.064477		10.355	7.905	7.656	-0.38949	-0.435665	-0.412578	-0.3481	0		NM_183256	Cox14	509.389	626.04	407.96	0.297487	-0.32034	-0.0114265		597.206	489.531	388.778	-0.286828	-0.619282	-0.453055	-0.441629	0
NM_029600	Abcc3	2.486	1.899	1.555	-0.388586	-0.676912	-0.532749		3.234	2.027	1.522	-0.673974	-1.08735	-0.880662	-0.347913	0		NM_010299	Gm2a	72.071	75.182	66.752	0.0609684	-0.110608	-0.0248197		53.494	39.639	37.821	-0.432457	-0.50019	-0.466323	-0.441503	0
NM_029115	Ccdc181	38.031	36.743	35.993	-0.0497064	-0.0794595	-0.064583		31.758	24.013	23.71	-0.403304	-0.421624	-0.412464	-0.347881	0		NM_001356468	Sat2	18.062	17.069	29.471	-0.0815791	0.706338	0.31238		9.209	7.842	9.044	-0.231823	-0.0260835	-0.128953	-0.441333	1
NR_154219	Ndufa5	221.39	323.46	256.204	0.546997	0.210703	0.37885		342.626	362.253	338.381	0.080363	-0.0179861	0.0311885	-0.347662	0		NM_009536	Ywhae	1417.75	1504.82	1275.28	0.0859908	-0.152783	-0.0333959		1467.67	1129.58	987.933	-0.37774	-0.571039	-0.474389	-0.440993	0
NR_003555	Vmn2r29	5.467	5.07	5.306	-0.108764	-0.0431247	-0.0759442		7.369	5.81	5.196	-0.342931	-0.504067	-0.423499	-0.347555	0		NM_025791	Tmem223	22.409	28.192	22.536	0.331208	0.0081532	0.16968		31.755	32.306	21.435	0.0248184	-0.567015	-0.271098	-0.440779	1
NR_024328	9230116N13Rik	2.582	2.997	2.986	0.21503	0.209725	0.212378		2.89	2.539	2.728	-0.186809	-0.0832258	-0.135017	-0.347395	1		NM_001166459	Brcc3	243.162	263.163	192.439	0.114039	-0.337517	-0.111739		222.746	182.254	126.581	-0.289449	-0.815339	-0.552394	-0.440655	0
NM_019401	Nmi	41.155	41.422	40.335	0.0093295	-0.0290355	-0.00985298		46.277	34.991	37.313	-0.403311	-0.310617	-0.356964	-0.347111	0		NM_001355225	Eif2b3	455.881	509.26	401.153	0.159745	-0.184505	-0.0123798		442.429	347.871	300.293	-0.346894	-0.559075	-0.452984	-0.440605	0
NM_008903	Plpp1	9.612	9.593	10.015	-0.00285459	0.0592539	0.0281996		11.391	9.027	9.239	-0.335576	-0.302086	-0.318831	-0.34703	1		NM_001168667	Fam114a2	157.689	168.042	156.829	0.0917398	-0.00788966	0.0419251		145.107	119.795	101.147	-0.276549	-0.520664	-0.398607	-0.440532	1
NM_001172205	Arid5a	128.468	147.16	154.969	0.195977	0.270571	0.233274		144.08	127.037	139.572	-0.181621	-0.0458605	-0.113741	-0.347015	1		NM_026443	Mtfp1	146.074	168.562	119.478	0.20658	-0.289954	-0.0416872		139.059	136.429	72.667	-0.0275468	-0.936325	-0.481936	-0.440249	0
NR_033481	Fmr1os	0.357	0.549	0.258	0.620882	-0.468553	0.0761645		0.387	0.436	0.236	0.171995	-0.713547	-0.270776	-0.346941	1		NM_023249	Ypel1	4.103	4.472	4.411	0.124241	0.104427	0.114334		4.57	3.345	3.975	-0.450188	-0.201239	-0.325714	-0.440047	1
NR_036602	4933421O10Rik	8.982	10.768	8.827	0.261642	-0.0251135	0.118264		10.815	9.762	8.728	-0.147785	-0.309311	-0.228548	-0.346812	1		NM_026329	Polr2g	1177.07	1313.33	1025.02	0.158038	-0.199539	-0.0207507		1105.68	902.793	714.982	-0.292471	-0.628959	-0.460715	-0.439964	0
NM_001199304	Atxn1	98.286	144.523	139.993	0.556241	0.510297	0.533269		113.793	133.841	125.314	0.234108	0.139136	0.186622	-0.346647	0		NM_001290370	Nmt2	140.849	135.898	178.701	-0.0516251	0.343398	0.145887		126.538	82.649	128.89	-0.614501	0.0265696	-0.293966	-0.439853	1
NM_021384	Rsad2	0.963	1.171	0.991	0.282133	0.0413493	0.161741		1.201	1.101	1.014	-0.125422	-0.244178	-0.1848	-0.346541	1		NM_001177313	Orc4	206.678	230.239	148.273	0.155747	-0.479129	-0.161691		217.44	179.67	114.325	-0.275268	-0.927476	-0.601372	-0.439681	0
NM_001081652	Nacad	0.605	0.784	1.214	0.373919	1.00476	0.68934		0.583	0.769	0.711	0.399488	0.286354	0.342921	-0.346419	0		NM_025768	Grtp1	64.435	55.424	78.846	-0.217334	0.291193	0.0369297		58.286	43.107	45.098	-0.435227	-0.370086	-0.402657	-0.439586	1
NM_001347313	Tet3	60.465	67.64	73.184	0.161776	0.275428	0.218602		73.856	72.178	63.307	-0.033156	-0.22235	-0.127753	-0.346355	1		NM_134247	Acot4	1.232	1.251	0.843	0.0220795	-0.547398	-0.262659		0.523	0.438	0.236	-0.25588	-1.14802	-0.701952	-0.439293	0
NM_178873	Adck2	45.728	52.933	51.42	0.21109	0.169252	0.190171		55.431	49.769	49.727	-0.155446	-0.156664	-0.156055	-0.346225	1		NM_178218	Hist3h2a	215.016	214.306	177.199	-0.00477178	-0.279074	-0.141923		275.706	268.662	126.456	-0.0373384	-1.1245	-0.580917	-0.438994	0
NM_183177	Zfp811	0.399	0.623	0.369	0.642843	-0.112768	0.265038		0.514	0.476	0.496	-0.110807	-0.0514282	-0.0811175	-0.346155	1		NM_001356503	Cdc123	238.152	277.048	190.016	0.218253	-0.325762	-0.0537542		230.716	200.966	133.834	-0.199167	-0.785673	-0.49242	-0.438666	0
NR_023357	Gm6981	3.351	4.066	4.82	0.279019	0.524441	0.40173		3.632	3.312	4.307	-0.133062	0.245919	0.0564288	-0.345301	0		NM_029394	Snx24	108.671	104.322	100.916	-0.0589236	-0.106812	-0.0828678		98.051	66.544	70.115	-0.559224	-0.483809	-0.521516	-0.438649	0
NM_011074	Cdk14	2.367	2.219	1.652	-0.09315	-0.518846	-0.305998		0.857	0.517	0.576	-0.729131	-0.573226	-0.651179	-0.345181	0		NM_139300	Mylk	24.689	24.025	18.044	-0.039332	-0.452349	-0.245841		13.815	13.515	5.468	-0.0316741	-1.33715	-0.684412	-0.438572	0
NM_025745	Erlec1	35.941	47.824	45.901	0.412104	0.352895	0.3825		44.234	49.282	41.817	0.155905	-0.0810661	0.0374195	-0.34508	0		NM_001281472	Psme2b	17.296	16.969	15.79	-0.0275369	-0.131427	-0.0794821		12.335	11.297	6.568	-0.126818	-0.909232	-0.518025	-0.438543	0
NR_110470	Lncpint	0.905	0.635	0.994	-0.511161	0.135328	-0.187917		2.289	1.78	1.406	-0.36284	-0.703121	-0.532981	-0.345064	0		NM_001081746	Gm7609	0.408	0.23	0.791	-0.826935	0.955109	0.0640866		0.355	0.344	0.218	-0.0454105	-0.703491	-0.374451	-0.438537	1
NM_008012	Akr1b8	0.301	0.367	0.493	0.286017	0.711824	0.49892		0.612	0.488	0.95	-0.326651	0.634396	0.153873	-0.345048	0		NR_040749	Gm15133	4.991	3.589	2.788	-0.475747	-0.840098	-0.657923		2.677	1.429	1.097	-0.905611	-1.28705	-1.09633	-0.43841	0
NM_028833	Iqce	12.234	13.811	13.107	0.174922	0.0994413	0.137181		12.828	11.389	10.837	-0.171655	-0.243331	-0.207493	-0.344674	1		NM_028001	Jsrp1	3.057	4.208	1.769	0.461018	-0.789183	-0.164082		2.021	2.434	0.728	0.26826	-1.47306	-0.6024	-0.438317	0
NM_001024205	Nufip2	136.285	174.888	180.79	0.359805	0.407688	0.383746		183.406	191.693	185.38	0.0637568	0.0154448	0.0396008	-0.344146	0		NM_001033292	Espnl	1.972	2.696	2.073	0.451161	0.0720606	0.261611		1.018	0.922	0.88	-0.142899	-0.210162	-0.176531	-0.438141	1
NM_177178	Lmbrd2	11.278	11.43	11.169	0.0193142	-0.0140112	0.00265146		14.468	11.948	10.917	-0.276096	-0.406289	-0.341193	-0.343844	1		NR_045742	Gm16853	13.552	13.241	15.366	-0.0334937	0.181236	0.0738711		12.401	7.689	12.071	-0.689589	-0.0389113	-0.36425	-0.438121	1
NM_001112735	9930012K11Rik	82.474	94.552	95.477	0.197169	0.211214	0.204191		81.487	72.026	75.97	-0.178052	-0.10114	-0.139596	-0.343787	1		NM_028381	Yju2	365.766	462.645	319.606	0.338985	-0.194626	0.0721791		356.885	356.768	215.011	-0.000473046	-0.731049	-0.365761	-0.43794	1
NM_008960	Pten	35.642	38.356	42.868	0.105874	0.266323	0.186098		41.143	39.097	34.827	-0.0735891	-0.240441	-0.157015	-0.343113	1		NM_174875	Atg4a	27.254	27.797	22.462	0.0284612	-0.278982	-0.12526		25.19	20.258	14.356	-0.314359	-0.811197	-0.562778	-0.437518	0
NM_026428	Dcxr	24.124	24.125	27.418	5.98021e-05	0.184654	0.092357		25.44	20.2	22.636	-0.332743	-0.16848	-0.250612	-0.342969	1		NM_013653	Ccl5	0.679	1.369	0.1	1.01164	-2.76341	-0.875886		0.722	0.844	0.1	0.225244	-2.852	-1.31338	-0.437491	0
NM_028189	B3gnt3	18.919	18.838	16.319	-0.00619003	-0.213283	-0.109737		18.798	13.544	13.93	-0.472925	-0.432384	-0.452655	-0.342918	0		NM_145822	Cd3eap	536.079	721.718	336.987	0.42899	-0.669753	-0.120382		508.995	548.512	217.956	0.107872	-1.22361	-0.557871	-0.43749	0
NM_147155	Tagap1	273.871	375.642	363.825	0.455862	0.409748	0.432805		335.14	367.165	346.593	0.131665	0.0484786	0.0900716	-0.342733	0		NM_026688	Ndufs3	330.524	364.597	291.691	0.141548	-0.180314	-0.0193833		306.321	252.924	196.952	-0.27634	-0.6372	-0.45677	-0.437387	0
NM_001037913	Ccdc107	73.979	86.915	89.531	0.232489	0.275272	0.25388		77.462	71.323	74.38	-0.119121	-0.058574	-0.0888477	-0.342728	1		NM_024204	Ankrd22	80.554	59.547	27.652	-0.435927	-1.54257	-0.98925		81.36	50.733	18.065	-0.681395	-2.17112	-1.42626	-0.437009	0
NM_007800	Ctsg	19.033	16.067	18.916	-0.244402	-0.00889593	-0.126649		13.024	9.789	9.04	-0.411939	-0.526778	-0.469359	-0.342709	0		NM_029384	Tmem238	292.502	360.299	167.764	0.300748	-0.802013	-0.250633		335.011	306.213	141.319	-0.129673	-1.24525	-0.687463	-0.43683	0
NM_080419	Igsf8	40.866	55.065	53.469	0.430235	0.387802	0.409018		56.447	58.572	59.642	0.0533142	0.0794317	0.066373	-0.342645	0		NM_009742	Bcl2a1a	951.566	780.463	1056.54	-0.285973	0.150969	-0.0675022		805.047	658.669	489.175	-0.289519	-0.718722	-0.504121	-0.436619	0
NM_001037747	Card9	49.076	60.479	62.106	0.301417	0.339715	0.320566		57.109	51.757	61.115	-0.141964	0.0978084	-0.0220779	-0.342644	1		NM_026850	Pdcl3	235.101	249.743	237.083	0.0871636	0.0121115	0.0496376		229.003	169.576	180.92	-0.433434	-0.340015	-0.386725	-0.436362	1
NM_001252266	Ica1	195.446	238.804	227.486	0.289057	0.219008	0.254032		214.094	201.427	201.259	-0.0879873	-0.0891911	-0.0885892	-0.342621	1		NM_207105	H2-Ab1	194.457	227.91	145.692	0.229013	-0.41653	-0.0937582		64.899	59.241	34.095	-0.1316	-0.928636	-0.530118	-0.43636	0
NM_001177871	Filip1l	72.136	69.634	56.773	-0.0509275	-0.345514	-0.198221		65.524	45.089	44.991	-0.539248	-0.542387	-0.540817	-0.342596	0		NM_001085472	Acin1	275.227	336.83	214.571	0.291399	-0.359167	-0.0338841		237.487	221.969	132.398	-0.0974903	-0.842967	-0.470229	-0.436345	0
NM_153121	Lysmd1	12.71	11.07	11.629	-0.199309	-0.128237	-0.163773		12.573	8.967	8.74	-0.487632	-0.524624	-0.506128	-0.342355	0		NM_177375	Rab26	1.01	1.507	1.658	0.577324	0.715089	0.646206		1.134	1.421	1.211	0.325486	0.0947782	0.210132	-0.436074	0
NM_001177536	Prdm11	2.3	1.875	1.614	-0.294743	-0.510993	-0.402868		2.727	2.054	1.289	-0.408879	-1.08106	-0.74497	-0.342102	0		NM_009155	Selenop	92.893	84.318	100.659	-0.139729	0.115834	-0.0119474		73.152	61.622	46.664	-0.247452	-0.648587	-0.44802	-0.436072	0
NM_020594	Zc3h8	59.711	73.825	68.505	0.306113	0.198213	0.252163		80.607	79.138	72.498	-0.0265345	-0.152964	-0.0897492	-0.341912	1		NM_001159275	Slc25a2	1.829	1.591	1.889	-0.201121	0.0465676	-0.0772768		3.875	2.84	2.596	-0.448305	-0.577906	-0.513106	-0.435829	0
NM_139307	Vasn	13.596	16.743	17.799	0.300376	0.388614	0.344495		16.079	17.13	15.15	0.0913475	-0.0858599	0.00274379	-0.341751	0		NM_025388	Ufc1	248.188	294.221	279.075	0.245467	0.16922	0.207343		220.767	189.396	187.551	-0.221119	-0.235242	-0.22818	-0.435523	1
NM_153103	Kif1c	1.865	2.109	2.15	0.177383	0.205161	0.191272		1.767	1.692	1.498	-0.0625725	-0.238264	-0.150418	-0.341691	1		NM_001011732	Xkr7	0.803	0.902	0.419	0.167727	-0.93845	-0.385361		1.943	1.605	0.754	-0.275713	-1.36565	-0.820681	-0.43532	0
NM_030730	Rad54l2	21.994	27.024	26.679	0.297131	0.278595	0.287863		26.007	25.708	24.421	-0.0166826	-0.0907777	-0.0537302	-0.341593	1		NM_007684	Cetn3	459.68	512.814	404.637	0.157806	-0.184002	-0.013098		408.663	325.497	275.63	-0.328267	-0.568179	-0.448223	-0.435125	0
NM_029365	Med25	47.478	68.34	60.912	0.525471	0.359467	0.442469		57.757	58.4	65.713	0.0159726	0.186183	0.101078	-0.341391	0		NM_019814	Higd1a	323.657	397.22	259.233	0.295473	-0.320216	-0.0123719		295.688	246.341	190.884	-0.263419	-0.63138	-0.447399	-0.435027	0
NM_029811	St5	7.541	6.907	7.653	-0.126697	0.0212695	-0.0527135		9.327	6.88	7.322	-0.439005	-0.349175	-0.39409	-0.341376	0		NM_001164361	Plekha8	5.482	5.786	7.714	0.077864	0.492777	0.28532		4.453	3.802	4.24	-0.228019	-0.0707133	-0.149366	-0.434687	1
NM_134000	Traf3ip2	2.66	2.07	2.095	-0.361795	-0.344476	-0.353136		3.798	2.675	2.059	-0.505701	-0.883296	-0.694499	-0.341363	0		NM_029748	Tmem234	615.683	767.927	436.34	0.318781	-0.496735	-0.0889768		581.84	552.829	296.371	-0.0737892	-0.973218	-0.523504	-0.434527	0
NM_134250	Havcr2	2.079	2.075	1.467	-0.00277842	-0.503021	-0.2529		1.093	0.589	0.89	-0.891954	-0.296416	-0.594185	-0.341285	0		NM_178616	Psmd11	1097.91	1250.76	1078.57	0.188046	-0.0256373	0.0812044		938.289	768.962	701.783	-0.28712	-0.419007	-0.353064	-0.434268	1
NM_175546	Wdfy2	78.306	72.247	71.339	-0.116185	-0.134432	-0.125309		74.868	53.961	54.409	-0.472432	-0.460504	-0.466468	-0.341159	0		NM_029353	Malsu1	491.176	554.694	376.071	0.175452	-0.385235	-0.104891		470.385	358.552	292.353	-0.39166	-0.686131	-0.538895	-0.434004	0
NM_173013	Map1s	190.167	260.559	235.095	0.454343	0.305977	0.38016		254.459	258.577	264.326	0.0231607	0.0548851	0.0390229	-0.341137	0		NM_173450	Rpusd2	119.767	132.053	106.092	0.140887	-0.174915	-0.017014		129.547	113.213	79.332	-0.194436	-0.707501	-0.450968	-0.433954	0
NM_007538	Opn1sw	1.969	2.661	3.154	0.434505	0.67972	0.557112		2.438	2.735	2.933	0.165843	0.266679	0.216261	-0.340852	0		NM_009272	Srm	2629.78	3189.5	2059.57	0.278386	-0.352602	-0.0371082		2832.03	3038.66	1374.03	0.101598	-1.04342	-0.470912	-0.433804	0
NR_151735	4930522P08Rik	14.562	17.681	10.923	0.279991	-0.414839	-0.067424		19.216	12.906	16.246	-0.574266	-0.242224	-0.408245	-0.340821	0		NM_178212	Hist2h2aa2	9.152	9.457	5.397	0.0472955	-0.761929	-0.357317		6.995	5.91	2.766	-0.243166	-1.33852	-0.790844	-0.433528	0
NM_001033399	Gfod1	21.294	19.188	22.739	-0.150243	0.0947218	-0.0277604		20.83	16.873	15.427	-0.303946	-0.433205	-0.368576	-0.340815	0		NR_028384	4930528A17Rik	33.053	38.69	31.841	0.22718	-0.0538956	0.086642		30.905	26.718	22.104	-0.210028	-0.483533	-0.346781	-0.433422	1
NM_001033341	Zfp407	48.276	56.069	50.472	0.215897	0.0641771	0.140037		65.216	60.26	53.441	-0.114025	-0.287279	-0.200652	-0.340689	1		NM_177564	Dhrs11	142.964	154.237	168.307	0.109497	0.235443	0.17247		177.607	157.264	139.704	-0.1755	-0.346315	-0.260908	-0.433378	1
NM_008530	Ly6f	0.606	0.201	0.496	-1.59212	-0.288978	-0.94055		0.358	0.217	0.1	-0.722265	-1.83996	-1.28111	-0.340562	0		NR_027810	1110006O24Rik	44.422	65.423	48.685	0.558524	0.132203	0.345363		44.879	41.651	42.81	-0.107689	-0.0680927	-0.087891	-0.433254	1
NR_003293	D030028A08Rik	65.46	92.317	93.235	0.495983	0.510258	0.50312		82.186	91.61	92.394	0.156612	0.168907	0.162759	-0.340361	0		NM_001285805	Zbtb20	2.051	1.176	2.289	-0.802439	0.15839	-0.322025		0.666	0.174	0.895	-1.93643	0.426366	-0.755035	-0.43301	0
NR_027958	D930048N14Rik	9.487	8.903	8.871	-0.0916604	-0.0968552	-0.0942578		7.645	5.856	5.464	-0.384601	-0.484559	-0.43458	-0.340322	0		NM_033074	Tars	498.83	450.46	587.025	-0.147149	0.234874	0.0438622		506.292	366.53	407.789	-0.466038	-0.312147	-0.389093	-0.432955	1
NM_001291040	Cds2	39.02	46.041	43.053	0.238705	0.1419	0.190303		47.744	42.427	43.639	-0.170337	-0.129701	-0.150019	-0.340322	1		NM_001359858	Pbrm1	112.968	137.432	176.107	0.282804	0.640538	0.461671		85.59	75.838	100.552	-0.174521	0.232428	0.0289531	-0.432718	0
NM_027733	Spata24	30.38	35.437	34.679	0.222135	0.19094	0.206538		34.571	30.134	32.951	-0.19817	-0.0692401	-0.133705	-0.340243	1		NM_153114	Otos	10.313	13.926	8.053	0.433317	-0.356866	0.0382255		9.603	8.638	6.179	-0.152788	-0.636112	-0.39445	-0.432675	1
NM_001126314	Mboat4	0.772	1.154	0.9	0.57997	0.221324	0.400647		0.896	1.325	0.659	0.564422	-0.44322	0.0606007	-0.340047	0		NM_031871	Ghdc	6.188	8.071	7.173	0.383274	0.213103	0.298189		6.981	5.561	7.274	-0.328089	0.0593152	-0.134387	-0.432576	1
NM_001277321	Ilf3	286.659	380.324	375.404	0.407893	0.389108	0.398501		367.735	386.067	379.879	0.0701847	0.0468735	0.0585291	-0.339972	0		NM_001251834	Zkscan8	101.516	134.976	70.757	0.410996	-0.520762	-0.0548833		96.143	85.134	55.271	-0.175446	-0.798659	-0.487053	-0.432169	0
NM_016678	Reck	11.226	10.784	11.062	-0.0579516	-0.0212317	-0.0395916		8.966	7.396	6.423	-0.277719	-0.481217	-0.379468	-0.339877	0		NM_001164639	Slk	68.476	66.781	65.969	-0.0361607	-0.0538102	-0.0449855		49.612	34.05	37.311	-0.543034	-0.411088	-0.477061	-0.432076	0
NR_045709	1700007L15Rik	35.689	48.95	44.479	0.455829	0.317645	0.386737		42.325	45.346	42.158	0.0994652	-0.00570364	0.0468808	-0.339856	0		NM_001356482	Mrpl30	758.905	893.981	613.523	0.236325	-0.306802	-0.0352385		768.235	691.333	446.758	-0.152167	-0.782054	-0.467111	-0.431872	0
NM_133924	Snx21	19.694	24.47	21.696	0.313258	0.139673	0.226465		26.203	25.249	23.244	-0.0535057	-0.172874	-0.11319	-0.339655	1		NM_177333	Exoc3	74.259	69.456	66.844	-0.0964666	-0.151768	-0.124117		71.111	51.876	45.132	-0.455006	-0.655922	-0.555464	-0.431347	0
NM_001002898	Sirpb1a	12.406	10.226	10.256	-0.278796	-0.27457	-0.276683		9.921	6.526	6.424	-0.604287	-0.627014	-0.61565	-0.338967	0		NM_178612	Cnpy4	129.098	133.347	112.172	0.0467187	-0.202754	-0.0780177		126.706	96.645	81.995	-0.390718	-0.627877	-0.509297	-0.43128	0
NM_008354	Il12rb2	14.288	14.702	14.671	0.0412084	0.0381632	0.0396858		8.583	7.298	6.672	-0.233981	-0.363363	-0.298672	-0.338358	1		NM_023731	Ccdc86	452.677	540.718	314.546	0.256394	-0.525211	-0.134408		454.46	472.201	199.718	0.0552478	-1.18619	-0.565471	-0.431062	0
NM_027376	Fuz	30.159	34.949	36.167	0.212663	0.262085	0.237374		34.838	35.321	29.875	0.0198644	-0.221723	-0.100929	-0.338303	1		NM_001166657	Cdkl3	11.191	12.836	15.722	0.197857	0.490446	0.344151		13.864	11.825	14.414	-0.229503	0.0561272	-0.0866881	-0.430839	1
NM_016696	Gpc1	27.723	48.244	48.962	0.799266	0.820579	0.809923		37.862	51.67	53.351	0.448576	0.494765	0.47167	-0.338252	0		NM_019696	Cpxm1	0.337	0.482	0.279	0.516285	-0.272483	0.121901		0.576	0.556	0.389	-0.0509839	-0.566299	-0.308641	-0.430542	1
NR_130994	8430430B14Rik	0.303	0.505	0.299	0.736966	-0.0191723	0.358897		0.618	0.335	1.174	-0.883446	0.925754	0.021154	-0.337743	0		NM_009974	Csnk2a2	16.486	18.402	15.334	0.158621	-0.104507	0.0270569		16.076	11.641	12.691	-0.465693	-0.341103	-0.403398	-0.430455	1
NR_036607	Gm3086	3.06	2.772	2.862	-0.142604	-0.096508	-0.119556		2.796	3.205	1.294	0.19696	-1.11153	-0.457283	-0.337727	0		NM_025592	Rpl35	3854.3	4907.08	2711.64	0.348396	-0.507304	-0.0794542		3814.19	3699.38	1940.28	-0.0440944	-0.975116	-0.509605	-0.430151	0
NM_011942	Lypla2	281.241	372.906	359.433	0.407005	0.353916	0.380461		374.311	364.103	408.509	-0.0398908	0.12613	0.0431198	-0.337341	0		NM_008397	Itga6	69.754	70.198	93.736	0.00915398	0.426327	0.217741		63.295	52.155	57.227	-0.279286	-0.145396	-0.212341	-0.430081	1
NM_153423	Wasf2	210.539	265.822	244.487	0.336373	0.21567	0.276022		265.388	262.818	246.194	-0.0140391	-0.108308	-0.0611733	-0.337195	1		NM_001359590	Bptf	57.516	64.192	61.421	0.15843	0.0947687	0.126599		41.748	32.438	35.279	-0.364022	-0.242897	-0.30346	-0.430059	1
NR_029447	E130317F20Rik	14.242	16.194	15.568	0.185308	0.128432	0.15687		16.386	15.476	13.515	-0.0824311	-0.277902	-0.180167	-0.337036	1		NM_053273	Ttyh2	20.285	23.105	19.295	0.187792	-0.0721863	0.0578028		17.358	12.916	13.925	-0.426441	-0.317923	-0.372182	-0.429985	1
NM_001363080	Fubp3	85.579	102.592	104.636	0.26159	0.290051	0.27582		105.338	104.24	97.788	-0.015117	-0.107297	-0.0612068	-0.337027	1		NM_001139512	Raly	581.9	683.178	472.772	0.23149	-0.299627	-0.0340682		650.34	566.126	392.699	-0.200071	-0.72777	-0.463921	-0.429852	0
NM_145711	Tox	224.641	252.028	266.641	0.165963	0.247277	0.20662		202.81	177.03	193.962	-0.196135	-0.0643548	-0.130245	-0.336865	1		NR_160896	H2-DMb2	10.361	9.911	12.884	-0.0640607	0.314417	0.125178		12.829	9.651	11.18	-0.410658	-0.198489	-0.304573	-0.429752	1
NM_198014	Slain1	0.625	0.439	0.614	-0.509635	-0.0256175	-0.267626		0.454	0.386	0.231	-0.234091	-0.974799	-0.604445	-0.336819	0		NM_026620	Fam98b	69.84	70.328	55.572	0.0100456	-0.329695	-0.159825		64.866	42.404	43.832	-0.613262	-0.565478	-0.58937	-0.429545	0
NM_001362272	Six4	64.062	83.809	76.101	0.387636	0.248447	0.318041		84.164	89.927	76.766	0.0955511	-0.132736	-0.0185924	-0.336634	1		NM_013677	Surf1	239.796	283.509	215.126	0.241587	-0.156626	0.0424806		271.702	219.782	196.432	-0.305952	-0.467995	-0.386974	-0.429454	1
NM_033075	D17H6S56E-5	564.944	659.604	538.085	0.223492	-0.0702738	0.0766093		762.698	627.672	646.454	-0.281101	-0.238564	-0.259833	-0.336442	1		NM_001320725	Gm45935	30.031	31.693	27.562	0.0777117	-0.123772	-0.0230301		38.504	29.042	27.266	-0.406868	-0.497905	-0.452386	-0.429356	0
NM_001039951	Zfp606	31.25	37.145	34.093	0.249312	0.125619	0.187466		34.396	31.899	30.178	-0.10873	-0.188744	-0.148737	-0.336202	1		NM_026547	Lurap1	19.335	24.433	19.145	0.337616	-0.0142471	0.161685		26.994	24.587	20.454	-0.134743	-0.400256	-0.267499	-0.429184	1
NM_008362	Il1r1	0.734	0.584	0.776	-0.329812	0.0802766	-0.124768		0.243	0.143	0.218	-0.764941	-0.156628	-0.460785	-0.336017	0		NM_028850	Chic2	84.608	168.875	201.845	0.99709	1.25438	1.12574		69.104	90.203	139.119	0.384406	1.00948	0.696942	-0.428794	0
NM_001293797	Tmem161a	81.682	108.541	103.911	0.41015	0.347258	0.378704		90.312	94.809	91.327	0.0701063	0.0161237	0.043115	-0.335589	0		NM_001310706	Rgs3	0.344	0.382	0.363	0.151164	0.077561	0.114363		0.187	0.156	0.145	-0.261492	-0.366985	-0.314239	-0.428601	1
NM_053216	1700102P08Rik	3.569	3.481	3.262	-0.0360181	-0.129763	-0.0828906		4.73	3.842	3.26	-0.299983	-0.536968	-0.418475	-0.335585	0		NM_177596	Zfp947	10.019	8.296	11.295	-0.272251	0.172946	-0.0496525		5.126	4.765	2.842	-0.105357	-0.850927	-0.478142	-0.42849	0
NM_001162922	Zfp931	7.055	8.727	6.527	0.30684	-0.112226	0.0973068		8.464	6.898	7.464	-0.295161	-0.181391	-0.238276	-0.335583	1		NM_001360744	Ndufab1	1235.39	1318.17	932.69	0.0935665	-0.405498	-0.155966		1317.43	1085.34	711.254	-0.279582	-0.889288	-0.584435	-0.428469	0
NM_001042501	Fam133b	149.219	196.111	189.268	0.394239	0.342999	0.368619		199.078	215.146	192.843	0.111982	-0.045907	0.0330376	-0.335582	0		NM_008120	Gja4	3.993	4.639	4.568	0.216341	0.19409	0.205215		4.378	3.871	3.634	-0.177566	-0.268714	-0.22314	-0.428355	1
NM_001081028	Sipa1l3	7.742	8.859	8.319	0.194438	0.103704	0.149071		9.087	8.072	7.9	-0.170878	-0.201951	-0.186415	-0.335485	1		NM_024231	Zfpl1	347.321	412.42	394.932	0.247845	0.185335	0.21659		365.661	312.663	319.045	-0.225898	-0.196747	-0.211323	-0.427912	1
[truncated: 12,493 more rows]
