# Supplementary material for: A C/ebpα isoform specific differentiation program in immortalized myelocytes
Source: Leukemia. 2023 Aug 2;37(9):1850–9. doi: 10.1038/s41375-023-01989-8 (PMC10457184; doi:10.1038/s41375-023-01989-8)
Supplement: Supplementary file 3 — Supplementary Table 2 [file 41375_2023_1989_MOESM3_ESM.xlsx]

## Sheet: Egr_all_genes
ID	chr	start	end	strand	Length	Copies	Egr0h FPKM	Egr16h FPKM	Egr24h FPKM	Annotation/Divergence
NM_146482	chr9	38115798	38116727	+	928	1	0	0	0	Olfr889
NM_138603	chrX	7593809	7605420	-	2237	1	56.517	62.049	54.416	Ccdc22
NM_001255991	chr5	107437997	107491596	+	1124	1	30.367	25.553	30.393	Btbd8
NR_110484	chr6	53978691	54018030	+	2161	1	0.634	1.615	1.245	4921529L05Rik
NM_028803	chr16	70313949	70569720	+	2970	1	295.818	183.4	230.437	Gbe1
NM_001205032	chr10	77689957	77690810	-	851	1	0	0	0	Gm19402
NM_054072	chr18	36930285	37187657	+	5242	1	0	0	0	Pcdha1
NM_010244	chr4	147868979	147870358	+	1378	1	15.867	11.742	13.032	Fv1
NM_016866	chr2	68210447	68471981	-	3227	1	0.045	0.047	0.018	Stk39
NR_039566	chr1	191998554	191998634	-	80	1	0	1.896	1.462	Mir3473c
NR_036607	chr12	69963409	69969744	+	625	1	3.348	1.78	1.217	Gm3086
NM_001011802	chr2	112155898	112157007	+	1107	1	0	0	0	Olfr1318
NM_001271551	chr10	78030022	78043610	-	1937	1	0.149	0.313	0.423	Aire
NR_027376	chr15	25414192	25452418	+	2880	1	0	0	0	Gm5468
NM_001161851	chr4	148152799	148159589	-	1559	1	22.774	13.071	14.633	Fbxo44
NM_001289496	chr15	7206120	7398390	-	4863	1	0	0	0	Egflam
NM_001002764	chr11	74925854	75164448	+	5796	1	45.556	35.77	38.856	Smg6
NM_207145	chr9	19338459	19339400	+	940	1	0	0	0	Olfr845
NM_001109661	chr4	32417435	32586108	+	8486	1	0.009	0	0.028	Bach2
NR_106093	chr7	73819590	73819641	+	51	1	0	0	0	Mir7234
NR_003625	chr6	145387625	145392223	+	4598	1	0	0	0	1700073E17Rik
NM_030172	chr12	99717531	99883442	-	2061	1	44.852	42.862	42.488	Efcab11
NM_001110274	chr18	78183241	78206440	-	1418	1	0	0	0	Slc14a2
NM_021297	chr4	66827551	66846581	+	7886	1	166.991	125.505	145.216	Tlr4
NM_001360837	chr18	63708695	63989759	+	6983	1	26.062	21.232	24.779	Wdr7
NM_145954	chr7	45141833	45154536	-	2553	1	30.273	36.682	36.248	Aldh16a1
NM_001081093	chr3	84496093	84582625	-	2975	1	71.823	67.274	70.745	Arfip1
NM_134189	chr11	57645442	57787500	+	4687	1	0.539	1.554	3.619	Galnt10
NM_144899	chr3	95676201	95687917	-	3898	1	5.443	2.698	2.656	Adamtsl4
NM_001104566	chr17	20029425	20048205	-	2576	1	0	0	0	Vmn2r104
NM_011535	chr5	119671233	119684724	+	4631	1	0	0.011	0	Tbx3
NR_152850	chr10	76761854	76816741	-	1723	1	0	0	0	Pcbp3
NM_019835	chr2	167298445	167349178	-	4193	1	229.12	321.22	332.81	B4galt5
NR_024201	chr5	53698564	53698588	-	24	1	0	0	0	Rnu7
NM_001316710	chr13	54736671	54749874	-	4244	1	0	0	0	Gprin1
NM_008361	chr2	129364578	129371139	-	1339	1	1.293	2.341	2.971	Il1b
NM_001294277	chrX	75404846	75416584	-	681	1	31.048	29.553	30.837	Cmc4
NM_145353	chr17	46248080	46252537	+	2024	1	102.361	123.917	128.349	Yipf3
NM_001305451	chr3	117575227	117689508	+	4287	1	0	0	0	Plppr5
NM_178418	chr3	36007247	36053547	-	2464	1	0	0	0	Ccdc144b
NM_009518	chr1	74792019	74804175	+	1955	1	0.738	6.466	5.805	Wnt10a
NM_001039089	chr12	91806043	91849157	-	6277	1	189.816	183.736	208.346	Sel1l
NR_045386	chr18	49803332	49817956	-	697	1	0	0	0	1700065O20Rik
NR_045765	chr4	16164110	16266225	+	1845	1	2.894	2.247	2.853	A530072M11Rik
NM_010664	chr15	102028216	102032026	+	1391	1	0.104	0.109	0.084	Krt18
NM_182957	chr5	15028950	15033007	-	1164	1	0	0	0	Gm17019
NM_027163	chr2	24153172	24160103	+	783	1	0	0	0	Il1f8
NR_033304	chr2	50066429	50193569	+	3654	1	0	0	0	Lypd6
NM_010497	chr1	65158616	65179142	-	2252	1	832.497	634.904	771.665	Idh1
NR_045364	chr13	50753393	50765248	-	1181	1	0	0	0	4930518P08Rik
NM_001081392	chr4	32657119	32775217	+	17855	1	17.1	11.073	10.736	Mdn1
NM_001161628	chr15	83866712	83936095	-	2888	1	0	0	0	Efcab6
NM_001357036	chr3	13472799	14182287	+	2793	1	0	0	0	Ralyl
NM_182650	chr6	51460435	51469894	-	2132	1	1640.92	1438.69	1378.49	Hnrnpa2b1
NM_001362941	chr11	113244855	113565815	-	2706	1	154.032	149.344	143.321	Slc39a11
NM_001368718	chrX	79266558	79517351	-	9568	1	0	0	0	Cfap47
NM_010086	chr8	40675077	40682199	+	2883	1	0	0	0	Adam24
NM_001310705	chr3	107291230	107307717	+	1854	1	3.931	2.127	1.862	Slc16a4
NM_013914	chr8	122454205	122460689	-	1582	1	157.964	267.054	275.876	Snai3
NM_028193	chr12	112959862	113000621	-	2735	1	70.263	74.379	82.493	Brf1
NM_001360640	chr17	37696685	37701720	+	679	1	0	0	0	Olfr119
NM_177361	chr4	88602580	88603376	-	794	1	0	0	0	Ifna12
NM_026543	chr11	50174851	50200115	+	1131	1	120.143	131.668	131.628	Mrnip
NM_029428	chr8	119612713	119616926	+	1950	1	0	0	0	Adad2
NM_013587	chr5	35091491	35105699	-	2914	1	183.229	192.217	176.752	Lrpap1
NM_025907	chr14	31478798	31495040	-	1960	1	480.912	373.44	335.126	Mettl6
NR_040618	chr2	35819190	35823385	+	650	1	0	0	0	9030204H09Rik
NM_030187	chr12	105705982	105782447	+	3073	1	0.141	0.148	0.038	Ak7
NM_026788	chr5	90931196	91021370	+	2235	1	16.563	15.769	10.809	Mthfd2l
NM_177586	chr3	28781277	28798846	+	5019	1	0.259	0.141	0.233	Eif5a2
NM_001029978	chrX	136666375	136668378	+	1111	1	0	0	0	Tceal3
NM_001164355	chr18	74195299	74207818	-	2596	1	94.095	103.586	108.361	Ska1
NR_030425	chr12	109586314	109586407	+	93	1	0	0	0	Mir665
NM_001357814	chrX	72432676	72656807	-	3628	1	0	0	0	Gabra3
NM_025853	chr2	156995062	157007075	-	2270	1	219.635	211.018	197.391	Dsn1
NM_001291004	chr4	149979474	150003236	-	4671	1	73.692	64.163	68.639	H6pd
NM_025439	chr1	136018001	136035030	+	1452	1	12.971	10.831	9.306	Tmem9
NM_001356264	chr1	75135762	75141691	-	2058	1	277.64	294.035	328.036	Cnppd1
NR_046044	chr12	76546972	76547925	-	537	1	4.569	8.663	9.913	AI463170
NM_011166	chr13	27312627	27319252	+	861	1	1.09	0.235	1.223	Prl6a1
NR_151505	chr2	150832515	150904731	-	1958	1	61.917	60.69	59.81	Abhd12
NM_001359192	chr5	145204559	145221750	+	3409	1	55.44	50.447	45.987	Zkscan5
NM_011331	chr11	82101845	82103399	+	531	1	0.544	1.428	1.652	Ccl12
NM_145392	chr1	33745484	33757750	-	1810	1	262.058	231.067	187.671	Bag2
NR_131190	chr7	46371403	46372492	+	516	1	0	0	0	Gm45923
NM_146936	chr19	11828077	11829024	-	946	1	0	0	0	Olfr1417
NM_026375	chr1	179744904	179804015	-	8793	1	88.658	61.63	58.908	Ahctf1
NM_023651	chr11	23647283	23665883	-	3260	1	161.967	142.05	150.366	Pex13
NM_027940	chr14	43342384	43347811	-	876	1	0	0	0	1700001F09Rik
NM_001324473	chr9	70798128	70952221	-	1754	1	0.082	0.259	0.3	Lipc
NM_001011850	chr19	13919022	13919972	+	949	1	0	0	0	Olfr1505
NM_146513	chr17	37210913	37211851	-	937	1	0	0	0	Olfr95
NM_008653	chr2	91118144	91136516	+	4116	1	1.508	1.622	1.407	Mybpc3
NM_001355118	chr2	55435970	55598145	+	4895	1	0.015	0	0	Kcnj3
NM_134198	chr17	21228826	21229815	+	988	1	0	0	0	Vmn1r234
NM_001365058	chr19	30232928	30239687	+	1084	1	0	0	0	Mbl2
NM_053126	chr18	37264998	37267454	+	2455	1	0	0	0	Pcdhb1
NM_023275	chr12	75308313	75401455	+	2351	1	337.362	298.987	275.111	Rhoj
NR_040411	chr3	36515057	36521445	-	2458	1	0	0	0	Gm11549
NM_013845	chr4	100095791	100444806	+	5792	1	0	0	0	Ror1
NM_022722	chr15	39768485	39857470	-	2459	1	0	0.247	0.571	Dpys
NM_199067	chr8	21823539	21831296	+	369	1	0	0	0	Defb50
NM_009618	chr14	66027322	66077769	-	2571	1	0	0	0	Adam2
NM_028863	chr12	84773270	84775089	+	862	1	577.133	618.114	617.598	Isca2
NM_001363164	chr11	3703731	3774668	-	3284	1	0	0	0	Osbp2
NR_030429	chr16	93369720	93369816	+	96	1	0	0	0	Mir802
NM_024215	chr4	134243306	134245591	-	1971	1	164.132	189.231	167.474	Zfp593
NM_021521	chrX	101274091	101298934	+	8400	1	9.055	7.513	6.971	Med12
NM_027801	chr16	43889902	43964314	+	3625	1	31.055	28.359	30.176	Ccdc191
NM_001364010	chr7	30787905	30791089	+	401	1	0	0	0	Krtdap
NM_001167910	chr8	119508152	119558761	-	4200	1	79.997	79.774	76.922	Mbtps1
NM_199319	chrX	8803691	8809386	+	593	1	0	0.085	0	Ssxb5
NM_007666	chr15	13028699	13173675	-	8155	1	0	0	0	Cdh6
NM_177190	chr2	104679980	104712162	-	3500	1	23.649	34.775	35.966	Tcp11l1
NM_008687	chr4	82290173	82505779	-	8892	1	0	0.023	0	Nfib
NM_181275	chr6	42140936	42141895	+	958	1	0	0	0	Tas2r139
NM_146334	chr4	118893085	118894032	+	946	1	0	0	0	Olfr1330
NM_173432	chr8	105900474	105931802	+	3241	1	65.527	71.722	78.205	Pskh1
NM_019757	chr10	81366879	81378370	-	2238	1	343.272	421.519	412.58	Fzr1
NM_028820	chr9	57252322	57262599	-	4929	1	213.12	211.518	202.7	1700017B05Rik
NR_152163	chr5	100302370	100308358	+	2374	1	0	0.021	0	Gm45913
NM_001163754	chr1	185204168	185286746	+	6951	1	56.611	40.803	39.452	Rab3gap2
NR_037208	chrX	140310948	140311012	+	64	1	0	0	0	Mir3475
NM_026929	chr2	119351242	119354327	+	1565	1	309.446	185.656	216.154	Chac1
NM_001111336	chr3	98499080	98510472	-	1684	3	0	0	0	Hsd3b4
NR_033744	chr19	24919916	24961616	-	1996	1	132.105	115.75	111.306	Cbwd1
NM_007545	chr5	118169764	118189478	+	5362	1	0	0	0	Hrk
NM_145378	chr2	120033433	120043032	+	3836	1	1.26	1.542	1.433	Pla2g4b
NR_037255	chr17	51277988	51613053	+	55	1	0	0	0	Mir669a-7
NM_001285895	chr4	109218413	109254577	+	1885	1	0	0.054	0.31	Calr4
NM_027210	chr7	18009889	18019220	+	998	1	0	0	0	Ceacam13
NM_027948	chr6	83156404	83162975	+	2044	1	0.388	0.891	0.458	1700003E16Rik
NM_001364435	chr8	123065508	123097760	+	2382	1	41.171	50.821	49.532	Spg7
NM_008029	chr11	49609679	49652739	+	5807	1	0.05	0	0	Flt4
NM_001368252	chr1	82756647	82768461	-	1353	1	0.96	0.486	0.562	Tm4sf20
NM_019476	chr4	43770050	43771009	-	958	1	0	0	0	Olfr159
NM_134203	chr7	11756257	11757168	+	910	1	0	0	0	Vmn1r73
NM_183147	chr7	140150628	140154659	-	3152	1	0	0.032	0	Sprn
NM_023166	chr19	5728087	5729666	-	1169	1	206.364	310.879	331.959	Fam89b
NM_026157	chr18	4375592	4398798	+	4108	1	94.524	91.223	75.369	Mtpap
NM_021791	chr19	4003385	4007005	+	1384	1	10.115	8.513	7.608	Doc2g
NM_001358359	chr15	76085515	76091690	-	3238	1	1.671	0.734	0.668	Nrbp2
NM_007909	chr10	80179482	80190010	+	2125	1	0.136	0.642	0.22	Efna2
NM_178185	chr13	21810467	21810918	+	449.5	2	468.936	630.641	714.961	Hist1h2ap
NM_001362232	chr7	126972620	126975846	-	623	1	7.992	5.032	4.976	Cdiptos
NR_028380	chrX	103569505	103623754	-	4358	1	23.116	17.787	15.624	Ftx
NM_001024138	chr7	119140749	119184538	-	4772	1	0	0	0	Gpr139
NR_039540	chr3	151023792	151023862	-	70	1	0	0	0	Mir3963
NM_028615	chr16	48310274	48319513	+	1932	1	0.075	0.052	0	Dppa2
NM_029562	chr15	82790107	82794245	-	1634	1	0.353	0.186	0.537	Cyp2d26
NM_001346637	chr6	97286867	97487820	-	4642	1	57.814	69.15	72.571	Frmd4b
NM_001288586	chr10	117688875	117710758	-	3001	1	323.156	299.959	299.125	Mdm2
NM_027239	chr11	58421111	58426023	+	917	1	0	0	0	1810065E05Rik
NM_029638	chr6	48895255	48909187	+	2666	1	0	0	0	Aoc1
NM_024197	chr1	92439719	92473758	-	1197	1	201.959	227.779	213.165	Ndufa10
NM_025519	chr3	10366973	10391005	+	1783	1	0.243	0.255	0.426	Chmp4c
NM_001361918	chr8	62951345	63357096	+	3188	1	0	0	0	Spock3
NM_001081266	chr6	83101516	83109121	+	3118	1	83.156	93.364	91.346	Ccdc142
NM_001040696	chr11	71153102	71230733	-	4142	1	0.348	0.61	0.452	Nlrp1b
NM_001289927	chr14	70077795	70082613	+	3795	1	0.247	0.293	0.355	Egr3
NR_110520	chr13	63240029	63302877	+	1644	1	166.053	193.898	196.302	Aopep
NM_133905	chr13	93145855	93192417	-	3535	1	147.652	123.018	124.14	Tent2
NM_001290729	chrX	101532735	101601789	+	7991	1	31.986	24.881	22.671	Taf1
NR_110519	chr9	71211913	71215241	-	1045	1	0	0	0	Gm3458
NR_105863	chr1	36348682	36348758	-	76	1	0.95	0	0	Mir6898
NM_013477	chr8	105524461	105566064	-	1640	1	358.261	370.088	404.191	Atp6v0d1
NM_181071	chr11	105589986	105929303	+	11831	1	0.024	0.004	0	Tanc2
NM_001004184	chr7	81114799	81170416	+	2826	1	0	0	0.041	Slc28a1
NM_001011528	chr6	42486163	42487214	-	1049	1	0.069	0	0	Olfr456
NM_134217	chr13	22591980	22592930	-	949	1	0	0	0	Vmn1r205
NM_018878	chr5	27740081	27791550	-	5826	1	44.913	68.654	71.167	Paxip1
NM_080457	chr16	32735886	32782390	+	11247	1	0	0	0	Muc4
NM_025463	chr19	8888883	8890759	+	648	1	435.425	541.556	519.691	1810009A15Rik
NR_131137	chr8	13986090	14003561	+	511	1	0	0	0	Gm5907
NR_030457	chr14	54616677	54616785	-	108	1	299.341	337.575	296.811	Mir686
NM_008862	chr3	7366604	7445365	+	3677	1	0	0	0	Pkia
NM_018860	chr10	128548110	128549168	-	443	1	910.583	1285.04	1169.65	Rpl41
NM_001081254	chr15	99271018	99287180	-	3177	1	0.136	0.271	0.331	Fam186b
NM_027652	chr5	30232581	30272430	+	6794	1	49.741	35.621	33.957	Selenoi
NM_008843	chr6	41847549	41852065	+	568	1	0	0	0	Pip
NM_001362140	chr7	12965838	12973822	+	4183	1	56.516	55.704	53	Zfp324
NM_001011535	chr2	88446019	88449121	-	1173	1	0	0	0	Olfr1182
NR_015537	chr5	52190681	52197984	+	2114	1	65.028	60.301	70.007	9230114K14Rik
NM_001243262	chr4	136622621	136638110	+	1944	1	0	0.052	0	Lactbl1
NR_040632	chr2	16918678	17013726	-	481	1	0	0	0	4930515L03Rik
NR_030561	chrX	66835764	66835842	-	78	2	0	0	0	Mir465b-2
NM_198019	chr19	15955773	15984989	-	2532	1	64.98	55.559	51.519	Cep78
NM_175564	chr1	72284373	72302995	+	2810	1	0	0	0	Tmem169
NM_025331	chr6	4003987	4008446	+	833	1	310.827	314.808	352.87	Gng11
NM_027001	chr17	58878808	58991375	-	4159	1	0	0	0	Pdzph1
NM_013619	chr7	103787212	103791830	-	1238	1	0	0	0	Olfr67
NM_001033305	chr4	40270591	40279421	-	653	1	300.143	330.964	303.765	Ndufb6
NM_153788	chr11	69881567	69895539	-	2458	1	170.219	187.802	199.095	Acap1
NM_027391	chr10	3540274	3554879	+	1540	1	0	0	0	Iyd
NM_181749	chr11	114798924	114806745	+	1094	1	0	0	0	Gpr142
NM_146718	chr1	174069300	174070253	+	952	1	0	0	0	Olfr430
NM_021284	chr6	145216699	145250231	-	4663	1	64.564	95.016	137.903	Kras
NM_001204229	chr16	10545339	10744878	+	6213	1	6.586	6.487	6.609	Clec16a
NM_009714	chr11	70054355	70057895	+	1249	1	0	0	0	Asgr1
NM_008264	chr6	52258853	52260880	-	1074	1	0	0	0	Hoxa13
NR_130979	chr7	120156115	120166001	+	544	1	0	0	0	4930505K13Rik
NM_134238	chr13	23162643	23163581	+	937	1	0	0	0	Vmn1r219
NM_001081172	chr4	45184906	45285936	+	4794	1	0	0	0	Frmpd1
NM_144798	chr17	74395608	74424229	+	2140	1	122.407	131.495	121.338	Slc30a6
NR_027959	chr16	17833119	17835019	+	1117	1	0	0.045	0.105	B830017H08Rik
NM_001012766	chr14	44102887	44103357	+	469	1	0.308	4.528	6.86	Ear12
NM_001358532	chr10	75948300	75949657	+	582	1	0	0.174	0	Vpreb3
NM_010351	chr12	104471209	104473236	-	1169	1	0	0	0	Gsc
NR_038057	chr11	84525660	84535831	+	620	1	0	0	0	Lhx1os
NM_178387	chr5	73651380	73679484	+	1934	1	0	0	0	Spata18
NM_198635	chr10	75954514	76009589	+	2820	1	0.051	0.018	0	Gm5134
NM_015811	chr1	144244669	144249104	-	1323	1	6.709	3.975	4.51	Rgs1
NM_001285998	chr7	80294451	80316259	+	2932	1	470.607	465.494	469.222	Prc1
NM_008675	chr4	139082292	139092970	-	1756	1	1.521	0.979	2.365	Nbl1
NM_001013372	chr12	87442848	87444017	-	1167	1	613.907	610.475	668.665	Nrp
NM_181317	chr15	34837355	34843407	+	5452	1	0	0	0	Kcns2
NM_001308501	chrX	71663667	71669257	+	2925	1	0.025	0	0	Gpr50
NR_155420	chr16	23175280	23204376	+	1076	1	0	0	0	C730014E05Rik
NM_001135569	chr10	82619851	82623228	-	555	1	31.595	35.624	36.151	1190007I07Rik
NM_011103	chr14	30595354	30626208	-	2755	1	335.615	415.229	441.106	Prkcd
NM_001290528	chr7	27656375	27674581	-	3657	1	3.986	3.236	3.951	Map3k10
NM_001034101	chr4	144357964	144364419	+	2066	1	0	0	0	Gm13119
NR_106058	chr9	120955086	120955147	+	61	1	11.83	7.461	3.836	Mir7090
NM_001195565	chr4	151790572	151861768	-	2258	1	44.774	43.355	49.895	Camta1
NR_028521	chr1	59704808	59704870	+	62	1	1.164	1.631	0	Snord11
NM_173019	chr9	108991902	109032225	+	3345	1	45.045	69.719	74.042	Pfkfb4
NR_030759	chr7	19386643	19386717	+	74	1	21.454	24.6	17.391	Mir343
NM_010401	chr10	93488768	93516761	+	2754	1	0.524	0.477	0.871	Hal
NM_008550	chr5	36806813	36830649	-	3413	1	88.993	78.079	81.565	Man2b2
NM_183137	chr11	120090522	120098731	-	2764	1	57.098	65.458	66.686	Tepsin
NM_023537	chr4	108879070	108943324	+	3313	1	0.065	0.031	0.035	Rab3b
NM_176840	chr16	33185071	33243312	+	4506	1	57.349	52.665	61.456	Osbpl11
NM_134142	chr19	10870661	10881743	-	1923	1	21.315	29.582	35.377	Tmem109
NM_028870	chr13	54592386	54611373	-	2223	1	58.529	91.874	87.257	Cltb
NM_145500	chr19	41981763	42034641	+	1522	1	127.636	112.063	125.485	Ubtd1
NM_011458	chr12	104338486	104345739	+	1645	1	0	0	0	Serpina3k
NM_020030	chr10	22361894	22374139	+	1262	1	4.574	5.329	4.682	Raet1d
NM_011303	chr4	144893077	144928209	+	2329	1	71.047	148.68	202.964	Dhrs3
NR_105031	chr4	59260051	59269144	+	1276	1	0.566	0.277	0.55	Gm12596
NM_008250	chr1	184727145	184732493	-	2141	1	640.969	1227.54	1834.6	Hlx
NM_013550	chr13	23761885	23762386	-	499	1	3.182	3.243	2.227	Hist1h3a
NR_030433	chrX	147002259	147002366	+	107	1	0	0	0	Mir764
NM_001168577	chr8	67494875	67502578	+	1369	1	59.723	48.498	54.906	Nat2
NM_009932	chr8	11312805	11449287	+	6400	1	15.12	8.991	6.919	Col4a2
NM_001358260	chr2	132686931	132751055	+	1071	1	30.927	36.78	40.089	Shld1
NM_025335	chr13	90089667	90114921	+	10803	1	96.938	89.557	94.152	Tmem167
NM_028660	chr7	43791891	43796756	+	1468	1	0	0	0	Klk9
NM_001361610	chr12	111758849	111806775	+	2332	1	49.016	52.344	53.103	Klc1
NM_001361137	chr7	44267617	44273158	-	1392	1	14.619	24.084	33.366	Gm18905
NM_207620	chr10	129238151	129239089	+	937	1	0	0	0	Olfr774
NM_007419	chr19	56722117	56725150	+	3031	1	0	0	0	Adrb1
NM_001360422	chr7	4539765	4547541	-	1736	1	0	0.058	0.168	Syt5
NM_197995	chr11	120464326	120467600	-	2016	1	102.338	103.314	100.801	Arl16
NR_045764	chr17	4044658	4082995	-	1730	1	0	0	0	4930470H14Rik
NM_009130	chr9	75643366	75684056	-	2193	1	0	0	0	Scg3
NM_001354647	chr4	63596901	63600764	-	520	1	0	0	0	Gm11213
NM_144787	chr4	74251879	74405864	+	4233	1	91.887	81.075	84.254	Kdm4c
NM_013701	chr1	88200611	88220002	+	3199	1	20.37	25.212	26.551	Ugt1a2
NM_001362062	chr6	48062395	48086593	-	3559	1	49.149	43.86	43.276	Zfp746
NM_001146351	chr6	41605482	41620507	+	3740	1	0	0	0	Ephb6
NM_001011739	chr9	38061322	38062251	+	928	1	0	0	0	Olfr885
NR_033456	chr17	75861023	75889039	+	1173	1	0	0	0	Gm4710
NR_040524	chr2	27144898	27162703	-	4013	1	0	0	0	Dbhos
NM_199058	chr10	41069977	41072290	-	1787	1	0	0	0	Gpr6
NM_172594	chr13	112927680	112969432	+	4427	1	57.818	47.414	47.132	Dhx29
NM_001301354	chr16	31296192	31314808	-	1997	1	0	0	0	Apod
NR_035487	chr5	92788451	92788562	-	111	1	0	0	0	Mir1961
NM_018863	chr2	129686549	129699938	-	2501	1	0	0	0	Pdyn
NM_010089	chr7	103416696	103419174	+	1693	1	0.511	0.119	0.346	Usp17lc
NM_001360022	chr5	31036036	31048079	-	3139	1	47.978	41.593	33.525	Slc5a6
NR_015521	chr12	20804392	20815779	-	1722	1	0	0.029	0	1700030C10Rik
NM_001160136	chrY	23031059	23032050	+	989.5	2	0	0	0	Gm20917
NM_145428	chr11	60830631	60858423	+	1544	1	44.494	49.125	45.311	Dhrs7b
NM_007902	chr4	120161206	120167360	+	1455	1	0	0	0	Edn2
NM_030181	chrX	140907608	140939472	+	2698	1	0	0	0	Vsig1
NM_027357	chr1	86064619	86139295	+	3229	1	269.609	241.477	221.845	Psmd1
NM_008262	chr9	74861921	74889647	+	1819	1	0	0	0	Onecut1
NM_008037	chr5	32136472	32157839	+	5857	1	22.843	41.984	55.709	Fosl2
NM_009834	chr3	51224447	51251654	+	3064	1	42.558	51.045	49.427	Noct
NM_138585	chr8	72460483	72475233	-	3780	1	185.083	188.847	171.185	Cherp
NR_039585	chr3	93428491	93428511	+	20	1	0	0	0	Mir5124a
NM_001309430	chr14	25603513	25605636	+	2121	1	4.729	2.885	2.262	Gm45915
NM_001358643	chr15	83375607	83464606	-	3558	1	106.276	95.66	96.687	Pacsin2
NM_009177	chr15	67102875	67176882	-	5773	1	19.275	22.187	23.518	St3gal1
NM_207530	chr18	12755312	12941841	-	3928	1	50.962	46.459	49.769	Osbpl1a
NM_009776	chr2	84765360	84775429	-	1810	1	0	0	0	Serping1
NR_040481	chr16	35503170	35509419	-	474	1	0	0	0	1600019K03Rik
NM_133670	chr7	126672865	126676418	-	1265	1	0.742	0.52	0.647	Sult1a1
NM_212457	chrX	136138996	136140443	+	832	1	0	0	0	Bex4
NM_146519	chr7	140372685	140373608	-	922	1	0	0	0	Olfr530
NM_022409	chr7	19577287	19580656	+	1525	1	149.199	190.659	177.29	Zfp296
NM_008106	chrX	74127466	74150755	+	1212	1	0	0	0	Opn1mw
NM_001142410	chr2	150257517	150270300	+	3012	1	0.168	0.134	0.136	Gm14124
NM_001358273	chr19	60198586	60226701	-	1617	1	237.819	220.308	233.223	Fam204a
NM_010893	chr17	34931253	34937297	+	3842	1	327.511	310.543	273.036	Neu1
NM_021378	chr6	129639085	129643288	-	660	1	0	0	0	Klrc3
NM_181819	chr11	94235952	94242579	-	3388	1	0	0	0	Wfikkn2
NM_001271615	chr19	10199132	10203921	-	2080	1	1329.84	1588.11	1427.43	Fen1
NM_009573	chr9	91360345	91365799	-	3345	1	0	0	0	Zic1
NM_027159	chr1	34436670	34439672	-	1698	1	754.774	800.837	755.311	Ccdc115
NM_001368362	chr7	46861487	46878144	+	1338	1	0.108	0.038	0.219	Ldhc
NR_040373	chr3	153850374	153852424	-	493	1	0.146	0.205	0.237	Asb17os
NM_001039238	chr17	23898722	23900787	+	605	1	0	0	0	Dcpp2
NM_001370755	chr4	154960923	154962371	+	1212	1	15.183	27.911	29.634	Hes5
NM_010904	chr11	4938756	4948064	-	3986	1	18.81	17.494	14.279	Nefh
NM_001285425	chr1	9960163	9967810	-	3860	1	0	0.026	0.045	Tcf24
NM_009913	chr9	123767211	123783457	+	4319	1	0.635	0.117	0.406	Ccr9
NM_001252387	chr10	123264076	123741204	+	4145	1	0	0	0	Tafa2
NR_152168	chr6	39420378	39421294	+	828	1	8.89	14.718	15.189	Gm10244
NR_155503	chr1	192833119	192835213	-	2094	1	0	0	0	A730013G03Rik
NM_178763	chr11	121510976	121519342	-	3238	1	3.922	4.201	4.173	Zfp750
NM_010556	chr11	54265085	54267279	-	842	1	0	0	0	Il3
NR_105936	chr17	34845101	34845167	-	66	1	15.307	11.492	14.181	Mir6970
NM_001363092	chr2	93855360	93930482	-	2289	1	0	0	0	Accsl
NM_054054	chr5	107331194	107387058	+	4689	1	0.923	0.884	0.636	Brdt
NM_001164327	chr14	59320964	59341330	-	1152	1	0.501	1.536	1.828	Phf11b
NM_009594	chr2	31759939	31804362	+	5920	1	36.106	37.096	39.534	Abl1
NR_152156	chr6	60078019	60150045	+	2519	1	0	0.02	0	Gm5570
NM_016795	chr17	28589588	28622521	-	2507	1	267.58	253.455	224.439	Srpk1
NM_027633	chr6	113596762	113600715	-	1352	1	9.287	7.293	5.625	Fancd2os
NM_007391	chr9	36693220	36698843	+	1095	1	0	0.092	0	Acrv1
NR_024208	chr7	18786302	18789414	+	3112	1	0	0	0	Sycp1-ps1
NM_001011797	chr10	129350565	129351509	+	943	1	0	0	0	Olfr782
NM_001290409	chr7	4425665	4445657	-	2931	1	199.598	187.427	180.876	Rdh13
NR_132129	chr5	105323026	105346476	-	2701	1	1.576	0.449	1.278	Gbp11
NM_001168274	chr15	63824346	63845176	-	2296	1	0	0	0	Gsdmc2
NM_001358846	chr7	16809267	16816732	-	2798	1	73.89	85.265	83.562	Fkrp
NR_038127	chr5	127256860	127281623	-	588	1	0	0	0	Tmem132cos
NM_001105061	chr7	43018798	43048106	+	2557	1	0	0	0	Vmn2r126
NR_029734	chr14	61631880	61631972	-	92	1	3.138	1.649	5.722	Mir16-1
NM_008599	chr5	92321331	92328079	-	2899	1	0	0.017	0.04	Cxcl9
NM_001109914	chr6	134982001	134986836	+	3280	1	7.81	8.479	9.22	Apold1
NR_153656	chr16	16274317	16275997	+	1680	1	0.086	0.09	0.487	Gm5481
NR_037242	chr16	44558046	44558129	-	83	1	0	0	0	Mir3081
NM_199470	chr14	54631992	54641364	-	2714	1	1.861	2.776	1.66	Cdh24
NR_110891	chr1	144519690	144567667	-	746	1	0	0	0	Rgs21
NM_026087	chr7	18065929	18071813	+	1050	1	0	0	0	Ceacam12
NM_008812	chr4	140906360	140952586	+	4740	1	3.776	5.569	4.393	Padi2
NR_037309	chr12	36415616	36492195	+	69	2	0	0	0	Mir3472
NM_010612	chr5	75932827	75978455	-	5889	1	0	0	0	Kdr
NM_033217	chr11	95568821	95587698	-	3398	1	0	0	0	Ngfr
NM_019440	chr11	58214977	58222783	+	3510	1	32.895	32.083	32.114	Irgm2
NM_021523	chrX	151803282	151935417	+	14539	1	22.479	16.99	14.677	Huwe1
NM_028120	chr7	35397063	35439830	+	3722	1	50.273	47.876	47.306	Cep89
NM_001109972	chr11	16501638	16508484	-	752	1	319.262	351.676	378.666	Sec61g
NM_130454	chr11	115892595	115933492	-	3965	1	48.011	50.617	44.23	Recql5
NM_176940	chr8	72646711	72714748	+	7703	1	0.206	0.171	0.19	Nwd1
NM_027302	chrX	65047644	65049017	+	852	1	0	0	0	Ctag2
NM_172279	chr7	19425102	19458843	-	3562	1	13.29	15.857	17.637	Mark4
NR_038162	chr2	14070333	14073934	-	798	1	22.698	30.542	33.499	Stamos
NM_001276358	chr19	45792346	45812291	-	1998	1	6.501	2.885	2.986	Kcnip2
NM_001139516	chr2	157174996	157204534	-	2366	1	173.879	201.837	190.173	Rbl1
NM_054043	chr11	88339382	88718229	-	6474	1	38.812	29.68	29.745	Msi2
NM_025536	chr15	76899941	76901297	+	994	1	302.879	366.324	339.91	Commd5
NM_020564	chr8	123142847	123158280	-	1151	1	0	0	0	Sult5a1
NM_010185	chr1	171229572	171234349	-	651	1	868.389	1142.82	1365.08	Fcer1g
NM_033596	chr3	96262934	96263317	-	381	1	10.417	15.13	9.212	Hist2h4
NM_024495	chr3	14641727	14663002	+	2290	1	3.75	3.401	3.295	Car13
NR_073569	chr6	129116518	129129446	+	544	1	0	0	0	Klrb1-ps1
NM_001081108	chr5	138255482	138259395	+	871	1	285.17	292.83	310.544	Lamtor4
NM_001310597	chr3	88364589	88368541	+	1332	1	0.108	0.19	0	Paqr6
NR_106055	chr9	45939521	45939590	-	69	1	4.183	1.466	5.087	Mir7087
NR_156443	chr11	70970199	70977933	+	1096	1	126.614	143.255	132.096	Rpain
NM_001291155	chr2	164053540	164071169	-	1914	1	271.91	294.995	288.444	Tomm34
NM_001359237	chr5	135089890	135138201	+	3295	1	0.088	0.123	0.284	Mlxipl
NM_026369	chr1	152766542	152775580	+	1891	1	1608.6	1982.88	2216.25	Arpc5
NM_025740	chr11	29221536	29247272	-	1511	1	62.086	56.556	53.889	Cfap36
NR_003376	chr11	116434213	116439031	+	1296	1	210.307	286.307	296.631	Gm7367
NM_001357984	chr15	100469011	100479252	+	2484	1	123.612	101.173	91.488	Letmd1
NM_001368299	chr8	8617436	8661242	-	4692	1	0.338	0.431	0.299	Efnb2
NM_009987	chr9	120048683	120068296	-	3749	1	0.577	0.324	0.468	Cx3cr1
NM_172909	chr7	140218267	140231145	+	3438	1	0	0	0	Cd163l1
NM_026092	chr18	4165832	4182236	+	843	1	0	0	0	Lyzl1
NM_001252538	chr2	32363010	32378313	+	2653	1	56.359	62.193	59.819	Ciz1
NR_028279	chr17	33638095	33645706	+	2264	1	144.612	102.249	129.755	Pram1
NM_153198	chr12	31926455	31950245	-	2638	1	559.465	495.041	575.222	Hbp1
NR_029644	chr7	3220641	3220724	+	83	1	0	0	0	Mir294
NM_001166757	chr7	21259694	21260617	-	922	1	0	0	0	Vmn1r124
NM_029163	chr2	126761050	126783460	-	1739	1	1.162	0.436	0.706	Usp50
NM_001164202	chr19	11492038	11512577	+	1367	1	0	0	0	Gm8369
NR_151479	chr1	161008792	161034849	-	2946	1	7.814	7.037	7.923	Zbtb37
NM_175398	chr3	105704599	105720842	+	4697	1	0.338	0.517	0.374	Inka2
NM_146583	chr2	86181150	86182109	-	958	1	0	0	0	Olfr52
NM_001199956	chr1	32519563	32520999	-	1435	1	0	0	0	Gm9839
NM_001255990	chr10	82486533	82492618	-	656	1	0	0	0	Gm1553
NM_027769	chr4	19519252	19570108	-	5632	1	45.614	31.891	33.35	Cpne3
NM_001314037	chrX	85048295	85205050	+	4509	1	0	0	0	Dmd
NM_146522	chr9	19566435	19567382	-	946	1	0	0	0	Olfr854
NM_009481	chrX	13071498	13173327	+	11855	1	24.494	16.972	18.597	Usp9x
NM_172887	chr5	150259930	150497753	+	10667	1	8.625	5.816	7.557	Fry
NM_001291024	chr11	61448417	61453992	-	3013	1	0	0	0	Rnf112
NM_001326288	chr3	23798103	24784006	-	9697	1	0	0	0	Naaladl2
NM_207247	chr3	92014583	92031584	+	1100	1	0	0	0	Pglyrp3
NM_011935	chr1	187997827	188214884	+	5283	1	0	0	0	Esrrg
NM_001256048	chrX	71050256	71154717	+	3338	1	0	0.106	0.07	Mamld1
NM_007754	chr11	76777208	76847008	-	9129	1	23.153	16.069	24.926	Cpd
NM_031174	chr16	96592079	97170735	-	7446	1	0	0	0.055	Dscam
NR_105850	chr11	78073170	78073241	-	71	1	1.016	0.712	0	Mir451b
NM_001160151	chr3	113312449	113324052	-	3711	3	0	0	0	Amy2a3
NM_001080776	chr9	99006965	99035690	-	1327	1	0.544	0.305	0.264	Gm1123
NM_001302358	chr3	66971723	66978811	-	2582	1	0.112	0	0	Shox2
NM_026095	chr10	75518042	75535440	+	598	1	623.88	589.542	570.382	Snrpd3
NM_008821	chrX	89403848	89409689	-	4168	1	0	0	0	Pet2
NM_001256004	chrX	91931946	91932980	-	1033	1	0	0	0	Gm5071
NR_152160	chr9	121297502	121474918	+	5335	1	30.123	43.827	60.601	Trak1
NM_001368294	chr8	110142526	110168212	-	1347	1	0	0	0	Calb2
NM_199201	chr11	115042104	115048330	-	794	1	0	0	0	Cd300ld3
NM_011372	chr3	153202509	153725133	-	3878	1	0	0	0	St6galnac3
NR_125899	chr13	40727808	40735162	+	1565	1	0	0	0	Gm26688
NR_033452	chr18	42274380	42275197	-	414	1	27.192	24.672	33.487	Gm4013
NR_155501	chr14	53032415	53039466	-	1382	1	0	0	0	Gm30214
NM_146497	chr7	108322730	108323674	-	943	1	0	0	0	Olfr492
NM_001168292	chr10	127390311	127499384	+	4002	1	17.382	15.465	16.385	R3hdm2
NM_001356498	chr15	12205028	12272240	+	4538	1	53.335	44.894	46.74	Mtmr12
NM_026053	chr17	80224451	80228497	+	1119	1	230.739	228.022	207.636	Gemin6
NM_030026	chr13	99948532	100015639	-	2105	1	60.507	53.641	58.801	Mccc2
NR_153826	chr7	38791661	38860532	+	1316	1	0	0	0	1700010N08Rik
NM_201363	chr1	107271201	107278371	-	1649	1	0	0	0	Serpinb3c
NM_145229	chr9	54950257	54950954	-	695	1	59.91	79.96	71.71	AY074887
NM_001030307	chrX	75095854	75109776	+	2786	1	639.775	549.602	482.117	Dkc1
NM_001135559	chr12	69583761	69681852	-	5587	1	53.68	51.851	59.312	Sos2
NM_001134475	chr13	89655310	89742512	-	4320	1	6.849	6.965	12.525	Vcan
NM_001200004	chr4	60066469	60139858	-	880	2	0	0	0	Mup15
NM_001081465	chr5	134357661	134456262	-	3430	1	29.433	30.472	32.113	Gtf2ird1
NM_207633	chrX	98937781	98949020	+	5185	1	60.193	44.997	42.521	Yipf6
NM_028274	chr8	111056339	111057664	+	1323	1	475.629	901.818	803.641	Exosc6
NM_008095	chr5	129725075	129758325	+	2086	1	33.279	30.858	32.417	Nipsnap2
NM_145473	chr15	81936759	81950941	+	2484	1	0.087	0.102	0.212	Csdc2
NM_080434	chr9	46268608	46271921	+	2317	1	0	0.087	0.05	Apoa5
NM_133705	chr1	180904274	180908088	+	1590	1	474.321	706.748	652.355	Pycr2
NR_039591	chr2	45023100	45023177	-	77	1	14.995	14.447	21.271	Mir5129
NR_130323	chr2	10468343	10468463	+	120	1	0	0	0	Mir669d
NM_001034060	chr1	74125541	74148223	+	2292	1	0.157	0.132	0.536	Rufy4
NM_001353613	chr12	104236147	104241939	+	1495	1	228.989	247.283	260.394	Serpina3g
NM_001360021	chr14	70474555	70520672	-	3659	1	0	0.041	0	Bmp1
NM_153552	chr18	9958180	9995484	+	3832	1	164.531	139.347	136.088	Thoc1
NM_010771	chr18	35562158	35592045	+	4455	1	312.672	269.231	248.452	Matr3
NM_001288620	chr6	55090049	55117913	-	2484	1	0	0	0	Crhr2
NM_001012625	chr1	22285973	22806003	-	6273	1	0.035	0.016	0.037	Rims1
NM_001081433	chr1	54645340	54926387	-	6110	1	96.87	81.601	95.651	Ankrd44
NM_015792	chr2	11742573	11777585	-	3549	1	113.785	104.751	100.773	Fbh1
NM_001159963	chr5	43744618	43782149	-	2842	1	370.36	393.372	399.528	Fbxl5
NM_001368159	chr2	28447070	28455508	+	5748	1	0	0	0	Ppp1r26
NM_023232	chr5	123511330	123524164	-	1931	1	53.365	63.162	66.372	Diablo
NM_001360172	chr14	52073377	52104021	-	2804	1	497.391	513.505	470.364	Hnrnpc
NM_201409	chr7	104840257	104842583	-	1537	1	0	0	0	Usp17lb
NR_037979	chr2	71719417	71730966	+	637	1	0	0	0	Platr26
NM_001162983	chr4	143349750	143371028	+	2323	1	0	0	0	Lrrc38
NR_046078	chr14	74975086	74987104	+	1453	1	0	0	0	Gm4278
NM_153155	chr2	13001887	13010864	-	3159	1	4.203	3.297	2.889	C1ql3
NM_172586	chr13	23353103	23369208	-	4838	1	149.665	108.731	106.122	Zfp322a
NM_001164805	chr6	12311608	12749253	-	10971	1	0	0	0	Thsd7a
NM_008981	chr14	11553553	12242039	+	9158	1	0	0	0	Ptprg
NR_029557	chr18	61647825	61647894	-	69	1	0	0	0	Mir145a
NM_025707	chr12	64942440	64965536	-	2848	1	94.029	76.826	84.026	Klhl28
NM_001081208	chr10	36506807	36834394	+	2925	1	0	0	0	Hs3st5
NM_001164834	chr5	110339812	110343035	-	1635	1	0.044	0.124	0.072	P2rx2
NM_146759	chr6	116556427	116557389	+	961	1	0	0	0	Olfr214
NM_028434	chr7	12512551	12556321	+	843	1	0	0.06	0.069	2900092C05Rik
NM_007833	chr10	97482331	97518163	+	1804	1	0	0	0	Dcn
NM_001166755	chr7	21832351	21833274	+	922	2	0	0	0	Vmn1r163
NM_198308	chr8	111094745	111135144	+	2884	1	13.236	11.011	9.878	Pdpr
NM_198673	chr9	56848659	56851963	-	1073	1	0	0	0.109	Odf3l1
NM_028044	chr3	121426541	121458205	+	1994	1	21.316	66.466	66.915	Cnn3
NM_011072	chr11	70651847	70654650	-	865	1	2891.34	3797.42	3732.43	Pfn1
NR_002167	chrX	105164378	105165505	-	1127	1	0	0	0	E530001F21Rik
NM_011998	chr8	110029075	110039334	-	1996	1	0	0	0	Chst4
NR_153439	chr19	56529161	56548122	-	3407	1	114.121	95.863	94.276	Dclre1a
NR_035431	chr8	84011515	84011633	-	118	1	1.835	0.429	0	Mir1199
NM_176847	chr11	115315192	115321918	-	3178	1	0	0	0	Ush1g
NM_178421	chr19	60755987	60759914	+	3925	1	4.909	6.983	11.163	Nanos1
NM_001033170	chr7	45721220	45729492	+	2893	1	4.714	4.632	3.013	Fam83e
NR_110490	chr11	3639785	3647536	-	5124	1	428.511	350.291	391.067	Tug1
NM_018816	chr17	35128997	35131801	-	756	1	0.955	1.204	0.929	Apom
NM_001359740	chr9	104151597	104262930	-	7653	1	54.322	43.153	44.928	Dnajc13
NM_001305232	chr1	75143158	75147909	+	2322	1	156.756	167.9	161.883	Retreg2
NM_139198	chr5	100553726	100572205	-	696	1	1975.97	1724.04	1529.29	Plac8
NM_001253700	chr11	69968226	69980330	-	944	1	202.728	208.478	199.53	Elp5
NM_001081641	chr11	72047528	72135889	-	6597	1	0.678	0.46	0.319	Pitpnm3
NM_001081210	chr1	79776018	79781445	+	1418	1	847.172	815.083	813.742	Mrpl44
NM_030052	chr5	71442823	71548205	-	538	1	0	0	0	Cox7b2
NR_075078	chr19	4099998	4113965	+	4182	1	40.067	45.983	51.922	Pitpnm1
NM_001324553	chr4	145510759	145538251	+	2054	1	0.316	0.025	0.256	Zfp990
NR_077238	chr17	10456216	10474123	+	1143	1	0	0	0	A230009B12Rik
NR_034050	chr4	132309953	132310069	+	116	1	11.82	14.821	14.12	Snora44
NM_001166727	chr7	23808286	23809200	-	913	1	0	0	0	Vmn1r175
NM_011614	chr11	69686240	69696098	-	1685	1	4.368	4.832	5.485	Tnfsf12
NM_023671	chr7	97696657	97720793	+	3386	1	190.679	191.855	182.155	Clns1a
NM_008118	chr19	11747559	11763447	+	1521	1	0	0	0	Cblif
NM_001025260	chrX	11311934	11312427	+	491	1	0	0	0	H2al1e
NM_010712	chr1	155701694	155742027	-	1843	1	0	0.027	0	Lhx4
NM_001302964	chr1	57388244	57406674	-	1384	1	108.452	90.792	87.363	Tyw5
NM_001359751	chr10	127501686	127508818	+	1562	1	1.525	1.263	0.936	Stac3
NM_153550	chr16	35694062	35769370	-	5398	1	27.004	27.456	25.856	Slc49a4
NM_001347128	chr1	165592176	165634541	-	1903	1	118.236	109.529	94.46	Mpzl1
NM_001034885	chr17	28858411	28890308	+	4471	1	0.081	0.317	0.51	Pnpla1
NM_001190156	chr3	117781497	117868936	-	2008	1	28.427	37.068	32.889	Snx7
NM_025705	chr10	52233619	52321378	+	3013	1	0.048	0	0	Dcbld1
NM_001185164	chr19	6982472	6987651	-	1172	1	11.822	13.159	10.232	Vegfb
NM_010227	chrX	74223461	74246534	-	8299	1	70.528	73.622	89.587	Flna
NM_015729	chr11	116171883	116199045	-	3976	1	78.224	57.039	60.467	Acox1
NR_153117	chrX	133687780	133707262	+	914	1	0	0	0	Gm26851
NM_001134226	chrX	8454343	8461726	-	744	1	0	0	0	Ssxb2
NM_026775	chr12	85340614	85374717	-	3519	1	602.277	617.541	615.327	Tmed10
NM_009196	chr3	104638664	104658462	+	4423	1	229.246	197.863	167.327	Slc16a1
NM_009018	chr10	22173902	22374139	+	1223	1	5.015	4.589	6.218	Raet1c
NM_139226	chr10	80494906	80517260	+	4685	1	0	0.022	0	Onecut3
NM_181728	chr5	92388134	92414627	+	1346	1	0.804	0.714	0.869	Art3
NM_001278787	chr2	111489218	111493815	-	1021	1	0	0	0	Olfr1290
NM_010403	chr2	134497361	134554352	-	2019	1	0	0	0	Hao1
NM_138601	chr10	78162066	78169755	-	1342	1	90.23	101.32	92.713	Gatd3a
NM_001293690	chr8	24584133	24595666	-	1647	1	2.059	1.075	1.101	Ido1
NM_146907	chr2	111335159	111336076	-	916	1	0	0	0	Olfr1282
NM_001357457	chr18	34759327	34773760	+	4443	1	36.934	27.087	30.374	Fam53c
NR_152201	chr19	43637380	43642007	-	1707	1	0.042	0	0	Gm4311
NR_040717	chr5	52199984	52216433	-	2063	1	0.84	0.833	0.595	C130083M11Rik
NM_001077354	chrX	104077432	104201184	-	10954	1	0.007	0	0	Nexmif
NM_001025382	chr11	34314822	34422640	+	5365	1	4.775	2.234	2.911	Insyn2b
NM_172473	chr10	45577829	45712345	+	3759	1	43.827	40.127	39.526	Hace1
NM_172574	chr12	16988648	17000118	-	1919	1	127.328	105.585	130.465	Pqlc3
NR_045730	chr8	103603799	103680382	+	863	1	0	0	0	4933400L20Rik
NR_138563	chr2	167062934	167065862	+	733	1	205.757	224.822	177.243	Zfas1
NM_001081091	chr2	125563088	125625113	-	5738	1	97.39	82.335	70.963	Cep152
NR_029826	chr7	78888277	78888373	+	96	1	0	0	0	Mir7-2
NM_027930	chr10	20347819	20361669	+	2298	1	47.763	49.906	47.168	Mtfr2
NM_001358769	chr10	34483400	34611230	+	4632	1	0.062	0.022	0	Frk
NM_026156	chr8	3610090	3621296	-	2633	1	314.933	387.052	352.973	Xab2
NM_001287739	chr2	167688915	167690432	+	1515	1	98.074	210.842	1055.51	Cebpb
NM_030261	chr9	14276301	14326134	+	2146	1	0	0	0.055	Sesn3
NM_010092	chr7	28179483	28187298	+	2391	1	4.889	7.212	9.125	Dyrk1b
NR_030488	chr7	44849699	44849771	+	72	1	29.065	30.901	17.874	Mir707
NM_147012	chr2	86228010	86228969	-	958	1	0	0	0	Olfr1047
NM_176971	chrX	136858147	136868556	-	3776	1	0	0	0	Rab9b
NM_020517	chr3	89401896	89402650	-	664	1	55.317	45.159	43.872	Lenep
NM_001357879	chr9	75037614	75056916	+	564	1	391.904	526.819	605.804	Arpp19
NM_030224	chr11	82892145	82900737	+	2075	1	1.009	0.804	0.592	Fndc8
NM_001011752	chr7	86663664	86664674	+	1009	1	0	0	0	Olfr293
NM_001361294	chr15	75596630	75598213	+	402	1	0	0	0	Gpihbp1
NM_011756	chr7	28376784	28379228	-	1761	1	96.053	123.414	151.172	Zfp36
NM_001291065	chr2	148042877	148045948	-	2066	1	0	0	0	Foxa2
NM_001081294	chr7	25301359	25304133	+	1288	1	0	0	0	Prr19
NR_045507	chr13	15781664	15802630	-	1120	1	0	0.09	0	4933412O06Rik
NR_152791	chr10	71310745	71313977	+	1523	1	0	0	0.077	Gm20609
NM_011267	chr1	153740353	153745468	+	2328	1	0.899	0.76	0.779	Rgs16
NM_001362400	chr11	115322530	115332303	+	2302	1	0	0	0	Otop2
NM_138583	chr16	18300825	18343932	-	1503	1	84.646	117.516	121.895	Tango2
NM_001033347	chr2	104143075	104410334	-	10099	1	0	0	0	D430041D05Rik
NR_040730	chr9	115336161	115341924	+	804	1	7.091	3.962	3.128	4930428G15Rik
NM_001291145	chr2	160906438	160912339	-	3411	1	0.042	0.03	0.034	Emilin3
NM_019736	chrX	155262443	155297654	+	1735	1	113.214	115.442	112.676	Acot9
NR_152190	chr11	115987998	115993715	-	2075	1	0.035	0.024	0.056	B230344G16Rik
NM_172836	chr19	29714402	29806009	-	8016	1	22.299	15.272	16.412	9930021J03Rik
NR_029645	chr7	3220773	3220841	+	68	1	0	0	0	Mir295
NM_146406	chr2	86508461	86509402	+	940	1	0	0	0	Olfr1076
NM_001356493	chr4	135963725	135968178	+	1419	1	110.354	95.074	109.53	Gale
NM_001081145	chr6	59208870	59212033	+	3003	1	29.149	30.074	28.887	Tigd2
NM_001359214	chr5	114026913	114091380	-	3334	1	0	0	0	Svop
NM_146039	chr12	116207050	116263025	-	3701	1	23.729	14.892	16.611	Wdr60
NM_001359215	chr5	111330697	111388359	+	2726	1	510.723	494.716	465.541	Pitpnb
NM_001134697	chr18	57468486	57478134	+	1468	1	0	0	0	Ctxn3
NM_001081290	chr1	162671785	162740556	-	10407	1	130.818	97.561	93.322	Prrc2c
NR_136921	chr1	87853347	87854299	-	839	1	11.353	11.029	10.249	Gm19582
NM_010431	chr12	73907867	73947530	+	4744	1	295.815	222.857	219.556	Hif1a
NM_153393	chr11	51289920	51583925	+	5634	1	1.601	3.877	4.797	Col23a1
NM_010926	chr8	120653914	120668087	-	4901	1	59.971	77.195	73.869	Emc8
NR_105808	chr9	92267258	92267361	-	103	1	1.401	0.982	3.408	Mir6386
NM_013805	chr16	18776847	18778262	+	1413	1	0	0	0	Cldn5
NM_001359151	chrX_GL456233_random	10737	39191	-	2530	1	0	0	0	Vamp7
NM_010469	chr2	74721978	74729159	+	2551	1	0.057	0.119	0	Hoxd4
NR_028558	chr1	63179023	63179135	+	112	1	96.002	84.427	86.177	Snora41
NM_205795	chr7	48198213	48199178	-	964	1	0	0	0	Mrgprb4
NR_105988	chr4	143136100	143136162	-	62	1	1.164	1.631	7.548	Mir7021
NM_001163537	chr3	19531247	19610862	+	949	1	0	0	0	Dnajc5b
NM_013582	chr17	88737274	88792014	-	6853	1	0	0	0	Lhcgr
NM_001161840	chr10	116177351	116274929	+	2687	1	2.229	3.369	4.398	Ptprr
NM_001163192	chr17	35080538	35085595	-	1060	1	0	0.048	0.055	Ly6g6f
NM_016900	chr6	17281185	17289130	+	2743	1	10.707	8.609	10.641	Cav2
NM_019402	chr14	54894143	54898927	+	1784	1	102.298	81.801	82.235	Pabpn1
NR_073374	chr17	8293366	8311118	-	970	1	58.92	53.954	53.129	4930506C21Rik
NM_001033296	chr2	140229858	140389710	-	2197	1	0	0.023	0	Sel1l2
NM_008856	chr12	73584796	73778184	+	3529	1	51.857	40.077	37.627	Prkch
NM_178695	chr2	104830741	104849850	-	2838	1	26.215	17.123	13.933	Prrg4
NM_147087	chr7	103097743	103098699	+	955	1	0	0	0	Olfr585
NR_040269	chrX	152294824	152327493	-	4255	1	46.096	30.09	30.258	Kantr
NM_001001186	chr13	67363584	67375763	-	4073	1	19.082	15.904	16.387	Zfp456
NM_153506	chr6	129091816	129100903	-	2264	1	0.064	0.134	0.052	Clec2e
NM_199364	chr8	69132659	69184198	-	5114	1	0.028	1.72	3.226	Lzts1
NM_138744	chr3	146404642	146440144	+	3430	1	34.398	28.718	34.159	Ssx2ip
NM_001024714	chr14	55971428	55974031	+	976	1	0	0	0	Cma2
NM_178684	chr14	47298274	47323206	+	4642	1	78.692	67.581	63.524	Mapk1ip1l
NM_053075	chr5	24802823	24842361	-	1511	1	1132.87	1273.65	1319.5	Rheb
NR_126471	chr6	43162454	43174858	-	858	1	0	0	0	1700024N05Rik
NM_008480	chr17	67697265	67822645	+	9453	1	0	0	0.006	Lama1
NM_001001334	chr2	18699022	18749605	+	1638	1	0	0	0	Spag6
NR_106135	chr2	32050946	32051008	+	62	1	45.393	31.808	30.191	Mir7674
NM_029037	chr8	25980604	25994121	-	3594	1	115.552	124.713	116.291	Pomk
NR_027851	chr5	25100975	25103007	+	2032	1	15.945	9.954	10.853	2900005J15Rik
NM_016671	chr8	84030286	84042575	-	2642	1	0.464	3.732	3.631	Il27ra
NM_198624	chr7	104148259	104150556	-	2295	1	0	0	0	Ubqlnl
NM_019719	chr17	25830634	25832919	-	1223	1	869.431	949.632	882.648	Stub1
NM_172796	chr11	82980303	82991830	-	3849	1	30.372	29.231	26.854	Slfn9
NM_019514	chr4	65380803	66404483	-	4651	1	0.016	0	0	Astn2
NM_001025365	chr4	147860778	147868719	-	1801	1	199.178	257.35	229.208	Miip
NM_172146	chr5	76913249	76951578	-	3995	1	179.169	168.798	138.852	Ppat
NM_030239	chr5	104935057	104982717	-	3016	1	1.34	0.805	0.815	Abcg3
NM_019588	chr19	38524197	38785100	+	9475	1	0.015	0	0	Plce1
NM_001163332	chr3	105001915	105052953	-	4830	1	0.403	0.356	0.545	Cttnbp2nl
NM_176933	chr8	34807610	34819894	+	2421	1	30.284	23.079	17.566	Dusp4
NM_001286684	chr17	81373105	81738387	-	15833	1	0	0	0	Slc8a1
NM_001305442	chr3	37639947	37644599	+	2159	1	112.037	97.478	80.415	Spry1
NM_001040055	chr2	164715305	164718068	+	437	1	0	0	0	Spint5
NM_010808	chr2	155775342	155818366	+	4295	1	15.575	19.179	20.184	Mmp24
NM_207222	chr6	138362918	138581968	-	3657	1	0	0	0	Lmo3
NM_001302779	chr6	125145224	125161782	+	2849	1	73.505	68.829	71.349	Iffo1
NM_001362060	chr6	85830387	85836857	-	1131	1	0	0	0	Nat8
NM_001114084	chrX	100524838	100546108	+	1598	1	0	0	0	Dgat2l6
NR_045957	chr13	31213410	31241086	-	838	1	0	0	0	4930401O12Rik
NM_001310627	chr13	120263095	120264517	+	877	1	0	0	0	AF067061
NR_106018	chr7	43457497	43457569	+	72	1	58.131	59.696	64.183	Mir7051
NM_001357615	chr17	24632682	24638838	+	981	1	20.45	19.69	16.756	Nthl1
NM_028388	chr17	66078795	66101559	-	1530	1	345.012	373.395	376.743	Ndufv2
NM_001370771	chr3	151730923	151749910	-	2749	1	0	0	0	Ifi44
NM_026504	chr5	115279702	115296972	+	1992	1	160.663	157.74	135.022	Coq5
NM_007385	chr7	19678084	19681460	-	513	1	0	0	0	Apoc4
NR_039582	chr4	133369776	133369864	+	88	1	7.38	8.619	6.647	Mir5122
NR_040472	chr1	184527841	184557691	-	772	1	0	0	0	1700112H15Rik
NR_132280	chr19	4232415	4233634	+	668	1	75.295	89.702	99.04	Pold4
NM_146491	chr1	92607839	92608807	+	967	1	0	0	0	Olfr1410
NM_016659	chr6	130363918	130386874	-	1656	1	0	0	0	Klra1
NM_172719	chr5	115565263	115622654	+	8486	1	35.758	30.831	29.02	Gcn1
NM_001267621	chr5	107716655	107725805	-	2641	1	239.166	237.494	494.013	Gfi1
NM_203320	chr5	90786101	90788093	+	1012	1	0	0	0	Cxcl3
NM_025466	chr6	87345653	87350915	-	1212	1	0	0	0	Gkn1
NM_146096	chr19	21653309	21685637	+	2469	1	122.843	102.914	230.073	Abhd17b
NM_011731	chr9	123593823	123632538	-	3244	1	0.467	0.218	0.469	Slc6a20b
NM_025960	chr7	19508670	19516145	+	819	1	288.826	387.673	375.329	Trappc6a
NM_001362337	chr18	25477620	25679748	-	3424	1	1.37	0.842	0.837	Celf4
NR_037988	chr1	166974023	166999730	-	933	1	0	0	0	Gm16701
NM_053207	chr8	124908587	124949254	-	3517	1	27.7	28.568	26.612	Egln1
NM_001204979	chr3	108424864	108445259	-	3619	1	120.337	120.917	113.565	Sars
NM_001364484	chr9	110763678	110769802	+	896	1	0	0	0	Myl3
NM_001122959	chr4	116096955	116123690	-	2703	1	213.257	215.434	189.9	Rad54l
NR_036606	chr2	158192008	158195734	+	587	1	0	0	0	1700060C20Rik
NM_023781	chr19	5502769	5503787	-	1016	1	1.705	0.896	1.209	1700020D05Rik
NM_001364956	chr18	62341005	62467806	+	4546	1	0	0	0	Htr4
NM_001368148	chr9	8076632	8123664	-	3503	1	0	0	0	Cep126
NM_146770	chr2	87107447	87108385	-	937	1	0	0	0	Olfr259
NM_172858	chr2	136081088	136387967	-	4761	1	0	0.011	0	Pak7
NM_026168	chr6	148179318	148212374	-	3919	1	234.827	197.748	201.503	Ergic2
NM_029836	chrX	152336851	152342484	-	2750	1	224.596	207.615	207.415	Tspyl2
NM_001034103	chrX	92489949	92490679	+	554	1	0	0	0	Gm5941
NR_040637	chr2	106463823	106523103	-	3946	1	0	0	0	Gm14015
NM_009415	chr6	124810592	124814296	-	1592	1	1108.86	1416.26	1145.11	Tpi1
NM_022418	chr5	24445463	24447846	-	1315	1	147.288	215.223	210.495	Tmub1
NM_009301	chr2	164332765	164334394	+	596	1	0	0	0	Svs5
NR_027801	chrX	71932438	71940871	+	2139	1	0.101	0.142	0	Gm1141
NM_001271679	chrX	151198078	151320192	+	10235	1	0.085	0.025	0.069	Wnk3
NR_002889	chr4	155946253	155957601	-	1181	2	745.333	957.415	974.862	Gm5801
NM_001362431	chr19	10577448	10590041	+	2793	1	129.598	138.337	147.674	Cyb561a3
NM_008437	chr7	44572445	44586846	+	1468	1	293.713	333.949	346.073	Napsa
NM_147031	chr2	87387707	87388687	+	979	1	0	0	0	Olfr1122
NM_013471	chr6	86736840	86793584	-	1988	1	128.934	178.838	209.472	Anxa4
NM_001034115	chr7	44310264	44358353	+	7569	1	0.057	0.02	0.008	Shank1
NM_173417	chr12	11090202	11150373	-	2928	1	0	0	0	Kcns3
NM_145423	chr10	88885992	88929515	+	5314	1	0	0	0	Slc5a8
NM_001081687	chr3	15948070	16006332	-	907	1	0	0	0	Gm5150
NM_001305136	chr2	176914048	176927813	-	3822	2	0.963	0.714	0.459	2210418O10Rik
NM_011413	chr17	34809092	34823454	-	5318	1	0.394	0.456	0.704	C4a
NM_028462	chr6	23245047	23248264	-	2302	1	0	0.044	0	Fezf1
NM_177473	chr16	17276300	17278661	+	1396	1	24.089	32.817	34.025	Tmem191c
NM_198299	chr8	105703652	105708208	-	1307	1	81.714	74.979	64.403	Enkd1
NM_025881	chr17	26252910	26280730	+	1686	1	418.765	400.599	360.584	Luc7l
NM_024432	chr17	56068249	56079333	-	2332	1	37.505	41.177	40.335	Ubxn6
NM_011260	chr6	78466269	78468874	-	765	1	0	0	0	Reg3g
NM_206536	chr9	21526177	21545331	+	1209	1	69.357	51.319	56.222	AB124611
NM_001039560	chr2	172450313	172458596	-	2214	1	11.44	8.862	9.168	Gcnt7
NM_028658	chr17	88530124	88588367	+	3111	1	83.134	108.706	102.137	Ppp1r21
NM_001301407	chr6	29694214	29718558	+	1988	1	0	0.051	0	Tspan33
NM_177647	chr2	3513065	3526376	+	3007	1	1.08	1.059	1.07	Cdnf
NM_207209	chr3	129982759	130060907	-	5102	1	38.16	38.712	41.653	Sec24b
NR_040609	chr2	158070364	158091797	-	566	1	2.295	1.072	2.274	2010009K17Rik
NM_023175	chr16	57156665	57167332	-	1274	1	128.295	138.164	123.006	Nit2
NR_037154	chr15	89426349	89429927	-	1776	1	209.296	216.5	220.248	Chkb
NM_001098269	chr14	43602627	43608013	-	829	1	0	0	0	Gm10375
NM_001025085	chr14	7323988	7332395	-	990	1	0	0	0	Gm5797
NM_015804	chr8	12757016	12868728	+	7412	1	10.554	6.379	9.881	Atp11a
NM_175279	chr7	112953962	112957458	+	3494	1	0	0	0	Rassf10
NM_026931	chr8	24437172	24438946	-	1772	1	0.204	0	0	Tcim
NM_010814	chr17	37010740	37023398	-	1697	1	0.553	0.209	0.414	Mog
NM_001163574	chr7	65296165	65371244	-	6845	1	0.042	0.044	0.026	Tjp1
NR_030683	chr2	119321199	119326197	-	975	1	0	0.052	0	Gm14207
NM_001163027	chr4	130130217	130138551	-	2150	1	0	0	0	Hcrtr1
NM_028116	chr9	72925645	72952585	+	8315	1	0	0	0	Pygo1
NM_010553	chr1	40515362	40551705	+	4874	1	113.648	112.098	113.679	Il18rap
NM_001141933	chr2	180934772	180954699	-	857	1	0	0	0	Nkain4
NM_001357360	chr9	40894851	40963034	-	3820	1	0.038	0.013	0	Jhy
NM_001109042	chr15	90933275	91049951	-	6093	1	32.179	19.312	19.163	Kif21a
NM_001316673	chr10	61098642	61147684	-	4063	1	64.596	49.222	49.987	Sgpl1
NM_007512	chr4	132530555	132535414	-	1485	1	404.013	409.84	422.075	Atpif1
NM_145571	chr6	83326039	83340949	+	1554	1	231.626	208.902	207.596	Mob1a
NR_110483	chr15	85703773	85707524	+	1487	1	0.728	1.156	1.337	Lncppara
NM_010052	chr12	109453455	109463336	+	4332	1	0	0	0	Dlk1
NM_146756	chr7	103470041	103470991	+	949	1	0	0	0	Olfr608
NM_019388	chr16	36603869	36666077	-	2529	1	0	0	0.185	Cd86
NM_172049	chr12	30584443	30591219	+	2951	1	60.889	50.874	49.536	Tmem18
NM_001355623	chr2	127575533	127584677	-	2725	1	29.103	20.579	15.949	Zfp661
NM_134249	chr11	46668960	46707104	-	3024	1	0	0	0	Timd2
NM_138606	chrX	7878306	7883432	+	2033	1	32.833	29.648	30.413	Pim2
NM_001358037	chr14	41573211	41581305	+	1750	2	0	0	0	1700049E17Rik2
NM_001033399	chr13	43195519	43304172	-	6650	1	16.581	20.15	21.208	Gfod1
NM_028883	chr8	119760587	119778416	-	2564	1	30.875	32.757	34.929	Meak7
NM_001357956	chr15	43020795	43170818	-	3074	1	0	0	0	Rspo2
NM_019521	chr8	13465374	13494535	-	2576	1	0	0	0.023	Gas6
NR_125722	chr8	87473116	87525552	+	459	1	0	0	0	Gm2694
NM_001294331	chr11	105178807	105283959	+	5470	1	30.369	21.447	23.826	Tlk2
NM_177045	chr4	108619956	108634122	+	3259	1	46.92	46.47	46.021	Cc2d1b
NM_024193	chr2	130274412	130279313	+	1881	1	3013.26	3017.16	2424.07	Nop56
NM_053079	chr14	121459621	121505254	-	3098	1	0	0	0	Slc15a1
NM_001168333	chr4	130165600	130174802	-	1940	1	2.083	0.365	1.447	Tinagl1
NM_026384	chr7	99153663	99182713	-	2241	1	165.288	200.436	205.113	Dgat2
NM_010544	chr1	74945315	74951672	-	2463	1	0.762	0.472	0.546	Ihh
NM_010062	chr8	84908755	84911703	+	1746	1	125.52	144.95	141.616	Dnase2a
NR_028264	chr14	61602836	61682373	-	1687	1	35.076	41.094	60.784	Dleu2
NM_001162537	chr10	29211643	29230779	+	5636	1	0	0	0	9330159F19Rik
NR_046045	chr12	82932520	82939155	-	1079	1	0	0	0	1700085C21Rik
NM_001293758	chr8	34090421	34107814	-	1104	1	256.229	234.692	244.845	Dctn6
NM_001356380	chr4	42868003	42874234	-	1572	1	0	0	0	Fam205c
NM_146068	chr16	15889225	16146851	-	3259	1	110.912	90.069	94.268	Spidr
NM_001254946	chr6	128848044	128891124	-	2607	1	500.404	276.998	205.374	BC035044
NM_029236	chr15	99470084	99474730	-	1267	1	207.09	222.379	208.451	Bcdin3d
NR_102309	chr2	180099465	180104407	-	2618	1	0	0	0	Hrh3
NM_011395	chr17	12419974	12507704	-	3486	1	0	0	0	Slc22a3
NM_011282	chr10	52045926	52195244	-	7355	1	0	0	0	Ros1
NM_001163445	chr6	133105239	133107750	+	2509	1	266.446	237.433	236.011	Smim10l1
NR_029563	chr12	117250817	117250885	+	68	1	0	0	0	Mir153
NM_001368959	chr9	77102084	77251852	-	2893	1	0	0	0	Mlip
NM_008893	chr19	5940543	5964206	-	2404	1	136.911	136.974	126.676	Pola2
NM_080844	chr1	160978606	161003014	+	2151	1	5.2	2.421	3.127	Serpinc1
NM_022886	chr14	103513341	103613346	+	3020	1	0.836	1.189	2.15	Scel
NR_037236	chr14	25534439	25534523	+	84	1	0	0.602	0.696	Mir3075
NM_172827	chr17	17527723	17624489	-	5161	1	36.592	26.571	25.887	Lnpep
NM_001302792	chr7	26535023	26574146	+	3014	1	0	0	0	Nlrp9a
NM_021538	chr8	70302767	70313002	+	1051	1	654.132	726.496	716.252	Cope
NM_001290308	chr9	79598987	79718722	-	11651	1	0.006	0	0.005	Col12a1
NM_001355620	chr15	5185490	5218332	+	1695	1	231.133	235.557	221.145	Ttc33
NM_001284191	chr4	117926160	117929763	-	1829	1	0	0.028	0	Artn
NM_010856	chr14	54941921	54966607	-	5974	1	0	0.008	0	Myh6
NM_001326682	chrY	1097144	1245759	-	5217	1	0	0	0	Uty
NM_008798	chr1	94038305	94052553	-	1923	1	0	0	0	Pdcd1
NR_002455	chr7	45126603	45126668	-	65	1	88.815	80.128	61.195	Snord34
NM_026652	chr4	52596274	52612429	+	2663	1	0	0	0	Toporsl
NR_130974	chr7	142575530	142578146	-	2279	1	0	0	0	H19
NR_106114	chr8	8690093	8690162	-	69	1	5.229	13.924	21.194	Mir7654
NM_019799	chr7	79593363	79617657	-	2077	1	0.069	0	0	Rhcg
NM_178406	chr4	152274362	152285337	+	3769	1	0.421	0.349	0.466	Gpr153
NM_001302496	chrX	101376376	101385629	+	1511	1	0	0.067	0	Gjb1
NM_145688	chr11	108682609	108860615	+	1152	1	0	0	0	Cep112
NM_016697	chrX	52272427	52613974	-	2258	1	0	0	0	Gpc3
NM_001370892	chr14	54691045	54698833	-	3876	1	2.011	2.14	1.841	Gm29776
NM_011447	chr17	25565893	25570686	-	2994	1	0	0	0.02	Sox8
NM_001163685	chr7	18348202	18354993	-	1835	1	0	0	0	Psg18
NM_145545	chr3	142530336	142550151	+	5609	1	93.905	69.056	73.691	Gbp7
NM_007412	chr10	127749602	127751798	-	1690	1	0.726	0.15	0.208	Gpr182
NR_106086	chr4	133717050	133717108	-	58	1	1.244	0	5.043	Mir7227
NM_175228	chrX	18418427	18461397	-	1915	1	0	0	0	Dipk2b
NM_177328	chr6	110645598	111567230	+	4169	1	0	0	0	Grm7
NM_001034856	chrX	38038199	38043114	-	1187	1	0	0	0	Btg1-ps2
NM_138677	chr6	108828641	108859356	+	5844	1	327.028	318.737	328.853	Edem1
NM_138675	chr11	59948214	59963306	+	3009	1	81.036	96.763	89.036	Med9
NM_026200	chr15	45106284	45114934	-	4491	1	0	0	0	Kcnv1
NM_022881	chr1	144752683	144775427	-	2016	1	252.032	227.798	271.152	Rgs18
NM_023182	chr8	105931994	105933862	-	879	1	5.09	4.487	4.525	Ctrl
NM_001177408	chr8	20337664	20363202	-	2502	1	0	0	0.023	Gm15319
NM_183284	chr5	77205107	77211471	-	625	1	0	1.375	0	Spink2
NR_131760	chr10	119825204	119852390	-	1079	1	0	0	0	Grip1os1
NM_146735	chr7	108103311	108104258	+	946	1	0	0	0	Olfr483
NM_145565	chr5	120476547	120483905	+	1154	1	0.063	0.088	0.406	Sds
NM_021509	chr10	24223517	24302783	+	3069	1	0	0	0	Moxd1
NM_001312649	chr9	90054267	90076095	+	1504	1	1.919	2.085	3.15	Ctsh
NM_001355162	chr7	139400494	139579652	+	2705	1	9.044	7.122	7.612	Inpp5a
NM_025870	chr9	21955753	21958270	+	1842	1	110.673	139.153	137.982	Swsap1
NM_001122647	chr4	60578261	60582155	-	873	1	0	0	0	Mup10
NM_001361142	chr18	86711061	86718283	+	2547	1	0	0	0	Cbln2
NM_027837	chr8	74873174	74893506	+	1786	1	0	0	0	Isx
NM_001037723	chr8	88289066	88329962	+	6003	1	84.087	90.611	96.538	Adcy7
NM_175098	chr6	49319274	49341586	+	2350	1	122.431	98.464	92.647	Ccdc126
NM_001003951	chr8	93499063	93535840	-	2161	1	0	0	0	Ces5a
NM_001033227	chr11	61672782	61720799	-	2243	1	0.032	0.045	0.052	Slc5a10
NM_011066	chr1	91415982	91459328	-	5812	1	33.213	27.171	28.886	Per2
NM_009634	chr15	80948490	80970947	+	3697	1	117.525	127.434	95.694	Adsl
NR_030564	chr2	10498685	10498766	+	81	1	0	0	0	Mir466b-2
NM_030601	chr3	144796559	144819494	-	3638	1	0	0	0	Clca3a2
NM_011910	chr4	150997097	151001810	+	532	1	0	0	0	Uts2
NM_001145360	chr6	29471437	29473429	+	642	1	2.81	2.127	1.002	Atp6v1fnb
NM_026030	chr2	154871410	154892906	-	2502	1	1089.13	864.776	948.182	Eif2s2
NM_146250	chr1	63182571	63214281	-	1793	1	1.167	0.818	0.13	Gpr1
NM_020010	chr5	4080674	4104697	-	4341	1	198.085	231.409	228.741	Cyp51
NM_001358813	chr10	23796986	23827968	+	2665	1	0.054	0	0	Slc18b1
NM_053259	chr17	25308646	25311876	+	1182	1	0	0	0	Prss28
NM_001081248	chr4	144613707	144623398	+	1219	1	0	0	0	Aadacl4
NM_029182	chr8	75213944	75224113	+	2805	1	10.805	10.221	8.571	Rasd2
NM_175190	chr2	32278805	32288069	-	773	1	464.529	481.98	477.046	Swi5
NM_019419	chr7	118118890	118129625	-	2127	1	1573.9	1636.54	1769.12	Arl6ip1
NM_001307934	chr3	90237498	90243143	-	1464	1	0.887	0.449	1.478	Creb3l4
NM_146702	chr19	12861777	12862736	+	958	1	0	0	0	Olfr1444
NM_145453	chr13	91796533	91807696	-	1524	1	169.232	154.153	156.718	Zcchc9
NM_016889	chr2	146221997	146225018	+	3019	1	0	0	0	Insm1
NM_019420	chr17	33949912	33951488	-	1574	1	81.974	102.931	116.025	B3galt4
NM_025289	chr9	37649182	37657312	-	1554	1	376.462	434.985	456.936	Tbrg1
NR_152164	chr5	131391600	131414718	-	4229	1	0	0	0	Gm29681
NM_007423	chr5	90490714	90508907	+	2069	1	29.821	40.204	42.804	Afp
NM_183181	chr2	181493206	181494980	+	1772	1	0.081	0.171	0.198	Abhd16b
NM_010871	chr13	100281121	100316616	-	6689	1	6.904	4.543	5.133	Naip6
NR_040351	chr15	100423193	100428150	+	2317	1	0.031	0	0.05	Gm5475
NM_174853	chr8	125054195	125261151	+	2394	1	0.663	0.95	1.393	Disc1
NM_027964	chr2	83915079	83941226	-	2051	1	0	0	0	Zswim2
NM_001252661	chr5	90561209	90597906	+	2225	1	8.919	17.249	22.005	Albfm1
NM_008057	chr1	59482147	59486955	+	4806	1	6.231	6.734	8.922	Fzd7
NM_028614	chr9	50856924	50881622	+	3617	1	217.884	211.155	181.471	Ppp2r1b
NM_008953	chr2	154008276	154016073	+	950	1	0	0	0	Bpifa2
NM_007407	chr6	55451978	55501455	+	6226	1	0	0	0	Adcyap1r1
NM_001123386	chr13	35741402	35874064	+	3483	1	46.513	37.819	55.489	Cdyl
NM_144946	chr18	86394952	86505455	+	7076	1	0	0	0	Neto1
NM_027399	chr5	5736322	5749317	-	1209	1	0	0	0	Steap1
NM_153151	chr17	12923959	12940396	-	1980	1	113.856	121.486	104.967	Acat3
NM_145413	chr1	156678571	156718910	-	4228	1	49.633	41.225	42.004	Fam20b
NM_001362381	chr19	45047576	45056383	+	2950	1	36.497	28.454	32.619	Sfxn3
NM_001010840	chr10	24100843	24101951	-	1106	1	0.13	0.457	0.74	Taar8c
NM_013747	chr12	102469910	102497907	+	2657	1	146.959	131.734	134.956	Golga5
NM_183276	chr9	110624789	110654161	-	8747	1	30.508	27.419	33.812	Nbeal2
NM_026719	chr1	24678544	24766301	+	5374	1	78.299	78.107	78.176	Lmbrd1
NM_177310	chr15	81400138	81457482	+	5869	1	23.558	20.204	19.724	Xpnpep3
NM_011729	chr1	44147744	44181260	+	3993	1	22.283	20.781	24.055	Ercc5
NM_175520	chr5	123876736	123880020	-	3282	1	0	0.031	0.018	Hcar1
NM_146593	chr2	87149720	87150659	-	938	1	0	0	0	Olfr1111
NM_024169	chr15	98724368	98728198	-	728	1	250.388	184.483	159.176	Fkbp11
NM_001361562	chr8	109671321	109693294	-	2288	1	468.205	492.267	500.741	Ist1
NM_144803	chr14	66140960	66152948	+	3518	1	1.21	0.848	0.499	Chrna2
NM_001355748	chr2	121140428	121156680	+	2425	1	83.113	88.829	82.545	Adal
NM_009570	chrY	725207	797409	-	2774	1	0	0	0	Zfy1
NM_001293734	chr3	94377432	94398274	+	2562	1	0	0	0	Rorc
NM_001163571	chr11	69673110	69682084	-	2217	1	129.743	120.291	111.424	Senp3
NR_033447	chr2	116074548	116076096	-	1548	1	0	0	0	2810405F15Rik
NM_001048178	chr15	3327525	3583352	-	1324	1	0.273	0.687	0.353	Ghr
NM_009466	chr5	65413222	65435842	-	2428	1	126.671	147.491	145.035	Ugdh
NM_001001187	chr13	67667441	67683512	-	4498	1	29.086	26.295	24.995	Zfp738
NM_010609	chr19	5704471	5707101	+	1117	1	1.357	0.815	0.733	Kcnk7
NM_001012305	chr2	14388398	14494977	+	2661	1	0	0	0	Slc39a12
NM_028444	chr7	105480616	105482197	-	1022	1	0	0	0	Cavin3
NM_001081975	chr2	121461666	121474023	-	1878	1	53.718	45.289	43.514	Mfap1b
NR_040534	chr18	34207775	34221772	-	2627	1	0.714	0.77	1.158	Gm10548
NM_001039934	chr1	66175329	66442583	+	5503	1	0	0	0	Map2
NM_009976	chr2	148871722	148875512	-	791	1	414.091	488.4	486.897	Cst3
NM_001243223	chr1	153779387	153844141	-	3617	1	0.219	0.084	0.356	Rgsl1
NM_001361352	chr11	67966458	67974593	+	1516	1	39.651	53.868	48	Stx8
NM_011727	chrX	73254540	73265390	-	1573	1	1.835	1.414	1.562	Xlr3c
NM_001039483	chr1	167308670	167333978	+	4465	1	103.177	120.917	136.302	Tmco1
NM_025863	chr3	69035294	69044742	-	2915	1	391.336	382.515	344.011	Trim59
NM_175860	chr6	48739047	48743795	+	1494	1	2.125	0.88	1.253	Gimap1
NM_026457	chr14	75582834	75591985	-	1469	1	0	0	0	Spert
NM_025768	chr8	13176869	13200624	-	1300	1	30.974	20.265	25.243	Grtp1
NR_033551	chr11	98798309	98810089	-	1398	1	36.494	42.066	43.223	Gm12359
NM_146639	chr2	87737387	87738322	-	934	1	0	0	0	Olfr1138
NR_106010	chr6	116645978	116646047	-	69	1	8.367	1.466	0.848	Mir7043
NM_001164336	chr19	37207545	37221076	+	1309	1	273.104	303.551	291.763	March5
NR_045643	chr4	154630691	154636367	-	5676	1	0	0	0	5930403L14Rik
NM_001144855	chr1	134296783	134332928	-	6036	1	0.371	0.955	1.134	Ppfia4
NM_175382	chr1	131527903	131539035	+	1348	1	76.82	82.639	70.689	Fam72a
NM_026108	chr18	50567656	50568699	-	1041	1	0	0	0	Pudp
NR_027925	chrX	7412104	7421047	-	547	1	3.562	3.79	3.85	2010204K13Rik
NM_001099664	chr17	24657329	24658552	-	730	1	0	0	0	Npw
NM_001077636	chr11	84876313	84880285	-	2254	1	29.358	25.104	25.9	Pigw
NR_073508	chr7	51511029	51598707	+	7649	1	0	0	0	Ano5
NM_001110101	chr17	34981854	34985893	+	861	1	493.488	569.558	551.327	Lsm2
NM_025319	chr11	51685385	51688634	-	791	1	896.695	948.225	1021.27	0610009B22Rik
NM_001177510	chr5	11918043	11922804	+	1101	1	0	0	0	4933402N22Rik
NM_026617	chr10	120208826	120224897	+	799	1	250.988	254.286	271.101	Tmbim4
NM_177466	chr6	85334962	85374634	-	4098	1	32.26	39.769	56.569	Rab11fip5
NR_045413	chr5	64477008	64483966	+	614	1	0	0.412	0	C030018K13Rik
NM_001122960	chr10	88201097	88246158	+	1036	1	89.298	94.104	96.382	Washc3
NM_022305	chr4	40804582	40854537	-	4527	1	237.386	236.131	272.204	B4galt1
NM_001167925	chr18	59062381	59076960	+	1855	1	0	0	0	Minar2
NR_130982	chr17	64049862	64050672	-	665	1	0.434	0	0.352	1110058D11Rik
NM_001360906	chr7	30421731	30428746	+	2001	1	164.701	235.57	239.479	Nfkbid
NR_030466	chr17	46231531	46231619	+	88	1	0	0	0	Mir693
NM_172721	chr5	118064981	118155458	-	4965	1	10.029	8.983	8.648	Fbxw8
NM_007827	chr1	130388528	130423043	-	1356	1	0	0	0	Cd55b
NM_001364505	chr9	108290443	108296498	+	2114	1	20.55	21.575	23.52	Nicn1
NM_001252658	chr9	21723576	21749918	+	4358	1	570.064	541.316	560.205	Ldlr
NM_019447	chr5	35041509	35048461	+	2156	1	0.87	3.565	2.876	Hgfac
NM_025904	chr13	17986640	17993351	-	3431	1	54.621	55.459	47.789	Yae1d1
NM_001359123	chr8	3516863	3544267	+	4376	1	22.938	22.024	19.663	Pnpla6
NM_031880	chr11	69850563	69858730	-	3204	1	20.541	12.31	12.853	Tnk1
NM_001039965	chr8	69705137	69716902	-	3173	1	202.319	190.312	171.007	Zfp869
NM_001168515	chr14	52110903	52161339	+	4574	1	44.206	40.031	36.473	Rpgrip1
NM_027928	chr6	90308351	90325185	-	1646	1	3.595	4.454	6.113	Chst13
NM_001364973	chr18	20961364	20987359	+	5141	1	317.79	214.598	206.197	Rnf125
NM_009118	chr1	87803680	87845157	+	1700	1	1.189	0.863	1.652	Sag
NM_153156	chr3	53488707	53508863	+	2152	1	0	0	0.163	Stoml3
NM_001134480	chr16	45959261	46010413	-	7331	1	18.594	15.768	14.61	Plcxd2
NM_030677	chr12	76792335	76795554	-	1063	1	0.136	0	0	Gpx2
NM_199419	chr11	98551097	98558665	+	1291	1	0.056	0.313	0.091	Zpbp2
NR_045989	chr19	4439559	4448325	+	1121	1	1.481	0.992	0.157	A930001C03Rik
NR_040707	chr13	33936032	33960181	+	772	1	0.093	0.066	0	1110046J04Rik
NM_009077	chr7	45718071	45720835	+	671	1	810.135	1014.26	879.44	Rpl18
NM_183027	chr1	79606876	79671972	-	2869	1	14.991	14.523	15.047	Ap1s3
NM_027881	chr6	50293327	50382837	-	6473	1	17.414	13.788	13.89	Osbpl3
NM_001277202	chr6	129014112	129020527	+	650	1	73.939	61.768	62.545	Clec2f
NR_040595	chr3	33024777	33088607	+	1050	1	0	0	0	4930419G24Rik
NM_008982	chr2	90432889	90580647	-	7608	1	13.033	10.827	12.048	Ptprj
NM_010350	chr11	115249169	115267243	-	4878	1	0	0.041	0.024	Grin2c
NR_036588	chr8	103343878	103347534	-	486	1	0	0	0	1600027J07Rik
NM_001177896	chr17	48125605	48146307	-	3724	1	0.504	0.788	1.052	9830107B12Rik
NR_138420	chr13	119680042	119681582	+	544	1	0.133	0	0	1700074H08Rik
NM_001347314	chr11	42421201	42632591	+	7376	1	0	0	0	Gabrb2
NM_080555	chr4	105157347	105232767	+	3154	1	0.961	0.337	0.371	Plpp3
NM_175358	chrX	104536970	104671064	-	5494	1	0.105	0.018	0.043	Zdhhc15
NM_019816	chr11	84422856	84513501	-	1785	1	139.959	126.004	115.123	Aatf
NM_172710	chr5	53107083	53213452	-	4486	1	0	0	0	Sel1l3
NR_110450	chr1	121087405	121120975	+	1316	1	0	0	0	Celrr
NM_010436	chr9	44334715	44336073	+	1356	1	1442.4	2098.6	2488.09	H2afx
NM_029741	chr7	45339126	45367019	-	4834	1	0.269	0.565	0.266	Ppfia3
NM_007498	chr1	191170297	191183333	-	1970	1	5.678	14.4	26.338	Atf3
NM_001355741	chr4	48430858	48473463	-	2616	1	230.584	206.033	190.424	Tex10
NR_037960	chr6	86527330	86564449	+	578	1	69.666	75.062	74.992	1600020E01Rik
NM_146503	chr9	39426093	39427148	-	1053	1	0	0	0	Olfr952
NM_008706	chr8	107388225	107403205	-	1544	1	1.776	1.114	1.364	Nqo1
NM_001252549	chr11	121222589	121229309	-	2233	1	366.145	399.343	388.801	Cybc1
NM_001110846	chr5	15934691	16374511	+	7360	1	0	0	0	Cacna2d1
NM_001355693	chr4	42916606	42944750	+	6570	1	0	0	0	Phf24
NR_045740	chr15	3996039	4015858	+	3523	1	0.082	0.1	0.249	Gm2093
NM_172478	chrX	8154472	8175924	-	2383	1	81.762	75.754	72.144	Tbc1d25
NM_019632	chr2	148694657	148732420	-	3680	1	13.099	8.753	10.205	Napb
NM_001360005	chr5	116169225	116288985	-	2182	1	0.033	0	0	Ccdc60
NM_001130443	chr7	141189934	141194004	-	2183	1	5.719	9.242	13.184	Hras
NM_175687	chr9	20868642	20874307	+	1673	1	31.056	21.097	18.636	Shfl
NM_016858	chr3	51483966	51496212	+	3468	1	125.202	136.797	160.037	Rab33b
NM_024454	chr10	115289862	115315591	-	1815	1	24.889	19.307	19.756	Rab21
NM_001142737	chr10	73821867	74634765	+	8798	1	0	0	0	Pcdh15
NM_001347022	chr15	36504062	36555573	-	2683	1	0	0	0	Snx31
NM_001011839	chr19	12321887	12325066	-	1032	1	0	0	0	Olfr1437
NM_016960	chr1	83116766	83119167	+	796	1	0	0	0	Ccl20
NM_147222	chr10	127849928	127861176	+	1883	1	0	0	0	Rdh19
NM_001011815	chr7	140466203	140467165	+	961	1	0	0	0	Olfr533
NM_001011527	chr7	108544527	108545498	+	970	1	0	0	0	Olfr503
NM_183015	chrX	6979652	7041619	-	4538	1	0.016	0	0	Ccnb3
NR_001582	chr10	44170447	44219585	+	1425	1	0	0	0	Speer5-ps1
NM_008192	chr11	69218117	69237022	-	8310	1	0	0	0	Gucy2e
NM_001163007	chr3	28263214	28670585	+	7057	1	0	0	0	Tnik
NR_037972	chr8	15041446	15046078	-	1758	1	0	0	0	BB014433
NM_001145813	chr2	103412098	103450988	+	2115	1	0.341	0	0	Elf5
NM_009027	chr13	91880407	92131828	-	7543	1	27.227	22.759	20.233	Rasgrf2
NM_001081452	chr10	77711446	77712009	+	561	1	0	0	0	Gm10024
NM_133952	chr7	80325292	80340219	-	3241	1	79.198	82.878	82.5	Unc45a
NM_027017	chr2	150310937	150362765	-	642	1	4.384	5.277	4.374	3300002I08Rik
NM_001011751	chr7	86488551	86489549	-	997	1	0	0	0	Olfr298
NR_045458	chr17	84078660	84089875	+	1783	1	0.121	0.057	0.066	4933433H22Rik
NM_080462	chr2	24002913	24049379	-	1629	1	0.266	0.031	0.108	Hnmt
NM_011598	chr3	10193624	10197283	-	640	1	0	0	0.091	Fabp9
NM_177775	chr9	99309967	99358530	-	4466	1	0.549	0.453	0.406	Esyt3
NM_025577	chr8	70504295	70506752	-	664	1	155.519	210.717	196.013	Rex1bd
NR_040764	chr9	103557090	103565891	+	2762	1	0	0	0	4932413F04Rik
NR_028307	chr8	11692982	11694514	-	1532	1	0.188	0.495	0.267	Gm6524
NM_147095	chr7	105035200	105036153	+	952	1	0	0	0	Olfr676
NM_001271002	chr2	131039632	131042682	-	1379	1	0	0	0	Gfra4
NM_016917	chr1	45908070	45925594	-	3370	1	102.848	59.989	72.677	Slc40a1
NM_001110316	chr7	11397915	11402318	+	1823	1	0	0	0	Zscan4f
NM_172825	chr16	56724609	56795858	-	2683	1	0.108	0.038	0	Adgrg7
NM_146129	chr2	164879368	164891437	+	2733	1	169.515	186.5	189.977	Pcif1
NM_008368	chr15	78480549	78495066	-	2684	1	0	0.358	0.567	Il2rb
NM_026171	chr1	181087138	181144204	-	9367	1	59.752	49.141	47.211	Nvl
NM_001081191	chr12	98786604	98901484	-	10090	1	10.077	9.231	10.574	Eml5
NM_001360789	chr7	25721161	25754759	-	3667	1	165.224	181.332	189.892	Hnrnpul1
NM_175325	chr9	59321966	59353508	-	2524	1	69.103	62.566	65.495	Bbs4
NM_133704	chr16	35311131	35363918	-	3983	1	47.613	41.705	40.373	Sec22a
NR_155494	chr17	52149289	52163486	+	1021	1	0	0	0	Gm19585
NR_152195	chr15	85132099	85144569	+	1756	1	0	0	0	Ribc2
NM_027339	chr11	58379032	58390541	+	1035	1	0	0	0	Lypd8
NM_173451	chr3	126363852	126440374	+	3686	1	0	0	0	Arsj
NM_001081219	chr10	127705256	127720940	+	3324	1	0.087	0.122	0.246	Myo1a
NM_207152	chr4	118753595	118754536	-	940	1	0	0	0	Olfr1338
NR_029650	chr12	109710638	109710700	+	62	1	0	0	0	Mir299a
NM_010072	chr2	168209048	168230379	-	2282	1	130.696	129.872	139.908	Dpm1
NM_001160143	chrY	37957811	37960142	+	1218.5	8	0	0	0	Gm20823
NM_001285504	chr16	14163275	14192923	+	2123	1	307.753	322.093	328.16	Nde1
NM_145940	chr11	109573521	109611389	-	1802	1	83.055	80.872	103.617	Wipi1
NM_001167586	chr9	36431829	36434938	+	568	1	0	0	0	Pate12
NM_001083901	chr13	65065030	65112982	-	3360	1	338.605	296.985	311.211	Mfsd14b
NM_001195617	chr13	25056004	25121521	+	2333	1	0	0	0	Dcdc2a
NM_177409	chr1	21001397	21079225	-	1377	1	5.241	5.655	5.522	Tram2
NR_027904	chr18	38238405	38250565	-	1171	1	27.669	31.35	24.977	1700086O06Rik
NM_001004061	chr18	50278369	50283020	+	1337	1	0	0	0	Fam170a
NM_001033352	chr4	152008891	152017677	+	3889	1	80.958	76.909	80.321	Klhl21
NM_021453	chr19	10668957	10678071	-	1405	1	0	0	0	Pga5
NM_145707	chr7	15625306	15639777	-	1596	1	0	0	0	Obox3
NM_009584	chr5	21757277	21785165	-	2018	1	268.625	259.019	250.998	Dnajc2
NM_010172	chr8	13026034	13035805	+	1845	1	228.339	270.398	251.167	F7
NM_001001451	chr6	40612315	40613310	-	994	1	0	0	0	Tas2r138
NM_001012520	chr6	129697218	129717132	-	830	1	0	0	0	Klri1
NM_020626	chrX	164090187	164118859	+	1254	1	0	0.081	0	Cltrn
NM_027895	chr9	57589452	57596233	+	2808	1	24.594	26.49	24.873	Ulk3
NR_040284	chr11	54819919	54824967	+	925	1	0	0	0	Lyrm7os
NR_151637	chr3	29082531	29691056	+	2956	1	0	0	0	Egfem1
NM_030236	chr14	47472561	47531962	+	2941	1	178.75	192.395	183.085	Fbxo34
NM_001001735	chr8	25602284	25677972	+	3640	1	123.489	129.36	158.774	Nsd3
NM_020512	chr14	52489935	52491046	-	1109	1	0	0	0	Olfr1507
NR_151506	chr16	11178176	11192292	+	2477	1	0.408	0.857	0.307	4930509G22Rik
NM_010659	chr11	100046646	100050551	-	1572	1	0	0	0	Krt31
NM_008880	chr9	92275602	92297752	+	1885	1	0.077	0	0.217	Plscr2
NM_001360881	chr18	42511487	42575785	+	4323	1	476.86	422.12	386.954	Tcerg1
NR_030460	chr15	102671792	102671866	-	74	1	0	0.683	0	Mir688
NM_001113387	chr1	66924296	66935366	-	808	1	0	0	0	Myl1
NR_045838	chr2	129218969	129235606	+	3428	1	0.189	0.044	0	A730036I17Rik
NM_001177898	chr11	96464591	96759622	+	2020	1	0.107	0.1	0	Skap1
NM_010959	chr10	59422960	59441779	-	2705	1	3.041	2.524	4.282	Oit3
NM_027404	chr12	111709490	111713256	-	2132	1	456.702	435.243	451.174	Bag5
NM_026291	chr4	109505332	109531297	-	852	1	0	0	0	4930522H14Rik
NM_144837	chr13	70588689	70637634	-	7654	1	19.469	15.71	16.416	Ice1
NR_153853	chr2	102743651	102746760	-	1420	1	0	0	0	Gm13872
NR_151531	chr1	93305964	93317312	+	885	1	31.637	28.168	27.298	Gm28535
NM_010012	chr9	121914356	121916305	-	1947	1	0.074	0.104	0.18	Cyp8b1
NM_001291238	chr5	136248135	136567490	-	3038	1	125.441	90.48	90.921	Cux1
NM_146878	chr11	58454915	58455980	-	1063	1	0	0	0	Olfr30
NR_035528	chrX	72589988	72590094	-	106	1	0	0	0	Mir767
NM_030563	chr8	86841139	86885258	-	6460	1	22.878	20.931	24.086	N4bp1
NM_001113420	chr3	68064802	68626482	+	1526	1	105.406	57.028	50.752	Schip1
NM_001166716	chr7	20787285	20788208	+	922	1	0	0	0	Vmn1r113
NM_027468	chr10	117629500	117687352	+	5184	1	0.042	0	0.034	Cpm
NR_045160	chr4	139926683	139933074	-	389	1	0	0	0	4933427I22Rik
NM_053173	chr17	26917091	26932579	+	2614	1	98.72	104.575	100.476	Kifc5b
NM_172409	chr2	52857868	53134202	+	5822	1	2.541	1.173	0.764	Fmnl2
NM_025499	chr10	82866626	82867929	+	1301	1	3.827	2.254	2.878	Eid3
NM_153082	chr12	4082574	4110612	+	4704	1	18.225	15.017	12.634	Dnajc27
NM_001195271	chrX	43590989	43593530	+	2239	1	0	0	0	Tex13c1
NM_001033348	chr2	146241299	146512004	-	9567	1	18.676	12.035	13.036	Ralgapa2
NM_177607	chr4	62525369	62547993	+	1766	1	7.273	5.469	4.704	4933430I17Rik
NM_001081274	chr4	149149991	149166705	-	2201	1	314.223	352.354	388.474	Pgd
NM_001045513	chr1	60483185	60566765	-	9102	1	9.054	6.333	7.538	Raph1
NM_178212	chr3	96239779	96240374	-	593	2	5.598	5.969	4.735	Hist2h2aa2
NM_207567	chr2	88745960	88746886	-	925	1	0	0	0	Olfr1198
NM_177692	chr7	19505804	19508370	-	1869	1	67.915	88.66	90.075	Bloc1s3
NM_001163465	chr15	75704288	75714419	+	2269	1	0	0	0	Rhpn1
NM_008948	chr2	91054016	91059438	+	1621	1	424.116	484.76	454.866	Psmc3
NM_001173477	chr1	75400085	75404565	+	1401	1	0	0.433	0.668	Speg
NM_001177942	chrX	99975606	100400760	+	4903	1	0	0.083	0	Eda
NR_045470	chr8	106587143	106594820	+	1338	1	0	0.076	0	1110028F18Rik
NM_001302154	chr16	95359169	95459348	-	3100	1	0.605	1.044	1.472	Erg
NR_105904	chr12	112659277	112659351	-	74	1	1.95	2.05	7.905	Mir6939
NM_008071	chr7	57591173	57828801	+	5556	1	0	0	0	Gabrb3
NR_045092	chr15	51231640	51395610	-	1868	1	0	0	0	Gm19303
NM_013771	chr2	23156505	23199260	+	4550	1	175.95	134.606	139.965	Yme1l1
NM_021452	chr10	116417868	116473523	-	1000	1	0	0	0	Kcnmb4
NM_027844	chr7	142174532	142176005	-	1471	1	0	0	0	Krtap5-2
NM_001291048	chr3	41742615	41758941	+	1045	1	41.64	28.694	33.082	D3Ertd751e
NR_038142	chr17	49112264	49113533	-	847	1	0	0	0	1700008K24Rik
NM_013782	chr7	141131286	141156154	+	2158	1	48.989	46.465	42.259	Ptdss2
NM_001360300	chr19	35958418	36057360	-	3445	1	0	0	0	Htr7
NM_175502	chr15	43866695	43870029	-	1468	1	0.295	0.103	0.08	Tmem74
NM_177758	chr4	128583539	128610098	-	5362	1	12.651	11.854	11.367	Zscan20
NM_026592	chr2	101560779	101629031	-	2307	1	8.414	8.57	7.632	B230118H07Rik
NR_037210	chrX	147064905	147065002	+	97	1	0	0	0	Mir1298
NM_001011770	chr11	58489719	58492499	-	1597	1	0	0	0	Olfr332
NM_029210	chr13	95959443	96132577	-	4237	1	0	0	0	Sv2c
NM_029196	chr4	115779834	115781034	-	814	1	0.177	0.124	0.575	Tex38
NM_001368760	chr16	65815189	65866368	+	7074	1	0	0	0	Vgll3
NM_026566	chr15	101284301	101290934	+	1225	1	718.209	797.87	812.302	Atg101
NM_008390	chr11	53770014	53777324	+	2126	1	187.297	211.588	218.712	Irf1
NM_199007	chr1	57995974	58026277	+	5303	1	157.552	144.413	141.215	Sgo2a
NR_040349	chr18	53648151	53705418	+	2303	1	0.251	0.088	0.051	Gm19466
NM_008356	chrX	147383478	147429192	-	2263	1	0	0	0	Il13ra2
NM_016661	chr2	155059312	155074497	-	2529	1	26.993	29.872	21.997	Ahcy
NM_027829	chr10	80702693	80705382	+	926	1	25.873	19.932	19.52	Izumo4
NM_001276400	chr2	151645404	151668533	-	1645	1	0	0	0	Rad21l
NR_110408	chr7	114550163	114562972	-	985	1	0	0	0	Cyp2r1
NR_105899	chr11	119154076	119154137	-	61	1	0	0	2.877	Mir6934
NM_001177580	chr4	41941634	41942668	+	406	4	0	0	0	Gm21953
NM_012044	chr4	138877942	138882814	+	844	1	0.428	0.3	0.277	Pla2g2e
NM_001033542	chr11	61301631	61342860	-	2358	1	0	0	0	Slc47a2
NM_011122	chr4	147909753	147936776	-	3231	1	43.128	35.745	34.724	Plod1
NR_106200	chr3	65659288	65659426	+	138	1	0.523	0	0	Mir8120
NM_019945	chr8	84911853	84937353	-	4894	1	21.616	18.877	16.698	Mast1
NM_001159519	chr11	68985701	69008460	-	6339	1	153.056	139.334	122.971	Pfas
NM_001141924	chr8	104170513	104219097	+	3167	1	0	0	0	Bean1
NM_021280	chr2	160731310	160775760	+	4399	1	10.876	11.587	13.989	Plcg1
NR_045452	chrX	152369028	152416702	+	857	1	0	0	0	3010001F23Rik
NM_009408	chr2	160645897	160722763	+	3823	1	263.017	230.741	257.363	Top1
NM_181417	chr2	144369035	144407675	+	3735	1	110.147	147.921	151.415	Kat14
NM_001358592	chrX	143285674	143394262	-	4049	1	0	0	0	Chrdl1
NM_001359043	chr5	71569734	71658308	-	4045	1	0	0	0	Gabra4
NM_001346517	chr7	128688870	128696436	+	2993	1	63.531	39.517	48.079	Inpp5f
NM_028914	chr2	122186272	122206393	+	2102	1	0.034	0	0	Terb2
NM_025872	chr6	142387243	142403858	+	2789	1	814.668	784.689	814.745	Golt1b
NM_009489	chr7	9205549	9223653	-	3070	1	0	0	0	Vmn2r37
NR_152767	chr10	53409882	53424272	+	1852	1	0.156	0.355	0.537	Gm36229
NM_053096	chr6	85865422	85869137	-	3275	1	0.154	0.077	0.036	Nat8f2
NM_175506	chr18	58836363	59053678	+	5042	1	0	0	0.012	Adamts19
NM_013519	chr8	121116171	121118894	+	2721	1	0	0	0	Foxc2
NM_007451	chrX	36795597	36798808	+	1289	1	3066.43	3693.56	3251.39	Slc25a5
NM_172925	chr9	77636732	77660122	+	6252	1	0	0	0	Klhl31
NM_001370849	chr8	71520118	71525725	-	1830	1	0	0	0.096	Ccdc194
NM_001331234	chr17	75178781	75392512	+	6188	1	0	0	0	Ltbp1
NM_031260	chr15	88982994	89055152	+	4023	1	0	0.05	0	Mov10l1
NM_011469	chr3	92316705	92318085	+	695	1	0	0	0	Sprr2b
NM_198634	chr19	5891138	5894128	-	2132	1	8.496	5.17	5.734	Tigd3
NM_030717	chr9	66955393	66975484	-	2023	1	85.289	133.451	155.16	Lactb
NM_031842	chr15	99702287	99713995	+	3138	1	61.17	71.434	74.098	Smarcd1
NM_178922	chr16	17233587	17263430	+	6334	1	15.574	15.535	18.877	Hic2
NR_000004	chr7	45123026	45123111	-	85	1	66.22	76.741	64.001	Snord35b
NR_040468	chr1	192841705	192842739	+	401	1	0	0	0	1700065J18Rik
NM_025426	chr11	46436961	46442721	+	2555	1	295.965	243.034	232.746	Med7
NR_102295	chr9	96765562	96774397	+	1422	1	0	0	0	C430002N11Rik
NM_172882	chr5	101832953	102069921	-	14208	1	8.695	7.467	7.946	Wdfy3
NM_134193	chr17	20913205	20914363	-	1156	1	0	0	0	Vmn1r232
NR_029425	chrX	57383348	57393036	-	2366	1	341.476	299.613	265.456	Rbmx
NM_053178	chr9	54604997	54661885	-	2759	1	0.314	0.257	0.233	Acsbg1
NR_037266	chr17	51277988	51613053	+	55	1	0	0	0	Mir669a-11
NM_001162945	chr13	92844768	92858218	+	6271	1	20.932	17.216	13.74	Mtx3
NM_001039666	chr11	99536735	99543220	-	2123	1	0	0	0	Krt40
NM_007706	chr10	95411490	95416857	-	2217	1	287.25	385.757	425.776	Socs2
NM_023040	chr17	24693191	24696156	-	1770	1	123.369	123.244	119.239	Gfer
NM_026896	chr2	29346810	29524790	+	1250	1	94.619	101.213	94.389	Med27
NR_152400	chr18	34579846	34597468	-	2273	1	1.81	1.157	1.004	4933408B17Rik
NM_007699	chr2	91922189	91929829	+	2764	1	0.209	0.055	0.106	Chrm4
NM_146175	chr6	47877555	47908484	+	5211	1	70.681	65.665	66.612	Zfp282
NM_021397	chr7	30589681	30592942	-	1767	1	1.184	1.402	0.662	Zbtb32
NM_011483	chr17	56511248	56512483	-	1233	1	0	0	0	Znrf4
NM_011223	chr5	115506676	115555987	+	3693	1	303.129	333.629	399.332	Pxn
NM_177751	chrX	157821573	158043197	-	5480	1	0	0	0	Cnksr2
NM_146715	chr1	174249889	174250976	-	1085	1	0	0	0	Olfr419
NM_024216	chr5	122372508	122382769	+	1392	1	202.542	208.839	191.077	Gpn3
NM_177195	chr4	43267159	43373831	+	4443	1	1.446	0.546	0.829	Atp8b5
NM_013505	chr18	20030633	20059554	-	4611	1	0	0	0	Dsc2
NM_029667	chr3	92777210	92778899	-	727	1	0	0	0	Lce1i
NM_001145802	chr13	41025120	41079706	-	3260	1	1.483	1.21	2.207	Mak
NM_001270553	chr8	19729576	20063170	+	2502	2	0.058	0.02	0.023	Gm21119
NM_001101586	chr7	14067555	14123048	-	905	1	0	0	0	Sult2a3
NM_018876	chr7	45648591	45666394	-	2951	1	0.269	0.446	0.238	Fut2
NM_138955	chr9	44273190	44288244	-	3609	1	1.16	0.673	0.389	Abcg4
NM_134180	chr6	58265174	58266082	+	907	1	0	0	0	Vmn1r28
NR_040465	chr1	39842428	39847330	-	526	1	0	0	0	1700066B17Rik
NM_146600	chr7	106805510	106806460	-	949	1	0	0.053	0	Olfr700
NM_001177980	chr4	102570060	102607262	+	4194	1	92.363	95.67	108.149	Pde4b
NM_001363128	chr4	53714154	53765785	+	6400	1	16.631	9.781	9.35	Fktn
NM_011333	chr11	82035577	82037452	+	801	1	3.514	4.166	8.909	Ccl2
NR_038062	chr9	21588682	21592831	-	1893	1	132.012	113.687	120.885	Yipf2
NM_001145836	chr2	28533464	28553082	+	3570	1	8.146	9.108	14.55	Ralgds
NM_001122594	chr8	109868603	109944671	+	7826	1	2.775	2.488	2.145	Phlpp2
NM_001358790	chr17	35320547	35325099	+	1946	1	2.485	3.014	3.487	H2-Q1
NM_011971	chr11	97703434	97713500	+	723	1	738.194	893.053	816.836	Psmb3
NM_009228	chr2	154376314	154408084	-	2105	1	0	0	0	Snta1
NM_133914	chr5	136083916	136111861	+	2892	1	4.941	5.927	7.585	Rasa4
NM_001277239	chr8	23669661	24063116	+	4221	1	0	0	0	Zmat4
NM_010460	chr11	96286646	96290163	+	1265	1	1.312	0.56	0.879	Hoxb7
NM_025294	chr11	60902246	60913792	-	4154	1	22.427	21.217	22.334	Natd1
NR_151520	chr1	183748977	183809746	+	629	1	0	0	0	Gm34068
NR_028266	chr15	4020111	4027406	-	4620	1	16.322	17.282	17.245	BC037032
NR_045048	chr12	56253243	56266381	+	1217	1	0	0	0	Gm19990
NM_001142727	chr4	124849485	124850730	-	757	1	40.991	88.507	102.619	1110065P20Rik
NM_001111279	chr1	79702262	79761769	-	4537	1	91.551	79.555	80.981	Wdfy1
NM_026271	chr2	110360925	110362993	-	2066	1	0	0	0	Fibin
NM_001013377	chr4	43496144	43508747	-	2388	1	223.166	240.04	230.284	Arhgef39
NM_007608	chr8	121916138	121944912	-	1236	1	0.642	0.327	0.473	Car5a
NM_001160149	chr5	30933143	30945427	-	1239	1	0.582	0.571	0.33	Cgref1
NM_001045518	chr9	76487460	76567115	-	6465	1	0	0	0	Fam83b
NM_001177847	chr9	35184391	35199905	-	4668	1	129.809	125.05	133.069	Tirap
NM_146849	chr2	87961952	87968257	-	1108	1	0	0	0	Olfr1157
NR_033593	chr3	91071662	91075192	+	3530	1	0.572	0.559	0.282	4930529C04Rik
NM_016783	chrX	36598193	36606079	+	1865	1	103.62	140.283	135.904	Pgrmc1
NM_029723	chr2	59484653	59505020	+	567	1	0	0	0	Dapl1
NM_001126338	chr2	131950861	131956131	+	1935	1	0	0	0	Prnd
NM_153402	chr4	126340678	126429542	-	7614	1	14.103	9.158	11.078	Ago3
NM_001362874	chr18	6603629	6638968	+	1317	1	0	0	0	4921524L21Rik
NM_001177767	chr4	147021850	147060799	+	3991	1	0	0	0	Rex2
NM_177859	chr3	108739658	108782309	+	2589	1	0	0	0	Aknad1
NM_177157	chr2	119167788	119172389	+	624	1	21.394	15.802	12.937	Gchfr
NM_020560	chr8	22411340	22429665	+	1527	1	217.007	215.543	216.783	Mrps31
NR_152127	chr3	142882495	142894646	+	3095	1	0.443	0.523	0.756	9530052C20Rik
NM_007491	chr7	102096879	102100229	-	1707	1	0	0	0	Art5
NM_001285412	chr6	29348106	29376675	+	3037	1	207.625	171.478	161.041	Calu
NM_001081285	chr4	60003481	60007273	+	873	1	0	0	0	Mup6
NM_009241	chr6	24791188	24801048	+	2101	1	0	0	0	Spam1
NM_001081153	chr9	73479424	73969037	-	8831	1	0	0	0	Unc13c
NM_009448	chr15	99029891	99038105	+	1971	1	329.949	342.161	318.358	Tuba1c
NM_008334	chr4	88816225	88816800	+	574	1	0	0	0	Ifna7
NM_011498	chr6	108660629	108666925	+	3106	1	1835.85	2634.92	3011.34	Bhlhe40
NM_009159	chr12	80945499	80950506	+	1517	1	1691.56	1392.38	1401.62	Srsf5
NM_001285532	chr4	72157580	72200893	-	2086	1	2.56	9.066	14.217	Tle1
NM_010813	chr11	74830924	74845725	+	4578	1	43.159	51.207	56.988	Mnt
NM_009428	chrX	144377327	144688180	-	8489	1	0.136	0.048	0.021	Trpc5
NR_033299	chr9	68765346	68773322	+	7976	1	0	0	0	9530091C08Rik
NM_008242	chr13	98354245	98356705	+	2458	1	0	0.021	0	Foxd1
NM_026185	chr11	77515117	77520628	+	3245	1	86.239	82.074	84.616	Abhd15
NM_011662	chr7	30413782	30417579	+	565	1	443.576	687.34	852.07	Tyrobp
NM_173013	chr8	70905974	70917529	+	3265	1	268.559	323.592	314.551	Map1s
NM_013632	chr14	50944303	50953412	+	2933	1	178.918	182.61	173.453	Pnp
NM_001104549	chr17	18914322	18948071	+	2579	1	0	0	0	Vmn2r97
NM_001357712	chr3	94413244	94432650	+	3854	1	0	0	0	Tdrkh
NM_021712	chr14	32462437	32464850	-	2411	1	0	0	0	Slc18a3
NM_146341	chr2	89943184	89944113	-	928	1	0	0	0	Olfr1259
NR_105921	chr15	79002223	79002284	+	61	1	9.464	9.118	14.384	Mir6956
NR_029384	chr14	48669288	48793348	+	738	1	0	0	0	Otx2os1
NM_183406	chr7	4751792	4752902	-	459	1	1.258	0.661	0.892	Cox6b2
NM_178855	chr16	78953008	79091097	-	4108	1	0	0	0	Tmprss15
NM_028514	chrX	46329007	46330345	+	1336	1	0	0	0	Actrt1
NM_146394	chr2	111292270	111293211	+	940	1	0	0	0	Olfr1278
NM_027206	chr3	95139521	95142354	-	1112	1	160.419	251.466	284.483	Tnfaip8l2
NM_172625	chr18	24104761	24121819	-	2353	1	96.452	92.063	85.469	Ino80c
NM_027997	chr12	103996615	104013652	-	1692	1	0	0	0	Serpina9
NM_001351947	chr14	80000302	80023141	+	2745	1	5.494	5.103	6.18	Olfm4
NM_029410	chr7	44991222	44997579	-	1066	1	106.551	113.608	110.9	Bcl2l12
NM_009456	chr16	17152015	17201492	-	2603	1	275.01	303.746	287.669	Ube2l3
NM_001081080	chr1	30802342	30863256	-	7544	1	68.451	67.437	72.336	Phf3
NM_026344	chr4	117888643	117892003	-	2518	1	149.34	167.523	143.289	Dph2
NM_008689	chr3	135584655	135691547	-	4091	1	119.348	90.181	87.879	Nfkb1
NM_001347321	chr17	8849985	8986648	+	7552	1	0.076	0	0.015	Pde10a
NM_178605	chr13	54584191	54590074	-	1727	1	416.01	431.758	392.06	Nop16
NM_001358814	chr10	25991183	26078963	-	3508	1	0	0	0	Tmem200a
NR_045508	chr13	117706764	117720011	-	917	1	0	0	0	4933413L06Rik
NM_001356474	chr2	30185124	30205847	-	1861	1	19.815	19.4	20.557	Kyat1
NM_001007569	chr7	16959679	16964607	+	4085	1	0	0	0	Pnmal1
NM_011854	chr5	114896934	114912245	+	3128	1	0.185	0	0	Oasl2
NR_015595	chr5	116438722	116465487	+	3354	1	0	0	0	Srrm4os
NM_001085540	chr4	143991127	143994369	-	1741	1	0	0	0	Pramef17
NM_009120	chr10	61680285	61693297	+	2629	1	368.8	350.365	341.117	Sar1a
NM_011934	chr12	86421644	86521628	+	4190	1	0	0	0	Esrrb
NM_021449	chr6	106778245	106800087	-	4037	1	296.122	274.938	265.658	Crbn
NM_022410	chr15	77760585	77842175	-	7392	1	78.557	84.537	109.624	Myh9
NM_026545	chr7	29174187	29180673	-	1504	1	314.032	356.248	366.804	Psmd8
NR_038037	chr10	39621411	39732007	-	1661	1	7.516	11.629	12.326	E130307A14Rik
NR_131042	chr11	57795499	57801467	-	760	1	9.305	10.645	10.468	2010001A14Rik
NM_001363189	chr11	94343295	94392990	-	4911	1	1.249	1.091	0.953	Abcc3
NM_026516	chr17	80944632	81001816	+	1690	1	0	0.06	0	Tmem178
NR_125773	chr12	105336993	105383930	+	2872	1	0	0	0	Tunar
NR_102286	chr7	121587386	121589836	-	594	1	0	0	0	4933432K03Rik
NM_001301635	chr9	57441327	57468060	-	3062	1	0.236	0.347	0.038	Scamp5
NM_001048208	chrX	12675371	12761973	-	6828	1	21.084	25.039	26.489	Med14
NM_144939	chr17	47695207	47704286	+	2126	1	1.052	0.975	0.88	Frs3
NM_027427	chr11	83473108	83506743	+	2034	1	64.499	36.023	40.205	Taf15
NR_045982	chr13	118556168	118588629	+	990	1	0	0	0	1700003P14Rik
NM_016979	chrX	77760973	77795939	-	4234	1	18.288	14.785	15.667	Prkx
NM_001033474	chr10	112925428	112929026	-	3596	1	437.671	546.552	584.436	Atxn7l3b
NM_007645	chr7	45233632	45238839	-	1216	1	123.08	98.97	106.553	Cd37
NM_021567	chr9	106453838	106464011	+	2023	1	5.565	3.224	2.718	Pcbp4
NM_018730	chr17	56613395	56614246	+	401	1	488.222	650.801	607.275	Rpl36
NM_011176	chr9	31088590	31131799	-	3996	1	42.709	38.393	38.66	St14
NM_001315504	chr17	93199168	93206537	+	1530	1	0	0	0	Adcyap1
NM_146539	chr8	72099762	72100706	+	943	1	0	0	0	Olfr373
NM_010692	chr6	83086365	83088243	+	815	1	4.427	1.489	3.732	Lbx2
NM_001360339	chr14	8296270	8317607	-	2957	1	0	0.034	0	Fam107a
NM_028231	chr3	31902703	32200180	+	2911	1	0	0	0	Kcnmb2
NM_027283	chr2	28692080	28699651	-	664	1	46.949	79.733	89.153	Spaca9
NM_001077709	chr17	34028266	34031690	-	2098	1	511.157	459.505	441.255	Slc39a7
NM_028804	chr2	5137776	5230866	+	2653	1	0	0	0	Ccdc3
NM_001256480	chr2	175419391	175435777	-	4531	6	0.844	0.859	0.633	Gm4724
NM_001356987	chr3	82092427	82145073	-	4699	1	0	0	0	Gucy1a1
NM_001081162	chr2	130684108	130697519	-	3178	1	0.659	0.541	0.202	Slc4a11
NR_029786	chr14	115044000	115044081	+	81	1	9.8	8.74	5.777	Mir19a
NM_001080712	chr4	134190804	134203004	-	2328	1	0	0	0	Gm7534
NM_001316748	chr14	40906427	40948209	-	2493	1	137.146	146.12	149.935	Tspan14
NM_201610	chr14	63182445	63193525	-	1907	1	0.341	0.398	0.307	Neil2
NM_001290444	chr2	26842503	26864995	-	1653	1	0	0	0.142	Abo
NR_045266	chr7	44986900	44994601	+	1088	1	42.714	41.968	39.087	Gm15545
NM_001145403	chr2	25863795	25918273	+	5952	1	0	0	0	Kcnt1
NM_025516	chr2	156008028	156018279	+	1379	1	131.138	125.957	126.069	Ergic3
NM_001312875	chr5	137483020	137485816	-	705	1	0	0	0	Epo
NM_018810	chr6	39397821	39420369	-	2926	1	166.053	231.66	260.532	Mkrn1
NR_040683	chr5	59963119	59986002	-	948	1	0	0	0	4933402J10Rik
NM_178690	chr1	127868773	127943876	+	4225	1	72.231	71.475	74.293	Rab3gap1
NM_022004	chr9	45370185	45396159	+	1782	1	0	0	0	Fxyd6
NM_001126315	chr4	143948183	143951016	-	2076	1	0	0	0	Pramef25
NR_040497	chr2	45696605	45698447	+	631	1	0	0	0	1700019E08Rik
NM_001033288	chr1	15853862	15892722	-	2741	1	0.237	0.184	0.149	Sbspon
NM_001289466	chr1	4490928	4497354	-	2954	1	0	0	0	Sox17
NR_040550	chr3	14971201	15002727	+	1362	1	0.212	0	0	A930001A20Rik
NM_134010	chr10	117750643	117792705	-	3062	1	308.069	290.284	264.778	Nup107
NM_008304	chr15	32920723	33034721	+	3306	1	22.919	18.614	14.226	Sdc2
NM_026653	chr11	75300259	75348383	-	3024	1	288.865	342.023	303.872	Rpa1
NM_001198565	chr1	12692430	12860372	+	4601	1	0	0	0	Sulf1
NM_026497	chr17	59000109	59013322	-	3563	1	1.377	0.781	1.297	Nudt12
NM_009982	chr7	88278085	88315861	+	7457	1	107.765	122.519	130.162	Ctsc
NM_001163223	chr5	6769030	7344378	-	4027	1	0	0	0	Zfp804b
NM_001347135	chr1	166662055	166681845	-	2794	1	0	0	0	Fmo9
NR_015560	chr4	125887851	125922403	-	3630	1	0.557	0.237	0.403	2610028E06Rik
NM_001370920	chr15	76009869	76046981	+	1815	1	0.318	0.501	0.709	Iqank1
NR_030603	chrX	66801508	66801585	-	77	1	0	0	0	Mir878
NM_146054	chr14	45458792	45530065	-	3226	1	0	0.016	0	Fermt2
NR_151545	chr1	155063447	155083264	-	3272	1	0.022	0.108	0.232	Gm9530
NR_040579	chr10	112726926	112785599	+	880	1	0	0	0	1700010J16Rik
NM_177636	chr17	36670008	36672197	-	1029	1	0	0	0	H2-M1
NM_144884	chr2	30960561	30967918	-	1445	1	847.872	1011.99	1031.79	Tor1a
NM_134017	chr11	40679314	40692682	-	1848	1	504.864	468.42	487.306	Mat2b
NM_001008427	chr7	42660108	42692718	-	3139	1	36.254	21.892	21.691	Zfp975
NM_007599	chr6	72544391	72562983	+	1235	1	87.997	262.247	418.99	Capg
NM_010830	chr17	87975050	87990892	+	4251	1	154.035	151.52	138.526	Msh6
NM_207224	chr11	73602582	73603520	+	937	1	0	0	0	Olfr384
NM_172817	chr15	76910370	76925448	-	2206	1	31.403	25.283	26.649	Zfp647
NM_001113735	chr4	143535954	143542471	+	2097.7	3	0	0	0	Gm13057
NM_001039121	chr14	63011771	63018088	+	404	1	0	0	0.29	Defb43
NM_007620	chr16	93607837	93610349	+	1076	1	102.275	110.296	101.606	Cbr1
NM_001310755	chrX	96306178	96456294	-	3261	1	0	0	0	Hsf3
NR_105937	chr17	34841809	34841871	-	62	1	0	0	0	Mir6971
NM_001034868	chr7	48478619	48499270	-	4555	1	0	0	0	Mrgprx2
NM_027612	chr4	103230445	103290863	-	2437	1	0	0	0	4921539E11Rik
NM_134200	chr17	21314017	21314886	+	868	1	0	0	0	Vmn1r237
NM_001199048	chr17	21926963	21962464	-	3267	1	82.765	54.962	53.751	Zfp942
NM_001357955	chr11	62604884	62648049	-	1704	1	8.724	12.938	17.679	Lrrc75a
NM_019405	chrX	72913565	72918344	-	1179	1	229.035	247.169	249.76	Cetn2
NM_016978	chr7	132557475	132576398	-	2143	1	426.981	403.584	376.059	Oat
NM_177461	chr15	79108983	79136901	+	6676	1	17.976	13.346	13.73	Micall1
NM_153580	chr7	126852433	126861463	-	1084	1	431.91	459.293	423.122	Ino80e
NM_013778	chr13	4191187	4205603	+	1221	1	110.105	106.64	134.142	Akr1c13
NM_010649	chr6	130044017	130067271	-	953	1	0	0	0	Klra4
NM_023503	chr8	47667178	47675159	-	2809	1	120.408	155.802	157.536	Ing2
NM_001012765	chr16	35154864	35305743	+	7003	1	0.35	0.347	0.259	Adcy5
NR_047528	chr15	102944062	102947946	-	2220	1	0	0	0	Hotair
NM_177662	chr3	81932601	81956725	+	3458	1	11.352	11.932	12.213	Ctso
NM_026821	chr4	80910686	80954301	+	1695	1	0	0	0	Lurap1l
NM_144914	chr5	139804952	139813243	-	1849	1	0	0	0.063	Tmem184a
NM_001290744	chr2	79707780	79810740	+	2970	1	0.024	0	0	Ppp1r1c
NM_010193	chr9	62791830	62811648	-	6486	1	57.855	67.523	66.91	Fem1b
NM_011962	chr5	136987019	136996646	+	3257	1	80.139	79.381	73.923	Plod3
NR_106124	chr2	25059811	25059873	+	62	1	2.328	0.816	3.774	Mir7664
NM_172700	chr4	121059237	121098210	-	3386	1	146.84	116.036	114.59	Zmpste24
NM_001002900	chr15	100364585	100383955	+	500	1	0	0	0	Higd1c
NM_178614	chr15	84192240	84216083	+	3429	1	131.319	149.235	131.56	Samm50
NM_001302377	chr9	111054834	111057244	-	1758	1	192.721	310.271	287.321	Ccrl2
NR_156694	chr11	16260591	16284551	+	3187	1	0	0	0	Vstm2a
NM_177832	chr18	82593597	82692734	-	9441	1	10.861	10.755	10.372	Zfp236
NM_178036	chr2	25682726	25686080	+	1097	1	0	0	0	Lcn10
NM_028191	chr19	39061006	39093948	+	1930	1	0	0	0	Cyp2c65
NM_009665	chr10	40287458	40302188	-	3196	1	368.015	284.252	237.35	Amd1
NM_198101	chr8	69808687	69821870	+	3902	1	99.015	108.311	97.818	Gmip
NR_153102	chr5	136057267	136064324	+	1131	1	0	0	0	Upk3bl
NM_022816	chr15	20665214	20666750	-	1534	1	1.035	1.45	1.754	Acot10
NR_026888	chr8	93811694	93813555	-	1861	1	0	0	0	4930488L21Rik
NM_029777	chr1	82316579	82445367	+	3501	1	115.406	111.127	110.592	Rhbdd1
NM_001134299	chr5	26114764	26121425	-	2977	1	0	0	0	Gm10220
NM_013741	chr17	13221188	13227658	+	1782	1	0	0	0	Smok2a
NM_016901	chr3	94433388	94436651	-	942	1	0	0.215	0	Oaz3
NR_152204	chr9	116189180	116194886	+	939	1	0	0	0	Gm4668
NM_001364215	chr8	54629616	54724368	-	3900	1	0	0	0	Wdr17
NM_001364370	chr8	84957667	84966076	-	1031	1	158.464	181.812	161.643	Rnaseh2a
NM_001311064	chr6	22875502	23052916	+	5489	1	0	0	0	Ptprz1
NM_001038621	chr1	160219174	160351571	-	6327	1	31.502	20.332	18.158	Rabgap1l
NR_045689	chr8	105269801	105275845	+	1622	1	3.114	4.022	4.219	Hsf4
NM_009849	chr2	25395874	25401323	+	1926	1	0	0	0	Entpd2
NM_001286028	chr17	46297483	46303271	+	1407	1	2.718	3.019	2.869	Dlk2
NM_133950	chr7	45872840	45883726	+	1518	1	130.919	132.078	128.166	Kdelr1
NM_001145830	chr2	134786164	135475258	+	6964	1	0.197	0	0.067	Plcb1
NM_022313	chr11	78073376	78080383	-	2002	1	119.85	110.983	110.271	Eral1
NM_172484	chr1	125913636	126492927	-	7057	1	0	0	0	Nckap5
NM_178258	chr10	19622028	19634681	+	2461	1	0.528	0.411	0.333	Il22ra2
NM_026281	chr6	146602276	146634592	-	3298	1	382.059	425.028	414.276	Tm7sf3
NM_001355275	chr17	35543101	35557180	+	2595	1	0	0	0	Cdsn
NM_027771	chr16	89507703	89508323	-	618	1	0	0.164	0	Krtap7-1
NM_001081746	chr1	85199611	85213762	+	1605	1	0.18	0.126	0.182	Gm7609
NM_001201415	chr5	66298725	66618817	-	6584	1	0	0	0	Apbb2
NM_031252	chr10	128296140	128298084	-	1353	1	7.68	7.624	10.809	Il23a
NM_011351	chr3	95164339	95174050	+	3593	1	0.321	0.253	0.26	Sema6c
NM_019925	chr12	112850876	112860916	-	2434	1	79.456	81.624	77.674	Gpr132
NM_183141	chr15	78667333	78718113	-	7531	1	0.268	0.027	0.062	Elfn2
NM_001356399	chr1	81076950	81300096	+	4546	1	0	0	0	Nyap2
NM_001009950	chr8	119479603	119501698	-	2609	1	0	0.019	0	Slc38a8
NM_145497	chr19	18632016	18652184	+	1619	1	24.559	24.58	24.713	Nmrk1
NR_045917	chrX	36910834	36911985	+	456	1	1.741	1.774	0.898	Gm15008
NM_029290	chr18	57533826	57731065	+	958	1	0	0	0	Ccdc192
NM_001347164	chr6	48537569	48541800	+	1702	1	0	0	0	Atp6v0e2
NM_001112739	chr7	46396468	46438704	+	4330	1	0.133	0.105	0	Kcnc1
NM_001081070	chr17	26195999	26199087	-	1708	1	0.169	0.03	0.034	Pdia2
NM_001109970	chrX	24948452	24971388	-	913	12	0	0	0	Gm10486
NM_013702	chr5	139543898	139548178	+	2088	1	0	0.048	0	Uncx
NM_080510	chr2	122160700	122179027	+	1749	1	0.413	0.578	0.569	Trim69
NM_009577	chr7	10487224	10495381	-	4185	1	2.724	3.117	2.656	Zik1
NM_016669	chr7	120186380	120201989	-	1251	1	0	0	0	Crym
NM_153117	chr11	52396428	52408723	+	2462	1	314.267	323.976	332.133	9530068E07Rik
NM_177184	chr9	67840351	67997744	+	13591	1	31.677	20.031	20.853	Vps13c
NM_172713	chr5	92284010	92310024	-	4996	1	144.469	110.282	97.977	Sdad1
NM_011770	chr1	69531210	69685960	-	9411	1	0	0	0	Ikzf2
NM_001327810	chr11	89390223	89696936	-	4901	1	0	0	0	Ankfn1
NM_007582	chr11	107703218	107716476	-	1197	1	0	0	0	Cacng1
NM_001039124	chr4	115884400	115887882	+	863	1	0	0	0	Kncn
NM_015781	chr10	111473227	111498150	+	2730	1	174.908	160.218	147.418	Nap1l1
NM_172500	chr12	104929933	105009809	-	5078	1	21.515	18.641	19.076	Syne3
NM_001005481	chr17	38130249	38131190	-	940	1	0	0	0	Olfr132
NM_198659	chr3	139205893	139710299	+	2802	1	0	0	0	Stpg2
NM_009102	chr3	129808575	129822505	-	1385	1	0.573	0.256	0.338	Rrh
NM_027351	chr1	58430993	58445486	-	891	1	95.407	87.228	85.61	Ppil3
NR_037982	chr9	88841798	88858801	-	2751	1	9.443	5.202	4.912	9330159M07Rik
NM_001348172	chr9	54165937	54228914	-	2430	1	0	0	0	Cyp19a1
NM_023431	chr10	80226598	80245144	+	3701	1	103.223	109.343	101.328	Pwwp3a
NM_001370960	chr12	53248432	54072172	+	6015	1	0.024	0.017	0.01	Npas3
NM_001330702	chr12	100548440	100725120	-	5622	1	79.928	64.525	64	Rps6ka5
NM_025687	chr9	50557148	50561268	-	610	1	0.473	0.332	0.767	Tex12
NM_010552	chr1	20730905	20734496	+	1166	1	0	0	0	Il17a
NM_007528	chr11	70224127	70229798	-	3415	1	0.211	0.267	0.086	Bcl6b
NM_028918	chr11	100545608	100572566	+	2828	1	27.252	32.507	32.93	Ttc25
NM_178768	chr6	116692725	116716758	-	3328	1	0	0.015	0	Tmem72
NM_146989	chr19	13780548	13781614	+	1064	1	0	0	0	Olfr1496
NM_001003949	chr10	79977120	79984260	-	2140	1	19.659	25.141	24.929	Tmem259
NR_035519	chr4	139967526	139967620	-	94	1	0	0	0	Mir2139
NM_146957	chr16	19605725	19606666	-	940	1	0	0	0	Olfr170
NM_021406	chr17	48232739	48246924	+	3019	1	108.829	118.283	143.749	Trem1
NM_001099347	chrX	28931804	28954702	-	910	12	0	0	0	Gm10230
NM_021317	chr15	81407088	81408273	-	1183	1	24.278	15.174	15.23	Dnajb7
NM_153533	chr15	102102934	102116401	+	4730	1	0.58	0.748	0.903	Tns2
NM_183177	chr17	32795676	32809931	-	3530	1	0.02	0.229	0.298	Zfp811
NM_147105	chr9	39993812	39994747	+	934	1	0	0	0	Olfr978
NM_009060	chrX	20549818	20562087	+	1565	1	0	0	0	Rgn
NM_001290551	chr4	94739289	94874976	+	4525	1	0	0	0	Tek
NM_025550	chr14	14112185	14120945	-	1327	1	408.83	429.411	412.379	Psmd6
NM_011839	chr3	86546050	86548283	-	2231	1	0.55	0.181	0	Mab21l2
NM_001168489	chr19	6335013	6340894	+	2632	1	239.217	249.814	248.651	Men1
NM_009929	chr10	77052179	77166530	-	5000	1	0.159	0.192	0.164	Col18a1
NM_001100109	chr12	55155104	55189213	+	3268	2	66.002	58.241	60.554	Srp54b
NM_001168255	chr15	73577424	73596526	-	6578	1	18.43	26.882	24.508	Slc45a4
NM_001363282	chr11	23008347	23023742	+	1951	1	3.921	3.11	4.347	Fam161a
NM_001081284	chr4	96723887	96785160	-	1626	1	0	0	0	Gm12695
NM_026071	chr11	115614181	115628295	-	2445	1	149.136	157.923	156.395	Slc25a19
NM_145437	chr11	114982446	114989886	-	2431	1	18.85	18.2	21.921	Cd300ld
NM_173411	chr8	58911755	58914298	+	1600	1	0	0	0	BC030500
NM_013811	chr17	30626936	30875264	+	14488	1	0.628	0.356	0.323	Dnah8
NM_001081678	chr6	28239931	28261924	-	4210	1	260.779	206.564	235.886	Zfp800
NM_177909	chr9	94669892	95230452	+	3474	1	3.49	2.271	3.031	Slc9a9
NR_027860	chr14	73025603	73026890	+	1287	1	0	0	0	Gm9199
NM_001083937	chrX	7884244	7894027	+	2407	1	103.612	98.023	83.819	Slc35a2
NM_175090	chr4	62360701	62391769	+	3737	1	162.148	150.034	142.162	Slc31a1
NM_020518	chr9	37539255	37544205	+	1161	1	0	0.131	0.202	Vsig2
NM_198711	chr3	130180845	130599883	+	6716	1	0.021	0	0.017	Col25a1
NM_024218	chr16	55966275	55971437	+	671	1	534.928	613.951	547.383	Rpl24
NM_001368390	chr7	44708730	44719848	+	730	1	0	0	0	Izumo2
NM_001081034	chr17	87990859	88065291	-	3994	1	64.737	59.416	67.415	Fbxo11
NM_207537	chr7	48642863	48643801	-	937	1	0	0	0	Mrgprb3
NR_045705	chr9	61138515	61145259	+	1956	1	0	0	0	I730028E13Rik
NM_031261	chrX	9033486	9034333	+	845	1	0	0	0	Fthl17e
NM_001359081	chr5	105115767	105139586	-	4290	1	1.177	0.943	1.554	Gbp4
NM_001177627	chr2	27021367	27027998	-	1961	1	65.355	87.44	103.24	Slc2a6
NM_146433	chr2	85429883	85430827	-	943	1	0	0	0	Olfr994
NM_001310481	chr15	50654759	50889049	-	9864	1	24.157	33.603	35.32	Trps1
NM_183112	chr2	92382918	92383603	+	359	1	8.442	10.141	12.709	1700029I15Rik
NM_001347459	chr19	57032733	57119024	-	6081	1	42.982	43.847	44.836	Ablim1
NM_029726	chr10	33083483	33476709	+	4474	1	0	0	0	Trdn
NM_023463	chr17	35067325	35070048	+	955	1	0	0	0	Ly6g6c
NR_003555	chr7	7212996	7278289	-	1592	1	3.717	4.479	2.535	Vmn2r29
NM_001166394	chr8	105280409	105289528	-	3147	1	7.751	7.118	7.212	4931428F04Rik
NM_001195693	chr9	92193093	92210234	+	1404	1	0	0	0	Plscr5
NM_145536	chr2	153065955	153081735	+	2194	1	31.97	20.328	18.077	Ccm2l
NR_045961	chr14	67332042	67397742	-	770	1	0	0	0	4930438E09Rik
NM_019815	chr9	99690797	99710063	-	2829	1	0	0	0	Cldn18
NM_001130030	chr4	134211968	134227383	-	1497	1	0	0	0	Catsper4
NM_017378	chr18	38267092	38284401	-	5581	1	0.026	0	0.021	Pcdh12
NR_037680	chr10	23785347	23785451	-	104	1	104.081	93.353	67.495	Snora33
NM_177814	chr14	27622407	28478537	+	6100	1	0	0.017	0.201	Erc2
NM_001290468	chrX	51386637	51680477	-	4427	1	0	0	0	Hs6st2
NM_001205314	chr1	52119438	52161865	+	5126	1	68.432	62.522	64.487	Stat1
NM_001164235	chr8	75448694	75984507	+	2145	1	0	0	0	Iqcm
NM_201245	chr11	59662495	59780860	+	8693	1	13	11.075	11.332	Mprip
NM_199159	chr6	42405529	42406494	+	964	1	0	0	0	Tas2r135
NM_001290742	chr4	133584373	133591735	+	1280	1	137.785	166.749	164.702	Gpn2
NM_009103	chr7	102441695	102469771	+	3976	1	409.145	437.773	381.546	Rrm1
NM_023284	chr1	169497934	169531464	-	2389	1	200.086	178.897	173.357	Nuf2
NR_110368	chr2	152415587	152444330	+	1614	1	0	0	0	6820408C15Rik
NM_145419	chr10	62383137	62422457	-	3463	1	0.042	0.029	0	Hkdc1
NR_045036	chr4	129703169	129742303	-	2589	1	169.355	163.182	160.62	Khdrbs1
NM_001034100	chrX	14211148	14211657	+	507	1	0	0	0	H2al1n
NM_147078	chr2	86422719	86423674	-	954	1	0	0	0	Olfr1062
NM_001253820	chr15	79360684	79403239	-	2872	1	39.75	34.65	40.491	Tmem184b
NM_133747	chr17	75537086	75551946	-	2807	1	113.244	90.702	82.565	Fam98a
NM_153419	chr7	45825223	45830789	-	1893	1	372.973	420.609	359.657	Grwd1
NM_025521	chr10	80318255	80320548	-	1655	1	442.262	594.113	581.67	2310011J03Rik
NM_020579	chr1	171270328	171276895	+	1988	1	286.763	322.269	374.514	B4galt3
NM_001171582	chr10	127296221	127311786	-	2939	1	182.849	170.985	152.598	Mars
NM_144880	chr1	191351981	191397041	-	3067	1	55.622	51.061	55.787	Ppp2r5a
NR_040395	chr9	81631930	81645156	+	1603	1	0	0	0	D430036J16Rik
NM_001368634	chr15	58899931	58933738	-	1754	1	37.274	35.575	40.253	Tatdn1
NM_001357863	chr3	95006590	95015457	-	4743	1	105.513	87.923	98.603	Zfp687
NM_001166464	chr13	57421195	57908332	-	3128	1	0	0	0	Spock1
NM_019443	chrX	37187589	37191238	-	488	1	131.608	153.563	171.651	Ndufa1
NM_001276431	chr2	164596458	164613626	-	1520	1	0	0	0	Wfdc8
NM_001359618	chr10	121587380	121626332	-	5953	1	118.554	89.283	80.752	Xpot
NR_046164	chr17	15231585	15240783	-	1174	1	0	0.043	0	Gm5091
NM_026155	chr3	65379657	65392553	-	2878	1	584.998	409.641	375.263	Ssr3
NM_183294	chr12	69746848	69790707	-	1677	1	0	0	0	Cdkl1
NM_028133	chr12	54178981	54203874	-	2669	1	65.674	69.152	77.958	Egln3
NM_183029	chr16	22059009	22163299	-	3881	1	0.316	0.417	0.286	Igf2bp2
NM_001362541	chr11	51263114	51281770	+	1850	1	702.746	572.325	569.179	Clk4
NM_001313933	chr11	77718614	77725293	-	652	1	0.553	0.388	0.359	Cryba1
NM_019786	chr10	121546456	121586794	-	3007	1	196.137	191.989	200.212	Tbk1
NM_001004365	chr5	25759973	25850691	+	2100	1	0.137	0.626	0.418	Actr3b
NM_001290817	chr11	55394159	55420080	-	2626	1	0.11	0.154	0.245	Sparc
NM_029532	chr5	124483155	124491122	+	1088	1	48.749	49.822	52.151	Snrnp35
NM_001174154	chr18	36952648	37841872	+	4615	1	14.026	10.004	8.353	Gm37013
NM_172514	chr15	66526212	66561046	-	2919	1	10.408	10.377	19.619	Tmem71
NM_001037752	chr2	152593191	152596485	-	384	1	0	0	0	Defb45
NM_146260	chr9	110865687	110880073	-	2778	1	0.026	0	0	Tmie
NM_173864	chr6	124624625	124636085	-	2649	1	0	0	0.11	C1s2
NM_001167898	chr8	80611039	80695557	+	6616	1	0	0	0	Frem3
NM_030082	chr11	58948911	58949372	+	459	1	0	0	0	Hist3h2ba
NM_146890	chr17	37850594	37851553	+	958	1	0	0	0	Olfr126
NM_001081176	chr13	81673837	81711013	-	3050	1	112.124	105.36	82.22	Polr3g
NM_009844	chr7	126408448	126414870	-	2419	1	0	0	0	Cd19
NR_038018	chr10	99638731	99641920	-	2503	1	0	0	0	Gm18409
NM_026944	chr2	93980634	94010730	-	1219	1	114.844	110.714	103.219	Alkbh3
NM_145425	chr11	21572281	21898686	+	2423	1	4.586	4.028	5.142	Wdpcp
NM_011089	chr7	3836810	3845051	-	3452	1	3.721	5.64	8.761	Pira2
NM_001363095	chr2	149830783	150004392	+	2107	1	0	0	0	Syndig1
NM_027018	chr10	112060189	112078510	+	889	1	0	0	0	Glipr1l1
NM_020027	chr17	35149086	35164877	-	6825	1	52.073	46.373	53.645	Prrc2a
NM_001102410	chr16	22987335	23029101	-	1673	1	0	0	0	Kng2
NR_105868	chr1	133726558	133726645	-	87	1	0	0	0	Mir6903
NM_001310658	chr1	70725715	70885381	+	4504	1	0	0.022	0	Vwc2l
NM_177802	chr12	8528483	8599066	-	1898	1	0	0	0	Slc7a15
NM_177236	chrX	73503086	73573270	+	6725	1	0	0.008	0	Atp2b3
NM_021307	chr7	24112320	24127952	+	3500	1	2.021	1.965	2.256	Zfp112
NM_008811	chr3	141210004	141212355	-	2349	1	0	0	0	Pdha2
NM_198884	chr6	120200753	120294897	-	6334	1	0	0.016	0.018	B4galnt3
NM_001145929	chr4	151982638	151988986	-	1007	1	189.758	218.082	212.374	Thap3
NM_153052	chr14	56165796	56174599	-	949	1	0	0	0	Gzmn
NM_001163589	chr15	99055174	99058978	+	1758	1	0	0	0	Prph
NM_146847	chr2	86753795	86754736	-	940	1	0	0	0	Olfr1090
NM_001368869	chr4	150148887	150169042	+	2173	1	0	0	0	Slc2a7
NM_183087	chr7	64756096	65156528	-	4742	1	0	0	0	Fam189a1
NM_010770	chr12	8947929	8972028	+	3004	1	0	0	0.039	Matn3
NR_152224	chr18	57774164	57779995	-	2959	1	0	0	0	Gm19519
NM_007529	chr3	87987531	88000356	-	3251	1	0	0	0	Bcan
NR_073437	chr7	90442781	90448043	+	4001	1	29.128	26.3	25.659	Crebzf
NM_001359921	chr14	12372560	12823079	-	5341	1	0	0.019	0	Cadps
NM_176844	chr9	54980880	55007779	+	2730	1	0	0	0	Chrna5
NM_007572	chr4	136895916	136898844	-	1077	1	0	0	0	C1qa
NM_145920	chr5	37338478	37425054	+	4089	1	0	0	0	Evc2
NM_001368725	chr3	146645189	146683264	-	1462	1	0.099	0	0.08	4930503B20Rik
NM_175678	chr9	24098018	24316398	+	3779	1	0	0	0	Npsr1
NM_001197046	chr17	8165518	8196470	+	3139	1	300.42	236.383	209.869	Fgfr1op
NM_001081458	chr12	110485797	110571690	+	2296	1	387.182	377.704	371.993	Ppp2r5c
NM_027117	chr12	69296681	69310687	+	1931	1	282.895	355.036	348.611	Klhdc2
NM_018828	chr2	90745558	90781020	+	4483	1	271.571	215.608	215.389	Fnbp4
NM_001287180	chr15	80255184	80257545	+	1440	1	1343.58	1365.07	1314.57	Atf4
NM_001290822	chr4	143267409	143299564	-	1793	1	0.322	1.128	0.946	Pdpn
NM_001159902	chr6	128609227	128622934	-	1168	1	0.062	20.391	34.256	Klrb1a
NR_110449	chr11	80850381	80858300	-	1149	1	0	0	0	4930507D10Rik
NM_172119	chr12	110279230	110281097	+	1865	1	0	0	0	Dio3
NM_080471	chr4	32804035	32923505	-	4555	1	0	0	0	Ankrd6
NM_001011536	chr7	102856321	102858765	-	1062	1	0	0	0	Olfr566
NM_001199146	chr2	26315533	26348237	+	3171	1	23.554	15.946	15.145	Gpsm1
NM_001114361	chr17	83350931	83480359	+	5417	1	182.544	182.409	198.067	Eml4
NM_145482	chr16	93583461	93603815	-	1811	1	23.51	31.663	32.203	Setd4
NM_010921	chr14	69190692	69194658	+	3133	1	0	0	0	Nkx3-1
NM_001357842	chr1	59524294	59636416	+	3497	1	0.083	0.058	0.067	Gm973
NM_026992	chr2	105966708	106003549	-	1191	1	121.18	112.128	117.139	Dnajc24
NM_182805	chr15	76696726	76699675	+	1775	1	20.734	18.004	14.072	Gpt
NM_025619	chr2	32777413	32784405	-	1664	1	1.084	1.519	1.336	Cfap157
NM_207016	chr6	131677960	131678886	-	925	1	0	0	0	Tas2r106
NM_025480	chr5	38260185	38269634	+	1284	1	142.246	160.598	157.036	Tmem128
NM_145950	chr4	15996354	16013888	-	3417	1	192.201	147.732	148.302	Osgin2
NM_148939	chr17	35113946	35115509	-	1158	1	17.885	39.169	43.745	Ly6g5b
NM_177880	chr5	143181017	143205068	+	2148	1	0.101	0.071	0	Spdye4b
NM_001357387	chr1	74236517	74268209	+	1406	1	2483.14	3107.33	3282.08	Arpc2
NM_017382	chr9	64715300	64737756	-	2326	1	176.249	171.459	174.758	Rab11a
NM_133743	chr7	24636570	24641118	+	1622	1	0.044	0.624	0.289	Lypd3
NM_001081117	chr7	135689788	135716379	-	10059	1	157.181	154.689	170.271	Mki67
NM_001357354	chr9	79815051	79830982	-	3760	1	2.514	2.327	2.287	Filip1
NM_175495	chr13	76054851	76056996	-	2143	1	5.859	5.687	5.705	Gpr150
NM_001310659	chr1	72825387	72852471	+	924	1	0	0	0	Igfbp2
NR_155206	chr12	69168814	69179012	+	778	1	145.716	170.092	165.713	Lrr1
NM_011206	chr1	34459746	34473779	+	1556	1	50.968	55.668	57.857	Ptpn18
NM_027581	chr14	75084303	75130883	-	2507	1	0.029	0.202	0.117	Lrrc63
NM_001163700	chr10	89454234	89506658	-	1974	1	0	0	0	Nr1h4
NM_178737	chr9	39587396	39604124	-	4271	1	0	0	0	AW551984
NR_028534	chr7	44249855	44249938	+	83	1	6.086	6.092	6.343	Snord88c
NR_105806	chr9	58221150	58221254	+	104	1	60.367	51.052	56.808	Mir6385
NM_146829	chr9	39128167	39145070	+	1035	1	0	0	0	Olfr27
NM_001199997	chrX	62283499	62292078	+	1925	1	0	0	0	4933402E13Rik
NM_001293677	chrX	73214333	73222453	+	1145	1	0	0.132	0	Xlr4b
NR_015605	chr9	46913603	46927366	+	2581	1	0	0	0	2900052N01Rik
NM_001370846	chr8	70702025	70717650	+	6010	1	0.024	0.126	0.097	Iqcn
NM_028744	chr5	52741574	52769344	+	3062	1	403.233	294.016	290.415	Pi4k2b
NR_028559	chr8	110838535	110838598	-	63	1	1.145	2.408	0.929	Snord111
NM_001243238	chr1	16065979	16093325	-	994	1	0.218	0.509	0.353	4930444P10Rik
NM_172692	chr4	43566928	43578864	-	3516	1	65.964	82.508	81.921	Gba2
NM_026063	chr17	27122665	27133891	-	467	1	156.841	225.544	230.601	Uqcc2
NM_177624	chr14	13670876	13683148	+	1234	1	0	0	0	Sntn
NR_128564	chrX	146999405	146999509	+	104	1	0	0	0	Gm22650
NM_001362433	chr14	16249314	16311537	+	2334	1	104.441	102.735	114.836	Ngly1
NM_027788	chr2	155829183	155834852	-	2329	1	0.217	0.326	0.327	Fam83c
NM_025495	chr13	49464059	49652731	-	1044	1	48.73	47.272	50.82	Cenpp
NR_073370	chr16	4964288	4978963	+	2824	1	17.044	13.573	13.92	4930451G09Rik
NM_001204913	chr1	25276404	25277954	-	1548	1	0	0	0	Gm20172
NM_172118	chr2	156775464	156781657	+	1077	1	0	0.047	0	Myl9
NM_001159275	chr18	37637378	37638723	-	1343	1	1.075	1.506	2.7	Slc25a2
NM_027763	chr17	48359916	48367176	+	1242	1	0.116	0	0.047	Treml1
NM_025529	chr19	4000580	4002102	+	780	1	65.501	70.857	52.871	Nudt8
NM_010294	chr5	97455130	97457023	-	1891	1	0.114	0.027	0.186	Gk2
NM_011452	chr13	33027414	33040588	+	1950	1	0	0	0.03	Serpinb9b
NM_183165	chr6	142345697	142362624	+	2141	1	102.093	97.873	96.91	Pyroxd1
NM_146238	chrX	166170454	166190512	+	1856	1	10.848	9.427	8.1	Gemin8
NR_037245	chr19	60774331	60774397	-	66.5	2	18.448	5.323	7.037	Mir3084-1
NM_018729	chr1	171559193	171585316	+	3747	1	52.307	41.727	53.75	Cd244a
NM_009313	chr6	82402475	82560104	+	5018	1	0.201	0.02	0.14	Tacr1
NM_001011533	chr7	105288095	105289060	+	964	1	0	0	0	Olfr688
NR_046182	chr13	93094833	93098968	+	2986	1	0	0	0	A630019I02Rik
NM_024210	chr11	59208361	59210734	+	1232	1	204.656	265.431	283.22	2310033P09Rik
NM_001287172	chr4	137741731	137766475	-	2535	1	0	0	0	Alpl
NM_018754	chr4	133600556	133602168	-	1610	1	13.895	11.307	12.644	Sfn
NM_177290	chr12	119162803	119238276	-	3080	1	0	0	0	Itgb8
NM_001168223	chr6	128971160	128984707	+	2284	1	10.047	7.638	6.48	Clec2g
NR_131005	chr16	50783409	50784091	+	412	1	0	0	0	1700116B05Rik
NM_001042407	chr4	155067030	155072406	+	1639	1	96.29	93.851	77.768	Pex10
NM_178789	chr15	94629185	95096097	+	2771	1	0	0	0	Tmem117
NM_001105186	chr7	85857547	85875938	-	2549	1	0	0	0	Vmn2r73
NR_035516	chr9	104426113	104426187	+	74	1	0	0	0	Mir2136
NM_024290	chr7	143665807	143685875	-	3278	1	5.217	3.594	4.8	Tnfrsf23
NM_007435	chrX	73716597	73738534	+	3636	1	37.252	38.634	45.287	Abcd1
NM_026251	chr2	122120108	122186189	-	2414	1	0.149	0.126	0.024	Patl2
NM_001370879	chr7	33063465	33064646	+	278	2	0	0	0	Scgb1b15
NM_028484	chr16	3905798	3908689	-	1092	1	20.287	30.053	27.48	1700037C18Rik
NR_040666	chr4	45234723	45243990	-	412	1	0	0	0	Frmpd1os
NM_008167	chr6	63256006	64668284	+	5862	1	0	0	0	Grid2
NM_133776	chr17	43270347	43324406	+	3486	1	0.021	0.102	0	Adgrf1
NM_001305158	chr11	106654213	106715281	-	3013	1	100.64	104.673	105.692	Pecam1
NM_001289875	chrX	150826917	150857407	+	4358	1	0	0	0	Itih5l-ps
NM_024254	chr2	112379211	112414237	+	2871	1	276.987	255.102	244.19	Katnbl1
NM_001011785	chr2	85330967	85331896	-	928	1	0	0	0	Olfr987
NM_146897	chr2	88987265	88988200	-	934	1	0	0	0	Olfr1214
NM_029963	chr2	127587426	127603986	+	1420	1	112.258	121.252	112.542	Mrps5
NM_001110513	chr2	130295939	130370481	+	2651	1	0	0.019	0.022	Ebf4
NR_104441	chr5	122239495	122264460	-	3980	1	194.948	311.654	331.764	Tctn1
NM_001177419	chr9	109322886	109339659	-	1666	1	0	0	0	Fbxw28
NM_134240	chr13	23232115	23233041	-	925	1	0	0	0	Vmn1r222
NM_020491	chr19	5730306	5731732	-	695	1	247.533	302.96	261.084	Znrd2
NM_025360	chr9	89699203	89705043	-	1319	1	176.604	173.397	159.388	Tmed3
NR_028540	chr2	167065293	167065358	+	65	1	176.521	186.705	143.089	Snord12
NM_001195672	chr10	4509872	4564498	+	5525	1	0.026	0.183	0.116	Ccdc170
NM_172295	chr3	101813076	101836223	-	3549	1	0	0.028	0.033	Mab21l3
NM_026495	chr2	26055536	26122811	-	6362	1	4.492	2.901	3.338	Nacc2
NM_001356439	chr2	114516418	114654964	-	2631	1	40.017	29.002	23.501	Dph6
NM_025544	chr4	126046928	126055536	+	928	1	213.455	201.937	207.634	Mrps15
NM_172739	chr7	16494473	16614993	-	8384	1	5.19	5.344	5.247	Arhgap35
NR_030475	chr2	155356817	155356925	+	108	1	0.668	2.809	2.708	Mir695
NM_019936	chr17	87025561	87035808	+	1164	1	325.475	356.482	386.303	Cript
NR_045172	chr3	45280439	45378260	-	913	1	0	0	0	2610316D01Rik
NM_023167	chr9	21002737	21008837	+	1276	1	153.374	198.499	187.223	Mrpl4
NR_033571	chr14	20546293	20570680	+	745	1	2.131	0.95	1.492	1810062O18Rik
NR_105857	chr14	67859636	67859745	-	109	1	1.324	1.392	0	Mir6539
NM_008702	chr11	78567168	78697425	-	4483	1	18.334	13.039	11.691	Nlk
NR_156434	chr2	77410631	77519666	-	2561	1	0	0	0	Zfp385b
NR_105948	chr18	60958073	60958140	+	67	1	0	0	0	Mir6982
NM_010897	chr11	79339892	79581609	+	11787	1	41.392	24.513	25.429	Nf1
NM_001357256	chr8	105708289	105710245	+	1182	1	0.305	0.257	0.643	4933405L10Rik
NM_001360099	chr13	110054188	110280996	-	8484	1	0	0	0	Rab3c
NR_046279	chr7	133128251	133142457	+	1027	1	0.07	0	0.228	4930483O08Rik
NM_001190414	chr4	44034075	44072717	-	5596	1	83.652	67.211	59.478	Gne
NM_001029984	chr1	170907273	170912941	-	1277	1	0.17	0.079	0	Fcrlb
NM_028776	chr1	163929765	163955126	+	4352	1	119.221	124.022	122.892	Scyl3
NM_029342	chr1	74967346	75046639	-	840	1	18.642	27.149	23.816	Nhej1
NM_001291453	chr3	158067186	158561761	-	22405	1	0.499	0.501	0.548	Lrrc7
NR_028566	chr11	69073426	69073562	+	136	1	90.734	101.876	24.947	Snord118
NM_001033428	chr5	113226909	113239263	+	1820	1	0	0	0	Tmem211
NM_001360020	chr5	92652054	92675271	-	3341	1	0	0	0.018	Ccdc158
NM_001204931	chr10	80330145	80336441	+	1928	1	89.567	63.627	65.353	Reep6
NM_001364281	chr12	73997777	74267916	+	3500	1	0	0	0	Syt16
NM_138948	chr11	4736893	4747179	-	3021	1	11.107	14.027	14.987	Cabp7
NM_001355269	chr6	94604529	94700145	-	4799	1	3.985	2.729	3.364	Lrig1
NM_001327939	chr3	126921607	127409058	-	14259	1	0	0	0	Ank2
NM_009660	chr11	70344147	70352031	-	2398	1	0	0.169	0	Alox15
NM_199469	chr11	120379798	120437700	-	4571	1	31.495	28.486	29.856	Nploc4
NM_207227	chr11	52144593	52145528	-	934	1	0	0.108	0	Olfr1373
NM_025580	chr1	74285034	74287453	+	630	1	106.755	144.073	141.69	Pnkd
NM_001347534	chr5	149616845	149636336	-	3348	1	86.884	82.585	67.983	Hsph1
NM_001114529	chrX	11327822	11328151	+	328	1	0	0	0	H2al1j
NM_022428	chr8	92674289	92680956	+	3361	1	0	0	0	Irx6
NM_027709	chr6	129375513	129385503	-	1515	1	0.857	0.467	0.425	Clec12b
NM_001166638	chr10	100351093	100352002	+	906.8	4	0	0	0	Gm4303
NR_030698	chr10	7663371	7664623	+	1252	1	64.439	72.497	81.062	A630066F11Rik
NR_102343	chr4	141112978	141139796	-	3244	1	291.23	314.557	301.458	Szrd1
NM_053185	chrX	141165403	141474076	-	6601	1	0	0.015	0.027	Col4a6
NM_008971	chr15	94577948	94589824	-	2962	1	501.313	433.157	444.919	Twf1
NM_001100609	chrX	30329712	30352628	+	896	9	0	0	0	Gm10487
NR_110475	chr5	116312360	116318274	+	592	1	0	0	0	B230112J18Rik
NM_009236	chr2	181669837	181671640	-	1615	1	0	0.063	0.072	Sox18
NM_010512	chr10	87859052	87937047	+	7118	1	36.406	15.188	17.504	Igf1
NM_008563	chr1	20802968	20820312	-	3012	1	601.762	738.596	639.102	Mcm3
NR_152245	chr13	83721381	83741308	+	3586	1	0	0	0	C130071C03Rik
NR_138592	chr4	137724461	137729861	+	1838	1	0	0	0.159	Rap1gap
NM_030712	chr9	123806477	123811754	+	1889	1	8.137	3.239	5.326	Cxcr6
NM_001081193	chr10	120923411	120979330	-	4728	1	13.294	10.973	9.687	Lemd3
NM_133778	chr16	20695057	20703036	+	2263	1	0	0.313	0.362	Fam131a
NM_001361593	chr11	113684434	113694647	+	2068	1	117.142	156.222	149.945	D11Wsu47e
NR_105986	chr4	138316132	138316200	-	68	1	2.122	2.974	2.581	Mir7019
NM_026960	chr15	75862339	75867404	+	1763	1	83.951	85.615	84.309	Gsdmd
NM_027978	chr5	100654726	100674256	-	1703	1	115.723	140.356	124.617	Coq2
NM_001081499	chrX	139684996	139754218	+	5884	1	17.992	16.724	16.582	Tbc1d8b
NM_194333	chr1	75125542	75133890	-	2044	1	1.483	2.202	0.801	Slc23a3
NM_147000	chr16	58796779	58797942	-	1161	1	0	0	0	Olfr173
NM_080848	chr2	27515147	27536538	+	2887	1	227.286	208.64	188.272	Wdr5
NM_018763	chr9	95400926	95407270	-	6238	1	0	0	0.009	Chst2
NM_001040027	chr1	18260391	18265138	-	385	1	0	0	0	Defb41
NM_001011863	chr11	74269391	74270362	+	970	1	0	0	0	Olfr406
NM_023268	chr1	155778155	155812899	-	2480	1	80.077	84.657	98.688	Qsox1
NR_037955	chr6	134929092	134951718	+	580	1	266.752	298.775	336.653	Lockd
NM_020513	chr14	52462721	52467461	-	1861	1	0	0	0	Olfr1508
NM_153557	chr2	25459488	25461094	-	966	1	163.748	157.77	165.132	Paxx
NR_040608	chr2	120455698	120469367	-	2253	1	19.282	9.494	7.711	4931402G19Rik
NM_001143956	chr1	163702993	163725232	-	1047	1	0	0	0	Mettl11b
NM_001362271	chr12	83688152	83735095	+	2676	1	263.868	261.39	270.16	Psen1
NM_173783	chrX	92118879	92599572	-	2153	1	0	0	0	Mageb18
NM_027294	chr9	114789345	114844152	-	1058	1	8.048	5.735	6.966	Cmtm8
NM_146902	chr2	89111575	89112510	-	934	1	0	0	0	Olfr1221
NR_030450	chr12	69763835	69763944	-	109	1	0	0	0	Mir681
NM_026388	chr4	154157485	154160684	-	1736	1	171.303	264.51	330.386	Tprgl
NM_146397	chr16	59074155	59075078	-	922	1	0	0	0	Olfr190
NM_008101	chr11	120530727	120538984	+	1913	1	0	0	0	Gcgr
NM_001364896	chr17	24878231	24882011	+	2228	1	0.389	0.023	0.053	Igfals
NR_045149	chr6	139315597	139322576	-	1145	1	0	0	0	4922502N22Rik
NM_011909	chr6	121245906	121270917	+	1758	1	8.21	6.385	6.688	Usp18
NM_026233	chr8	83348472	83379402	+	1279	1	0	0.04	0	Mgat4d
NM_001080942	chr7	13554866	13571067	-	523	1	0	0	0	Bsph2
NM_020584	chr8	112011359	112020528	+	3594	1	59.453	59.275	57.112	Terf2ip
NM_013621	chr7	103767277	103771594	-	1352	1	0	0	0	Olfr69
NM_174874	chr1	93754905	93789602	+	3150	1	114.681	117.345	110.975	Atg4b
NM_030060	chr1	191098414	191108943	+	707	1	16.637	128.382	175.735	Batf3
NM_028420	chr16	20619215	20621278	-	1278	1	0.339	0.554	0.458	Camk2n2
NM_001347508	chr13	30749233	30766981	+	4748	1	0.106	0.98	1.072	Irf4
NM_001330304	chr11	53983115	54028104	-	2170	1	72.429	60.143	61.65	Slc22a4
NR_030447	chr6	129691535	129691643	+	108	1	0	0	0	Mir680-1
NM_133658	chr18	32240327	32270151	+	2664	1	43.476	46.542	41.083	Ercc3
NM_001276463	chr15	64086840	64312673	-	6115	1	133.327	102.968	96.845	Asap1
NM_021883	chr4	46039222	46116032	+	2859	1	53.535	51.893	55.795	Tmod1
NM_001195499	chr3	86786150	86920884	-	4085	1	0	0	0	Dclk2
NR_028128	chr8	123103058	123103105	+	47	1	116.688	128.029	100.812	Snord68
NM_001164658	chr7	29181532	29214033	-	3536	1	1.245	1.959	2.002	Catsperg1
NR_144494	chr6	103964035	103964684	-	649	1	0	0	0	Pou5f1-rs5
NM_001081133	chr2	142618345	142901464	-	5417	1	43.428	37.096	33.54	Kif16b
NM_001079822	chr6	72626371	72789045	-	2867	1	1.183	2.099	1.51	Tcf7l1
NM_001358490	chr16	73892306	74352879	-	7971	1	0	0	0	Robo2
NM_001359069	chr16	10420559	10447362	-	3088	1	49.775	63.306	52.699	Tvp23a
NM_001285805	chr16	42907645	43619123	+	3180	1	8.918	5.311	10.908	Zbtb20
NR_105782	chr16	50727132	50727245	+	113	1	28.737	51.908	53.837	Mir6363
NM_007381	chr1	66830839	66863309	-	1935	1	105.428	117.047	133.709	Acadl
NR_073123	chr15	76576359	76595811	+	2014	1	61.127	70.15	71.42	Adck5
NM_001164491	chr18	61799393	61911852	-	4189	1	0	0	0	Ablim3
NM_011704	chr10	23894688	23905343	+	2407	1	0	0	0	Vnn1
NM_001355712	chr1	4807823	4846735	+	2391	1	128.058	98.89	93.994	Lypla1
NM_054042	chr19	5068078	5070639	+	2559	1	0	0	0	Cd248
NM_175116	chr14	73237891	73240358	+	2465	1	225.885	252.256	249.55	Lpar6
NM_023633	chr12	83950608	83952953	+	2343	1	491.925	736.65	667.195	Riox1
NM_023907	chr11	34204341	34208089	-	2350	1	0	0	0	Foxi1
NM_001136086	chr18	43320979	43373272	-	5218	1	0	0	0	Dpysl3
NM_011491	chr11	31359441	31370061	-	1787	1	327.821	531.41	571.699	Stc2
NM_027236	chr19	5366813	5371511	+	2461	1	373.92	330.169	294.427	Eif1ad
NM_027013	chr3	95129719	95134012	-	863	1	196.252	230.858	250.386	Scnm1
NM_007800	chr14	56099885	56102574	-	991	1	0.146	0.306	0.472	Ctsg
NR_040476	chr16	36880519	36897189	-	2413	1	0.927	0.608	0.218	4930565N06Rik
NM_172385	chr7	37479109	37769752	-	4403	1	0	0	0	Zfp536
NM_138593	chr3	127536714	127553349	-	2106	1	144.119	163.775	168.488	Larp7
NM_001013773	chr5	138225904	138251875	+	2304	1	3.289	2.941	2.056	Nxpe5
NM_133933	chr6	88084473	88105304	+	3630	1	772.715	785.71	734.387	Rpn1
NM_008820	chr7	34912407	35044708	+	1836	1	144.129	164.505	149.361	Pepd
NM_021921	chr15	89453911	89462447	+	3525	1	0	0	0.05	Mapk8ip2
NM_183259	chr11	115900139	115906269	+	935	1	13.584	27.527	39.977	Smim5
NM_001285893	chr16	21423118	21644681	+	4978	1	12.728	17.187	17.462	Vps8
NM_027430	chr1	165461260	165481218	+	799	1	136.287	157.394	166.702	Mpc2
NM_001362697	chr2	32288326	32307913	+	4157	1	68.864	62.596	59.34	Golga2
NM_001357557	chr7	30160487	30169741	-	2816	1	64.629	52.954	53.469	Zfp146
NM_023304	chr10	79755109	79757522	+	1055	1	1.71	1.965	1.552	Fgf22
NM_001002005	chr15	89059726	89070907	+	3407	1	0.36	0.95	1.339	Panx2
NM_001361659	chr12	29528384	29923209	+	7031	1	0	0	0	Myt1l
NM_172553	chr10	103007847	103028777	-	2487	1	0	0	0	Alx1
NM_001114116	chr7	44384126	44400030	+	2458	1	2.055	0.926	1.547	Syt3
NM_001359844	chr15	37366175	37792088	-	3601	1	0	0	0	Ncald
NR_015497	chr8	122445268	122451322	-	624	1	35.619	32.495	40.778	Gm20735
NM_016970	chr6	122270597	122282833	-	1357	1	0	0	0	Klrg1
NM_026703	chr2	36036324	36049338	-	789	1	396.848	533.218	512.894	Ndufa8
NM_027238	chr4	83220301	83324189	-	8742	1	0.594	1.429	2.175	Ttc39b
NM_001033876	chr15	72506986	72547699	-	7758	1	0	0.013	0	Kcnk9
NM_001033633	chr15	91267691	91573261	-	6529	1	0	0.015	0	Slc2a13
NM_001290279	chr1	192101384	192138040	-	1625	1	141.927	119.803	136.25	Rcor3
NM_145495	chr19	5050808	5057071	+	4164	1	2.218	0.996	1.292	Rin1
NM_001359910	chr5	97086984	97111596	-	2267	1	56.342	50.388	52.303	Paqr3
NR_030453	chr13	50544626	50544734	-	108	2	0	0	0	Mir683-1
NM_153177	chr4	126489543	126533458	-	6501	1	3.075	1.081	1.476	Ago4
NM_001359573	chr9	108826045	108852969	+	11805	1	14.463	11.355	10.366	Celsr3
NM_020000	chr4	118409337	118415824	+	1878	1	257.065	277.225	265.535	Med8
NR_033554	chr17	24409481	24414513	-	1478	1	21.776	21.349	23.826	D330041H03Rik
NM_147045	chr7	105143350	105144309	-	958	1	0	0	0	Olfr683
NR_151744	chr8	126978041	126979438	-	322	1	0	0	0	Gm29688
NM_175121	chr15	96687392	96699728	-	4640	1	533.987	400.54	420.488	Slc38a2
NM_025578	chr6	92169523	92184023	-	6059	1	97.483	88.447	84.205	Mrps25
NM_001358087	chr7	93178980	93184176	-	848	1	6.382	6.977	6.829	Gm15501
NM_001135115	chr11	58183843	58190198	+	2698	1	0.722	1.274	0.759	Gm12250
NR_105870	chr10	24910664	24910733	+	69	1	24.054	10.26	11.021	Mir6905
NM_054092	chr13	61564630	61570127	-	1357	1	0	0	0	Cts3
NM_175028	chr18	80127135	80151482	-	4182	1	109.78	117.274	120.642	Adnp2
NR_105996	chr5	115580949	115581009	+	60	1	12.027	12.642	9.749	Mir7029
NM_008740	chr11	103821783	103954056	-	3742	1	150.978	138.077	144.598	Nsf
NM_019727	chr9	66088127	66124886	-	2062	1	289.735	301.066	321.017	Snx1
NM_146742	chr2	112129871	112130815	-	943	1	0	0	0	Olfr1316
NM_011782	chr16	85858157	85901125	-	8094	1	0	0.012	0	Adamts5
NM_030704	chr5	116408491	116422864	-	1811	1	0	0	0	Hspb8
NM_027722	chr10	95547007	95564146	-	3203	1	103.524	131.506	207.849	Nudt4
NR_045761	chr14	115396551	115409552	-	557	1	0	0	0	4930505G20Rik
NM_001145879	chr13	90883449	90905355	-	1167	1	0	0	0.05	Atp6ap1l
NM_153525	chr7	109972187	109986230	-	3610	1	106.025	93.904	90.984	Tmem41b
NM_133216	chr19	52991180	53038654	-	2498	1	254.215	278.963	239.673	Xpnpep1
NM_001270435	chr4	119322893	119415521	-	3450	1	0.063	0	0	Ccdc30
NR_130637	chr11	32095259	32101228	-	2589	1	0	0	0	Gm12108
NM_133256	chr5	75075601	75077893	+	1661	1	0	0	0	Gsx2
NM_026808	chr14	55575674	55576952	+	908	1	0.159	0.111	0.129	Fitm1
NM_025850	chr7	133776891	133881532	+	1961	1	0	0	0	Fank1
NM_001033267	chr11	116441325	116454347	-	2146	1	0.168	0.094	0.191	Qrich2
NM_080470	chr15	85064689	85131957	-	4013	1	0.036	0	0	Smc1b
NM_001177508	chr14	50533414	50534349	+	934	1	0	0	0	Olfr743
NR_040474	chr16	70616425	70624822	+	607	1	0	0	0	D16Ertd519e
NR_108098	chr2	78051177	78194430	+	1031	1	0	0	0	4930440I19Rik
NM_001145832	chr8	95099828	95113342	-	2907	1	0.521	0.07	0.06	Kifc3
NM_001111016	chr7	48959073	49610088	+	11015	1	22.491	18.909	17.673	Nav2
NR_131149	chr12	26091962	26210505	-	874	1	0	0	0	Gm29687
NM_001363325	chr5	135052957	135064959	-	1596	1	189.856	199.096	192.383	Bud23
NR_015458	chr1	182300834	182303289	+	684	1	0	0	0	1700047M11Rik
NR_045569	chrX	157698973	157752591	+	1122	1	0	0	0	Smpx
NM_146253	chr2	37425500	37430919	-	4531	1	62.177	50.131	47.083	Zbtb6
NM_012058	chr1	182124737	182132415	+	1383	1	787.892	916.66	924.426	Srp9
NM_001364707	chr10	88379268	88447323	+	5234	1	167.57	122.551	128.279	Gnptab
NM_031188	chr4	60498013	60501960	-	917	1	0	0	0	Mup1
NM_008359	chr6	120463197	120483727	+	3955	1	228.804	227.86	283.678	Il17ra
NR_028378	chr2	18027249	18030577	+	3328	1	1.583	1.884	1.266	Gm17762
NM_001005370	chrX	153832293	153834240	+	1302	1	0	0	0	Spin2c
NM_146865	chr2	85399602	85400531	-	928	1	0	0	0	Olfr992
NM_024274	chr13	36117643	36537595	+	1887	1	37.095	40.732	42.624	Fars2
NM_146980	chr2	90281647	90282573	-	925	1	0	0	0	Olfr1272
NM_009979	chr2	148835147	148838737	+	681	1	0	0	0	Cst9
NM_020277	chr7	143071529	143094642	-	4356	1	0.033	0	0.04	Trpm5
NR_037277	chr4	40993695	40993758	+	63	1	24.054	8.829	8.357	Mir3094
NR_040352	chr8	25302650	25306270	-	2292	1	0	0	0	5430421F17Rik
NM_009353	chr8	107069402	107096545	-	2652	1	31.755	41.147	60.216	Terf2
NM_001045523	chr2	118901615	118924524	+	4419	1	19.563	23.847	23.152	Bahd1
NM_007989	chr15	76668224	76669948	-	1361	1	0.106	0.223	0.258	Foxh1
NM_001290441	chr7	12897809	12909083	+	2981	1	66.716	66.46	64.422	Zscan22
NR_033206	chr18	32816860	32819799	+	1134	1	16.927	14.67	14.134	Tslp
NM_009144	chr3	83766321	83774314	+	1996	1	0.362	0.025	0.352	Sfrp2
NM_010249	chr2	126639019	126675592	-	1437	1	253.548	289.11	269.153	Gabpb1
NM_182993	chr7	45163921	45176139	+	2926	1	0	0.104	0.12	Slc17a7
NM_026580	chr12	103388681	103406350	+	2805	1	28.093	21.272	21.188	Otub2
NM_001104635	chr6	123492508	123533406	-	2555	1	0	0	0	Vmn2r21
NM_001357254	chr8	116969595	116978653	-	2855	1	1.845	2.125	2.418	1700030J22Rik
NM_001356570	chr5	87925579	87932550	+	869	1	0	0	0	Csn3
NM_001251890	chrX	74966844	74969125	-	1683	1	0.172	0.18	0.174	Gm38425
NM_026983	chr6	136907387	136922180	-	944	1	14.677	12.374	12.021	Erp27
NM_001146212	chr17	47368887	47378679	+	1011	1	354.103	380.821	357.57	Mrps10
NM_001331226	chr16	17509212	17526333	+	3059	1	52.465	51.674	47.921	Lztr1
NM_001104542	chr17	18298281	18326441	+	2567	1	0	0	0	Vmn2r93
NM_001164034	chr6	126101412	126166744	-	1423	1	0	0	0	Ntf3
NM_026277	chr8	107412489	107425038	-	1636	1	463.984	497.068	430.136	Nob1
NM_001282102	chr6	80018877	80024932	+	3625	1	0	0	0	Lrrtm4
NM_178386	chr3	40708871	40726094	+	2102	1	0.069	0	0	Slc25a31
NM_001033431	chr7	3221510	3249740	-	4317	1	9.428	5.728	6.138	Nlrp12
NM_010448	chr11	51600100	51606881	-	2395	1	487.813	862.832	880.024	Hnrnpab
NR_028429	chr5	91962882	91972137	+	3668	1	16.309	15.785	18.77	Thap6
NM_001370842	chr1	63615968	63620821	+	1103	1	0	0	0	Gm39653
NM_133685	chr17	65651726	65772752	-	3467	1	453.997	414.621	399.363	Rab31
NM_001357650	chr7	44496595	44501134	+	866	1	14.916	10.977	13.239	Fam71e1
NM_177197	chr13	8952863	8960935	+	2236	1	0.129	0.158	0.157	Idi2
NR_105765	chr1	167290125	167290225	+	100	1	0	0	0	Mir6347
NM_133759	chr19	8802513	8804846	+	1888	1	46.898	51.959	52.082	Zbtb3
NM_213727	chr1	34579693	34590944	+	4352	1	0	0	0	Amer3
NM_008613	chr9	72438529	72458576	+	1795	1	46.715	41.298	39.627	Mns1
NM_009845	chr7	30865404	30879028	-	3956	1	0.182	1.265	2.662	Cd22
NM_019432	chr1	120067377	120073780	-	1013	1	0.142	0.599	0.346	Tmem37
NM_133926	chr6	113334124	113343922	-	1420	1	267.408	247.168	238.432	Camk1
NM_170597	chr1	39618406	39651182	-	5793	1	0.05	0	0	Creg2
NM_001081047	chr4	134228042	134238399	-	2444	1	0.118	0.29	0.191	Cnksr1
NM_010634	chr3	10012585	10016610	+	947	1	291.546	355.724	366.355	Fabp5
NR_033575	chr4	115582038	115583127	-	561	1	0	0	0	Cyp4b1-ps2
NM_016968	chr16	91269769	91271939	+	2168	1	0	0	0	Olig1
NR_030708	chr8	20268286	20297432	-	4654	1	40.934	24.74	22.599	6820431F20Rik
NR_040437	chr4	98793768	98799037	+	2385	1	0	0	0	Kank4os
NM_001001885	chr19	5079337	5085477	-	3941	1	0	0.205	0.193	Tmem151a
NM_053136	chr18	37421418	37425032	+	3612	1	0.04	0	0	Pcdhb11
NM_178113	chr9	27030175	27095315	+	5465	1	161.293	144.999	141.353	Ncapd3
NM_001253390	chr3	19187320	19220817	+	2831	1	268.793	216.946	193.133	Mtfr1
NM_027264	chr7	43296523	43313300	-	4222	1	97.835	75.023	71.699	Zfp715
NM_028778	chr1	132316125	132333488	+	3099	1	288.79	324.967	307.635	Nuak2
NM_144955	chr5	101659197	101664711	-	1790	1	0	0	0	Nkx6-1
NM_001290992	chr2	121956001	122015326	+	6718	1	124.303	98.603	99.629	Ctdspl2
NM_001039501	chr2	164656046	164657368	+	455	1	0	0	0	Wfdc10
NR_029822	chr9	41581926	41582002	+	76	1	0	0	0	Mir125b-1
NM_001164626	chr15	85806972	85811697	-	846	1	207.446	216.191	206.049	Cdpf1
NM_008302	chr17	45567778	45573261	-	2495	1	1521.81	1745.96	1533.24	Hsp90ab1
NM_146496	chr7	108171798	108172742	-	943	1	0	0	0	Olfr486
NR_131023	chr13	56222224	56243940	-	1406	1	0	0	0.083	4930550C17Rik
NR_030495	chrX	7237683	7237774	-	91	1	0	0	0	Mir500
NM_178598	chr1	172500246	172507375	+	1375	1	722.832	825.238	805.751	Tagln2
NM_001162369	chr10	102159079	102391468	+	3726	1	0	0	0	Mgat4c
NM_028784	chr13	36867178	37049213	-	3860	1	389.416	174.413	216.343	F13a1
NM_011753	chr9	20428318	20460160	-	11395	1	32.209	21.584	23.876	Zfp26
NM_001291055	chr13	12439402	12459316	-	2511	1	67.105	56.366	59.195	Lgals8
NR_046004	chr7	82743346	82755644	-	981	1	1.839	1.134	0.775	4933406J10Rik
NM_028056	chr17	24215056	24220851	-	2213	1	106.238	116.83	107.978	Tedc2
NM_009868	chr8	104101625	104144502	+	3972	1	0	0	0	Cdh5
NM_026893	chr4	41291300	41314901	-	3443	1	205.337	213.881	231.06	Dcaf12
NM_206973	chr19	4139799	4145740	+	3920	1	0.074	0.039	0.104	Gpr152
NM_029306	chr9	14758194	14771030	-	679	1	0.425	0.223	0	1700012B09Rik
NM_001177652	chr6	133763998	133767408	-	641	1	0	0	0	Gm5886
NR_106155	chr2	26591363	26591420	-	57	1	0	0	0	Mir126b
NR_105967	chr2	93421929	93422007	-	78	1	1.85	1.945	1.5	Mir7001
NM_001243048	chr7	113207465	113314126	+	2596	1	174.43	128.129	121.115	Arntl
NR_103799	chrX	93156221	93156871	+	506	2	0	0	0	1700003E24Rik
NM_025692	chr9	104046588	104063121	-	2388	1	172.67	128.681	129.656	Uba5
NM_026324	chr9	34488731	35036307	+	3683	1	0.137	0.069	0.016	Kirrel3
NR_030439	chr3	122293585	122293703	-	118	1	0	0.429	0	Mir760
NR_152441	chr15	81704248	81729919	-	2868	1	231.081	245.901	234.207	Rangap1
NM_001162855	chr7	130532526	130547381	-	1422	1	89.417	236.97	387.174	Nsmce4a
NM_001270513	chrY	2900989	2912210	+	1569	5	0	0	0	Gm21677
NM_144835	chr13	12395375	12438893	+	6729	1	41.77	33.35	27.583	Heatr1
NM_018805	chr11	63884693	63922284	-	6000	1	32.87	32.177	28.166	Hs3st3b1
NM_178250	chr2	87489088	87492418	-	1856	1	0	0	0	Pramel7
NM_001356427	chr2	181187247	181188504	+	771	1	206.286	223.907	220.326	Ppdpf
NM_001195540	chr3	55461728	55471317	+	5190	1	0	0	0	Dclk1
NM_001357394	chr7	3712507	3720382	-	2718	1	16.408	21.674	29.807	Pirb
NM_030678	chr7	45434839	45456617	+	3663	1	64.499	72.225	65.123	Gys1
NM_001081211	chr4	132564067	132582686	+	3636	1	24.491	34.211	55.584	Ptafr
NM_001033851	chr15	90643323	90679388	-	694	1	0	0.073	0.084	Cpne8
NM_001081072	chr18	58556240	58612869	+	2586	1	0	0	0	Slc27a6
NM_011690	chr17	35000907	35016329	+	4192	1	166.962	183.736	166.696	Vars
NM_023587	chr16	35022421	35109175	+	3594	1	98.084	95.786	99.381	Hacd2
NM_025631	chr2	153875045	153895270	+	1712	1	0	0	0	Bpifb2
NR_040387	chr3	154330821	154334687	+	2161	1	0	0	0	AI606473
NM_008767	chr7	143473789	143499332	+	1457	1	0.792	0.208	0.442	Slc22a18
NM_146773	chr7	108629994	108630926	+	931	1	0	0	0	Olfr508
NR_028445	chr11	64433135	64436674	-	3539	1	0	0	0	F930015N05Rik
NM_016715	chr5	109554709	109558993	-	1317	1	20.219	34.133	38.908	Crlf2
NM_010568	chr8	3150922	3279617	-	9332	1	19.262	12.858	15.671	Insr
NR_045687	chr19	29067301	29069503	+	662	1	1.744	1.375	1.502	Gm9895
NM_001361217	chr18	23415409	23659719	+	3517	1	0	0	0	Dtna
NM_029522	chr3	108678638	108722299	-	3471	1	120.125	123.523	133.76	Gpsm2
NM_001253836	chr9	105422767	105495133	-	2442	1	74.97	80.86	90.858	Atp2c1
NM_144873	chr19	30030513	30093724	+	3520	1	28.229	29.722	37.141	Uhrf2
NM_001024624	chrX	160784308	160994681	-	3225	1	0.515	0.533	0.943	Cdkl5
NM_010378	chr17	34282744	34287823	-	1121	1	0.129	0.18	0	H2-Aa
NR_130331	chr2	10514300	10514395	+	95	1	0	0	0	Mir669o
NR_039581	chr7	45126918	45126991	-	73	1	286.673	243.825	235.585	Mir5121
NM_009529	chrX	35067384	35090299	+	896	9	0	0	0	Gm4836
NM_007503	chr9	45406077	45410278	+	551	1	0	0	0	Fxyd2
NM_009381	chr7	97412933	97417550	-	1098	1	2.366	1.75	1.438	Thrsp
NM_001146710	chr17	35866128	35875596	+	2665	1	387.755	484.276	529.161	Ppp1r18
NM_175105	chr7	97726379	97738247	-	1317	1	13.424	14.168	14.524	Aqp11
NM_001081453	chr12	70011435	70102854	-	9644	1	128.327	97.053	95.168	Nin
NM_001173460	chr3	15495754	15575065	-	1488	1	0.145	0.136	0.236	Sirpb1b
NM_177307	chr17	32452723	32493320	+	2602	1	0	0.039	0.09	Cyp4f39
NM_001360780	chr11	88964659	88966931	-	698	1	0	0	0	Elobl
NM_173762	chr3	135212563	135273540	+	7765	1	165.309	131.276	125.534	Cenpe
NM_026840	chr8	40926233	40990770	+	1525	1	0.615	0.265	0.115	Pdgfrl
NM_001360571	chr7	75114895	75308386	-	5550	1	0	0	0	Sv2b
NM_026632	chr6	8255936	8259141	-	632	1	538.364	545.265	552.284	Rpa3
NR_105983	chr4	129684500	129684571	-	71	1	2.033	2.849	1.648	Mir7016
NM_001357593	chr9	28994749	29963269	-	3220	1	0	0	0	Ntm
NM_030083	chr11	69395791	69396671	+	513	1	146.576	188.464	212.204	Naa38
NR_045146	chr17	33908182	33909178	-	838	1	27.039	36.265	32.878	BC051226
NR_030428	chr7	127708487	127708562	+	75	1	70.238	126.078	116.211	Mir762
NM_009848	chr19	40659770	40741602	+	4209	1	30.895	33.158	36.357	Entpd1
NM_028273	chr5	110259135	110269899	-	2068	1	328.43	331.149	331.004	Pgam5
NM_013473	chr14	34085979	34100568	+	1865	1	0	0	0	Anxa8
NR_040463	chr9	60523967	60545882	-	2443	1	0	0	0	9230112J17Rik
NM_015770	chr2	155013570	155051012	+	686	1	1.052	0.885	1.45	a
NM_172772	chr9	70599014	70657174	-	8070	1	25.065	35.653	68.027	Mindy2
NM_001110223	chrX	143855842	143933219	-	8973	1	0	0	0	Dcx
NM_029463	chr2	35354218	35367729	-	1219	1	0	0	0	4930568D16Rik
NR_029947	chr9	108568777	108568861	+	84	1	40.377	60.8	46.657	Mir425
NM_001081337	chr8	125418068	125492833	-	6460	1	9.975	8.039	16.037	Sipa1l2
NM_025569	chr1	167371966	167393841	-	1089	1	14.512	20.756	22.883	Mgst3
NM_010053	chr2	71529445	71533981	+	2775	1	0.026	0	0.042	Dlx1
NM_008449	chr2	49619286	49774778	+	6840	1	0.264	0.303	0.376	Kif5c
NM_001085552	chrX	3441736	3443690	-	1952	7	0	0	0	Btbd35f10
NM_001081079	chr1	23366424	23383175	-	4835	1	38.089	39.166	65.864	Ogfrl1
NM_001037247	chr2	152604327	152612729	+	464	1	0	0	0	Defb36
NM_028862	chr11	44518956	44565520	+	3565	1	239.725	252.546	240.333	Rnf145
NM_001356393	chr11	86694354	86757567	-	6504	1	130.689	117.078	124.393	Cltc
NM_001364328	chr8	119394894	119411102	+	1837	1	105.906	233.066	273.373	Mlycd
NM_001100110	chr12	55230478	55263020	+	2498	1	33.135	28.441	28.897	Srp54c
NM_178706	chr7	55768184	55778925	+	2475	1	0	0	0	Siglech
NM_010941	chrX	72918521	72958528	+	2208	1	156.81	162.782	168.89	Nsdhl
NR_040477	chr1	194212187	194222759	-	575	1	0	0	0	4930503O07Rik
NM_021433	chr1	155158703	155203517	+	2449	1	105.282	145.38	147.254	Stx6
NM_009895	chr9	107296659	107302784	+	3009	1	522.069	774.253	770.611	Cish
NM_146576	chr6	41771353	41772297	-	943	1	0	0	0	Olfr459
NM_145710	chr7	15833250	15839679	-	1331	1	0	0	0	Obox6
NM_011969	chr2	180036367	180042464	-	943	1	1136.54	1446.84	1525.97	Psma7
NM_139307	chr16	4639945	4651166	+	3185	1	15.475	10.05	10.028	Vasn
NM_001177521	chr8	21529030	21530012	+	423	1	0	0	0	Defa32
NM_001033302	chr3	95878505	95882228	-	1387	1	124.346	87.278	77.263	Ciart
NM_001136084	chr7	46644641	46667377	-	4238	1	0	0	0	Tph1
NM_001290425	chr4	21776270	21837872	+	5844	1	27.512	21.926	20.139	Usp45
NM_010710	chr2	38351308	38369737	+	2288	1	0	0	0	Lhx2
NR_045809	chr14	45543710	45562876	+	727	1	0	0	0	4930527F14Rik
NM_001364317	chr12	85135249	85151264	-	2821	1	1.919	1.882	1.991	Rps6kl1
NM_001290466	chr13	21787488	21787943	+	453	1	18.16	25.339	14.075	Hist1h2bp
NM_010064	chr2	71211946	71263302	+	2500	1	132.404	111.67	123.168	Dync1i2
NM_001110796	chr5	14514918	14796042	+	16873	1	0	0	0	Pclo
NM_001359000	chrX	60055956	60147841	-	3666	1	0	0	0	Mcf2
NM_001130149	chr15	12824815	12935291	+	4534	1	56.66	56.265	46.059	Drosha
NR_029809	chr1	195037040	195037120	+	80	1	1.804	1.896	0.731	Mir29b-2
[truncated: 23,125 more rows]
[truncated: 7 more columns]
